# Supplementary material for: Evaluation of different methods for in vitro susceptibility testing of colistin in carbapenem resistant Gram-negative bacilli
Source: Access Microbiol. 2023 Oct 16;5(10):000595.v3. doi: 10.1099/acmi.0.000595.v3 (PMC10634484; doi:10.1099/acmi.0.000595.v3)
Supplement: Supplementary material 1 [file acmi-5-595.v3-s001.xlsx]

## Sheet: Sheet1
Lab ID	Bacteria	Sample	BMD	MIC	VITEK- 2	MIC	CBDE	MIC
Strain 1	E.coli	Bal Fluid	SENSITIVE	0.5	SENSITIVE	0.5	SENSITIVE	0.5
Strain 2	E.coli	Bal Fluid	SENSITIVE	0.5	SENSITIVE	0.5	SENSITIVE	0.5
Strain 3	E.coli	Blood	SENSITIVE	1	SENSITIVE	1	SENSITIVE	1
Strain 4	E.coli	Endotracheal Aspirates	SENSITIVE	0.5	SENSITIVE	0.5	SENSITIVE	0.5
Strain 5	E.coli	Wound Swab	SENSITIVE	0.5	SENSITIVE	0.5	SENSITIVE	0.5
Strain 6	E.coli	Urine	RESISTANCE	4	RESISTANCE	4	RESISTANCE	4
Strain 7	E.coli	Urine	SENSITIVE	1	SENSITIVE	1	SENSITIVE	1
Strain 8	E.coli	Urine	SENSITIVE	1	SENSITIVE	1	SENSITIVE	1
Strain 9	E.coli	Pus	SENSITIVE	0.5	SENSITIVE	0.5	SENSITIVE	1
Strain 10	E.coli	Pus	RESISTANCE	4	RESISTANCE	4	RESISTANCE	4
Strain 11	E.coli	Blood	SENSITIVE	1	SENSITIVE	1	SENSITIVE	1
Strain 12	E.coli	Tissue Biopsy	SENSITIVE	0.5	SENSITIVE	0.5	SENSITIVE	0.5
Strain 13	E.coli	Bal Fluid	SENSITIVE	2	RESISTANCE	4	SENSITIVE	1
Strain 14	E.coli	Endotracheal Aspirates	SENSITIVE	1	SENSITIVE	1	SENSITIVE	1
Strain 15	E.coli	Bal Fluid	SENSITIVE	1	SENSITIVE	1	SENSITIVE	1
Strain 16	E.coli	Bal Fluid	SENSITIVE	1	SENSITIVE	1	SENSITIVE	1
Strain 17	E.coli	Wound Swab	RESISTANCE	4	RESISTANCE	4	RESISTANCE	4
Strain 18	E.coli	Urine	SENSITIVE	1	SENSITIVE	1	SENSITIVE	0.5
Strain 19	E.coli	Urine	SENSITIVE	2	RESISTANCE	4	SENSITIVE	2
Strain 20	E.coli	Endotracheal Aspirates	SENSITIVE	1	SENSITIVE	1	SENSITIVE	1
Strain 21	E.coli	Urine	SENSITIVE	2	SENSITIVE	2	SENSITIVE	2
Strain 22	E.coli	Tissue Biopsy	SENSITIVE	1	SENSITIVE	1	SENSITIVE	1
Strain 23	E.coli	Blood	SENSITIVE	1	SENSITIVE	1	SENSITIVE	0.5
Strain 24	E.coli	Pus	SENSITIVE	2	RESISTANCE	4	SENSITIVE	2
Strain 25	E.coli	Pleural fluid	SENSITIVE	1	SENSITIVE	1	SENSITIVE	1
Strain 26	E.coli	Pus	SENSITIVE	1	SENSITIVE	1	SENSITIVE	1
Strain 27	E.coli	Wound Swab	SENSITIVE	1	SENSITIVE	1	SENSITIVE	0.5
Strain 28	E.coli	Blood	SENSITIVE	1	SENSITIVE	1	SENSITIVE	1
Strain 29	E.coli	Blood	SENSITIVE	1	SENSITIVE	1	SENSITIVE	1
Strain 30	E.coli	Blood	SENSITIVE	1	SENSITIVE	1	SENSITIVE	1
Strain 31	E.coli	Pus	SENSITIVE	1	SENSITIVE	1	SENSITIVE	0.5
Strain 32	E.coli	Blood	SENSITIVE	1	SENSITIVE	1	SENSITIVE	1
Strain 33	E.coli	Pleural fluid	SENSITIVE	1	RESISTANCE	4	SENSITIVE	1
Strain 34	E.coli	Pus	SENSITIVE	1	RESISTANCE	4	SENSITIVE	1
Strain 35	E.coli	Pus	SENSITIVE	1	SENSITIVE	1	SENSITIVE	1
Strain 36	E.coli	Pus	SENSITIVE	1	SENSITIVE	1	SENSITIVE	1
Strain 37	E.coli	Urine	SENSITIVE	1	SENSITIVE	1	SENSITIVE	1
Strain 38	E.coli	Blood	SENSITIVE	1	SENSITIVE	1	SENSITIVE	1
Strain 39	E.coli	Bal Fluid	SENSITIVE	2	SENSITIVE	2	SENSITIVE	1
Strain 40	E.coli	Bal Fluid	SENSITIVE	1	RESISTANCE	4	SENSITIVE	1
Strain 41	E.coli	Bal Fluid	SENSITIVE	1	SENSITIVE	1	SENSITIVE	1
Strain 42	E.coli	Bal Fluid	SENSITIVE	2	SENSITIVE	2	SENSITIVE	2
Strain 43	E.coli	Bal Fluid	SENSITIVE	1	SENSITIVE	1	SENSITIVE	1
Strain 44	E.coli	Urine	SENSITIVE	1	RESISTANCE	4	SENSITIVE	1
Strain 45	E.coli	Pleural fluid	SENSITIVE	1	SENSITIVE	1	SENSITIVE	1
Strain 46	E.coli	Pleural fluid	SENSITIVE	1	SENSITIVE	1	SENSITIVE	1
Strain 47	E.coli	Endotracheal Aspirates	SENSITIVE	1	RESISTANCE	8	SENSITIVE	1
Strain 48	E.coli	Blood	SENSITIVE	1	SENSITIVE	1	SENSITIVE	1
Strain 49	E.coli	Pus	SENSITIVE	1	SENSITIVE	1	SENSITIVE	1
Strain 50	E.coli	Wound Swab	SENSITIVE	1	SENSITIVE	1	SENSITIVE	1
Strain 51	E.coli	Blood	SENSITIVE	1	RESISTANCE	4	SENSITIVE	1
Strain 52	E.coli	Blood	SENSITIVE	2	SENSITIVE	1	SENSITIVE	2
Strain 53	E.coli	Blood	SENSITIVE	0.5	RESISTANCE	4	SENSITIVE	0.5
Strain 54	E.coli	Blood	SENSITIVE	1	SENSITIVE	1	SENSITIVE	1
Strain 55	E.coli	Blood	SENSITIVE	2	SENSITIVE	2	SENSITIVE	1
Strain 56	E.coli	Tissue Biopsy	SENSITIVE	1	SENSITIVE	1	SENSITIVE	1
Strain 57	E.coli	Urine	SENSITIVE	2	SENSITIVE	1	RESISTANCE	4
Strain 58	E.coli	Pus	SENSITIVE	1	RESISTANCE	4	SENSITIVE	1
Strain 59	E.coli	Pleural fluid	SENSITIVE	0.5	SENSITIVE	1	SENSITIVE	2
Strain 60	E.coli	Pus	SENSITIVE	1	SENSITIVE	1	SENSITIVE	1
Strain 61	E.coli	Blood	SENSITIVE	1	SENSITIVE	1	SENSITIVE	1
Strain 62	E.coli	Bal Fluid	SENSITIVE	1	SENSITIVE	1	SENSITIVE	1
Strain 63	E.coli	Bal Fluid	SENSITIVE	2	SENSITIVE	2	SENSITIVE	1
Strain 64	E.coli	Endotracheal Aspirates	SENSITIVE	1	SENSITIVE	1	SENSITIVE	1
Strain 65	E.coli	Pus	SENSITIVE	2	SENSITIVE	2	SENSITIVE	1
Strain 66	E.coli	Pus	SENSITIVE	1	SENSITIVE	1	SENSITIVE	1
Strain 67	E.coli	Pus	SENSITIVE	2	SENSITIVE	1	SENSITIVE	1
Strain 68	E.coli	Pus	SENSITIVE	1	SENSITIVE	1	SENSITIVE	1
Strain 69	E.coli	Tissue Biopsy	SENSITIVE	2	RESISTANCE	4	SENSITIVE	1
Strain 70	E.coli	Pus	SENSITIVE	1	SENSITIVE	1	SENSITIVE	1
Strain 71	E.coli	Pus	SENSITIVE	1	SENSITIVE	1	SENSITIVE	1
Strain 72	E.coli	Tissue Biopsy	SENSITIVE	1	SENSITIVE	1	SENSITIVE	1
Strain 73	E.coli	Pus	SENSITIVE	1	SENSITIVE	1	SENSITIVE	1
Strain 74	E.coli	Pus	SENSITIVE	2	RESISTANCE	4	RESISTANCE	4
Strain 75	E.coli	Tissue Biopsy	SENSITIVE	1	SENSITIVE	1	SENSITIVE	1
Strain 76	E.coli	Blood	SENSITIVE	1	SENSITIVE	1	SENSITIVE	1
Strain 77	E.coli	Wound Swab	SENSITIVE	2	RESISTANCE	4	SENSITIVE	2
Strain 78	E.coli	Endotracheal Aspirates	SENSITIVE	1	SENSITIVE	1	SENSITIVE	1
Strain 79	E.coli	Endotracheal Aspirates	SENSITIVE	2	SENSITIVE	1	SENSITIVE	2
Strain 80	E.coli	Tissue Biopsy	SENSITIVE	1	SENSITIVE	1	SENSITIVE	1
Strain 81	E.coli	Endotracheal Aspirates	SENSITIVE	2	SENSITIVE	1	SENSITIVE	1
Strain 82	E.coli	Tissue Biopsy	SENSITIVE	1	SENSITIVE	1	SENSITIVE	2
Strain 83	E.coli	Endotracheal Aspirates	SENSITIVE	2	SENSITIVE	2	SENSITIVE	2
Strain 84	E.coli	Blood	SENSITIVE	2	SENSITIVE	1	RESISTANCE	8
Strain 85	E.coli	Endotracheal Aspirates	SENSITIVE	1	SENSITIVE	1	SENSITIVE	0.5
Strain 86	E.coli	Urine	SENSITIVE	1	SENSITIVE	1	SENSITIVE	1
Strain 87	E.coli	Blood	SENSITIVE	2	SENSITIVE	1	SENSITIVE	2
Strain 88	E.coli	Urine	SENSITIVE	2	SENSITIVE	1	SENSITIVE	1
Strain 89	E.coli	Blood	SENSITIVE	1	SENSITIVE	1	SENSITIVE	1
Strain 90	E.coli	Blood	SENSITIVE	0.5	SENSITIVE	0.5	SENSITIVE	1
Strain 91	E.coli	Blood	SENSITIVE	1	SENSITIVE	1	SENSITIVE	1
Strain 92	E.coli	Blood	SENSITIVE	1	SENSITIVE	1	SENSITIVE	1
Strain 93	E.coli	Bal Fluid	SENSITIVE	0.5	SENSITIVE	0.5	SENSITIVE	0.5
Strain 94	E.coli	Wound Swab	SENSITIVE	1	SENSITIVE	1	SENSITIVE	1
Strain 95	E.coli	Blood	SENSITIVE	2	SENSITIVE	1	SENSITIVE	1
Strain 96	E.coli	Tissue Biopsy	SENSITIVE	2	SENSITIVE	2	RESISTANCE	4
Strain 97	E.coli	Blood	SENSITIVE	1	SENSITIVE	1	SENSITIVE	1
Strain 98	E.coli	Pus	SENSITIVE	1	SENSITIVE	1	SENSITIVE	1
Strain 99	E.coli	Pus	SENSITIVE	2	SENSITIVE	1	SENSITIVE	1
Strain 100	E.coli	Blood	SENSITIVE	2	SENSITIVE	1	SENSITIVE	1
Strain 101	E.coli	Tissue Biopsy	SENSITIVE	1	SENSITIVE	1	SENSITIVE	1
Strain 102	E.coli	Endotracheal Aspirates	SENSITIVE	2	SENSITIVE	2	SENSITIVE	1
Strain 103	E.coli	Blood	SENSITIVE	1	SENSITIVE	1	SENSITIVE	1
Strain 104	E.coli	Bal Fluid	SENSITIVE	1	SENSITIVE	1	SENSITIVE	1
Strain 105	E.coli	Endotracheal Aspirates	SENSITIVE	2	SENSITIVE	1	RESISTANCE	4
Strain 106	E.coli	Wound Swab	SENSITIVE	1	SENSITIVE	1	SENSITIVE	1
Strain 107	E.coli	Blood	SENSITIVE	0.5	SENSITIVE	1	SENSITIVE	0.5
Strain 108	E.coli	Blood	SENSITIVE	0.5	SENSITIVE	0.5	SENSITIVE	1
Strain 109	E.coli	Blood	SENSITIVE	1	SENSITIVE	1	SENSITIVE	1
Strain 110	E.coli	Tissue Biopsy	SENSITIVE	1	SENSITIVE	1	SENSITIVE	1
Strain 111	E.coli	Pleural fluid	SENSITIVE	1	SENSITIVE	1	SENSITIVE	1
Strain 112	E.coli	Tissue Biopsy	SENSITIVE	2	SENSITIVE	1	SENSITIVE	2
Strain 113	E.coli	Ascitic fluid	SENSITIVE	2	SENSITIVE	2	SENSITIVE	1
Strain 114	E.coli	Pleural fluid	SENSITIVE	1	SENSITIVE	1	SENSITIVE	1
Strain 115	E.coli	Pus	SENSITIVE	1	SENSITIVE	1	SENSITIVE	1
Strain 116	E.coli	Urine	SENSITIVE	2	SENSITIVE	1	SENSITIVE	1
Strain 117	E.coli	Blood	SENSITIVE	1	SENSITIVE	1	SENSITIVE	1
Strain 118	E.coli	Blood	SENSITIVE	1	SENSITIVE	1	SENSITIVE	1
Strain 119	E.coli	Blood	SENSITIVE	1	SENSITIVE	1	SENSITIVE	1
Strain 120	E.coli	Blood	SENSITIVE	1	SENSITIVE	1	SENSITIVE	1
Strain 121	E.coli	Blood	SENSITIVE	1	SENSITIVE	1	SENSITIVE	1
Strain 122	E.coli	Pleural fluid	RESISTANCE	8	RESISTANCE	4	RESISTANCE	8
Strain 123	E.coli	Wound Swab	RESISTANCE	8	RESISTANCE	8	RESISTANCE	8
Strain 124	E.coli	Pus	RESISTANCE	4	RESISTANCE	4	RESISTANCE	4
Strain 125	E.coli	Pus	SENSITIVE	1	SENSITIVE	1	SENSITIVE	1
Strain 126	E.coli	Pleural fluid	SENSITIVE	1	SENSITIVE	1	SENSITIVE	1
Strain 127	E.coli	Blood	RESISTANCE	16	RESISTANCE	16	RESISTANCE	16
Strain 128	E.coli	Bal Fluid	SENSITIVE	1	SENSITIVE	1	SENSITIVE	1
Strain 129	E.coli	Endotracheal Aspirates	RESISTANCE	8	RESISTANCE	8	RESISTANCE	8
Strain 130	E.coli	Blood	RESISTANCE	4	RESISTANCE	4	RESISTANCE	4
Strain 131	E.coli	Blood	SENSITIVE	2	SENSITIVE	1	SENSITIVE	1
Strain 132	E.coli	Bal Fluid	SENSITIVE	2	SENSITIVE	2	SENSITIVE	1
Strain 133	E.coli	Urine	RESISTANCE	8	RESISTANCE	8	RESISTANCE	8
Strain 134	E.coli	Tissue Biopsy	SENSITIVE	0.5	SENSITIVE	0.5	SENSITIVE	2
Strain 135	E.coli	Pleural fluid	RESISTANCE	8	RESISTANCE	8	RESISTANCE	8
Strain 136	E.coli	Pus	RESISTANCE	4	RESISTANCE	4	RESISTANCE	4
Strain 137	E.coli	Pleural fluid	SENSITIVE	0.5	SENSITIVE	1	SENSITIVE	1
Strain 138	E.coli	Endotracheal Aspirates	SENSITIVE	1	SENSITIVE	1	SENSITIVE	1
Strain 139	E.coli	Urine	SENSITIVE	1	SENSITIVE	1	SENSITIVE	1
Strain 140	E.coli	Blood	SENSITIVE	1	SENSITIVE	1	SENSITIVE	1
Strain 141	E.coli	Blood	SENSITIVE	2	SENSITIVE	1	SENSITIVE	1
Strain 142	E.coli	Pus	SENSITIVE	2	SENSITIVE	1	SENSITIVE	1
Strain 143	E.coli	Blood	SENSITIVE	1	SENSITIVE	1	SENSITIVE	1
Strain 144	E.coli	Blood	SENSITIVE	2	SENSITIVE	1	SENSITIVE	2
Strain 145	E.coli	Pus	SENSITIVE	2	SENSITIVE	1	SENSITIVE	2
Strain 146	E.coli	Pus	SENSITIVE	1	SENSITIVE	1	SENSITIVE	1
Strain 147	E.coli	Wound Swab	SENSITIVE	0.5	SENSITIVE	0.5	SENSITIVE	1
Strain 148	E.coli	Pus	SENSITIVE	2	SENSITIVE	2	SENSITIVE	1
Strain 149	E.coli	Synovial fluid	SENSITIVE	0.5	SENSITIVE	1	SENSITIVE	0.5
Strain 150	E.coli	Blood	SENSITIVE	1	SENSITIVE	1	SENSITIVE	1
Strain 151	E.coli	Endotracheal Aspirates	SENSITIVE	2	SENSITIVE	1	SENSITIVE	2
Strain 152	E.coli	Blood	SENSITIVE	2	SENSITIVE	1	SENSITIVE	1
Strain 153	E.coli	Bal Fluid	SENSITIVE	2	SENSITIVE	1	SENSITIVE	1
Strain 154	E.coli	Endotracheal Aspirates	SENSITIVE	1	SENSITIVE	1	SENSITIVE	1
Strain 155	E.coli	Bal Fluid	RESISTANCE	16	RESISTANCE	16	RESISTANCE	16
Strain 156	E.coli	Blood	SENSITIVE	2	SENSITIVE	1	SENSITIVE	1
Strain 157	E.coli	Bal Fluid	SENSITIVE	1	SENSITIVE	1	SENSITIVE	1
Strain 158	E.coli	Wound Swab	SENSITIVE	1	SENSITIVE	1	SENSITIVE	1
Strain 159	E.coli	Urine	SENSITIVE	1	SENSITIVE	1	SENSITIVE	1
Strain 160	E.coli	Urine	RESISTANCE	8	RESISTANCE	8	RESISTANCE	8
Strain 161	E.coli	Urine	RESISTANCE	4	RESISTANCE	4	RESISTANCE	4
Strain 162	E.coli	Pus	RESISTANCE	4	RESISTANCE	4	RESISTANCE	4
Strain 163	E.coli	Pus	SENSITIVE	0.5	SENSITIVE	1	SENSITIVE	0.5
Strain 164	E.coli	Blood	SENSITIVE	0.5	SENSITIVE	0.5	SENSITIVE	1
Strain 165	E.coli	Tissue Biopsy	SENSITIVE	1	SENSITIVE	1	SENSITIVE	1
Strain 166	E.coli	Blood	SENSITIVE	1	SENSITIVE	1	SENSITIVE	1
Strain 167	E.coli	Blood	SENSITIVE	2	SENSITIVE	1	SENSITIVE	1
Strain 168	E.coli	Bal Fluid	SENSITIVE	1	SENSITIVE	1	SENSITIVE	1
Strain 169	E.coli	Endotracheal Aspirates	RESISTANCE	8	RESISTANCE	8	RESISTANCE	8
Strain 170	E.coli	Wound Swab	RESISTANCE	4	RESISTANCE	4	RESISTANCE	4
Strain 171	E.coli	Urine	RESISTANCE	16	RESISTANCE	16	RESISTANCE	16
Strain 172	E.coli	Urine	SENSITIVE	2	SENSITIVE	1	SENSITIVE	1
Strain 173	E.coli	Endotracheal Aspirates	SENSITIVE	1	SENSITIVE	1	SENSITIVE	1
Strain 174	E.coli	Tissue Biopsy	SENSITIVE	0.5	SENSITIVE	0.5	SENSITIVE	1
Strain 175	E.coli	Pleural fluid	RESISTANCE	4	RESISTANCE	4	RESISTANCE	4
Strain 176	E.coli	Urine	RESISTANCE	16	RESISTANCE	8	RESISTANCE	4
Strain 177	E.coli	Urine	SENSITIVE	1	SENSITIVE	1	SENSITIVE	1
Strain 178	E.coli	Pus	RESISTANCE	4	RESISTANCE	4	RESISTANCE	4
Strain 179	E.coli	Pus	SENSITIVE	1	SENSITIVE	1	SENSITIVE	1
Strain 180	E.coli	Blood	SENSITIVE	1	SENSITIVE	1	SENSITIVE	1
Strain 181	E.coli	Tissue Biopsy	SENSITIVE	2	SENSITIVE	1	SENSITIVE	2
Strain 182	E.coli	Bal Fluid	SENSITIVE	1	SENSITIVE	1	SENSITIVE	1
Strain 183	E.coli	Endotracheal Aspirates	SENSITIVE	1	SENSITIVE	1	SENSITIVE	1
Strain 184	E.coli	Blood	SENSITIVE	2	SENSITIVE	1	RESISTANCE	4
Strain 185	E.coli	Bal Fluid	SENSITIVE	1	SENSITIVE	1	SENSITIVE	1
Strain 186	E.coli	Wound Swab	SENSITIVE	0.5	SENSITIVE	1	SENSITIVE	0.5
Strain 187	E.coli	Urine	SENSITIVE	2	SENSITIVE	1	SENSITIVE	1
Strain 188	E.coli	Endotracheal Aspirates	SENSITIVE	1	SENSITIVE	1	SENSITIVE	1
Strain 189	E.coli	Blood	SENSITIVE	0.5	SENSITIVE	1	SENSITIVE	1
Strain 190	E.coli	Endotracheal Aspirates	SENSITIVE	0.5	SENSITIVE	1	SENSITIVE	0.5
Strain 191	E.coli	Pleural fluid	SENSITIVE	1	SENSITIVE	1	SENSITIVE	1
Strain 192	E.coli	Pus	SENSITIVE	1	SENSITIVE	1	SENSITIVE	1
Strain 193	E.coli	Blood	SENSITIVE	1	SENSITIVE	1	SENSITIVE	1
Strain 194	E.coli	Tissue Biopsy	SENSITIVE	2	SENSITIVE	1	SENSITIVE	1
Strain 195	E.coli	Endotracheal Aspirates	SENSITIVE	1	SENSITIVE	1	SENSITIVE	1
Strain 196	E.coli	Blood	SENSITIVE	0.5	SENSITIVE	1	SENSITIVE	1
Strain 197	E.coli	Bal Fluid	SENSITIVE	1	SENSITIVE	1	SENSITIVE	1
Strain 198	E.coli	Blood	SENSITIVE	1	SENSITIVE	1	SENSITIVE	1
Strain 199	E.coli	Wound Swab	SENSITIVE	0.5	SENSITIVE	1	SENSITIVE	1
Strain 200	E.coli	Urine	SENSITIVE	2	SENSITIVE	2	SENSITIVE	2
Strain 201	E.coli	Urine	SENSITIVE	1	SENSITIVE	1	SENSITIVE	1
Strain 202	E.coli	Endotracheal Aspirates	SENSITIVE	1	SENSITIVE	1	SENSITIVE	1
Strain 203	E.coli	Pus	SENSITIVE	1	SENSITIVE	1	SENSITIVE	1
Strain 204	E.coli	Blood	SENSITIVE	2	SENSITIVE	1	SENSITIVE	1
Strain 205	E.coli	Urine	SENSITIVE	1	SENSITIVE	1	SENSITIVE	1
Strain 206	E.coli	Urine	SENSITIVE	1	SENSITIVE	1	SENSITIVE	1
Strain 207	E.coli	Pus	SENSITIVE	2	SENSITIVE	2	SENSITIVE	1
Strain 208	E.coli	Pus	SENSITIVE	1	SENSITIVE	1	SENSITIVE	1
Strain 209	E.coli	Blood	SENSITIVE	2	SENSITIVE	1	RESISTANCE	4
Strain 210	E.coli	Tissue Biopsy	SENSITIVE	0.5	SENSITIVE	1	SENSITIVE	2
Strain 211	E.coli	Bal Fluid	SENSITIVE	0.5	SENSITIVE	1	SENSITIVE	0.5
Strain 212	E.coli	Bal Fluid	SENSITIVE	2	SENSITIVE	1	SENSITIVE	1
Strain 213	E.coli	Bal Fluid	SENSITIVE	2	SENSITIVE	2	SENSITIVE	1
Strain 214	E.coli	Bal Fluid	SENSITIVE	2	SENSITIVE	2	SENSITIVE	1
Strain 215	E.coli	Wound Swab	SENSITIVE	2	SENSITIVE	1	SENSITIVE	1
Strain 216	E.coli	Tissue Biopsy	SENSITIVE	2	SENSITIVE	1	SENSITIVE	2
Strain 217	E.coli	Tissue Biopsy	SENSITIVE	0.5	SENSITIVE	1	SENSITIVE	1
Strain 218	E.coli	Endotracheal Aspirates	SENSITIVE	1	SENSITIVE	1	SENSITIVE	1
Strain 219	E.coli	Endotracheal Aspirates	SENSITIVE	1	SENSITIVE	1	SENSITIVE	1
Strain 220	E.coli	Wound Swab	SENSITIVE	2	SENSITIVE	2	RESISTANCE	8
Strain 221	E.coli	Blood	SENSITIVE	1	SENSITIVE	1	SENSITIVE	1
Strain 222	E.coli	Blood	SENSITIVE	0.5	SENSITIVE	0.5	SENSITIVE	1
Strain 223	E.coli	Pus	SENSITIVE	1	SENSITIVE	1	SENSITIVE	1
Strain 224	E.coli	Pus	SENSITIVE	2	SENSITIVE	1	SENSITIVE	1
Strain 225	E.coli	Blood	SENSITIVE	2	SENSITIVE	2	SENSITIVE	1
Strain 226	E.coli	Pus	SENSITIVE	2	SENSITIVE	2	SENSITIVE	1
Strain 227	E.coli	Pus	SENSITIVE	1	SENSITIVE	1	SENSITIVE	1
Strain 228	E.coli	Blood	SENSITIVE	2	SENSITIVE	2	RESISTANCE	4
Strain 229	E.coli	Bal Fluid	SENSITIVE	2	SENSITIVE	2	SENSITIVE	2
Strain 230	E.coli	Urine	SENSITIVE	0.5	SENSITIVE	0.5	SENSITIVE	0.5
Strain 231	E.coli	Pus	SENSITIVE	2	SENSITIVE	2	SENSITIVE	1
Strain 232	E.coli	Bal Fluid	SENSITIVE	2	SENSITIVE	2	SENSITIVE	1
Strain 233	E.coli	Bal Fluid	SENSITIVE	0.5	SENSITIVE	1	SENSITIVE	0.5
Strain 234	E.coli	Blood	SENSITIVE	2	SENSITIVE	2	RESISTANCE	4
Strain 235	E.coli	Bal Fluid	SENSITIVE	2	SENSITIVE	2	SENSITIVE	1
Strain 236	E.coli	Wound Swab	SENSITIVE	2	SENSITIVE	2	SENSITIVE	1
Strain 237	E.coli	Tissue Biopsy	SENSITIVE	0.5	SENSITIVE	0.5	SENSITIVE	1
Strain 238	E.coli	Tissue Biopsy	SENSITIVE	0.5	SENSITIVE	1	SENSITIVE	1
Strain 239	E.coli	Tissue Biopsy	SENSITIVE	0.5	SENSITIVE	1	SENSITIVE	1
Strain 240	E.coli	Pus	SENSITIVE	2	SENSITIVE	2	SENSITIVE	1
Strain 241	E.coli	Pus	SENSITIVE	0.5	SENSITIVE	1	SENSITIVE	1
Strain 242	E.coli	Blood	SENSITIVE	2	SENSITIVE	2	RESISTANCE	4
Strain 243	E.coli	Tissue Biopsy	SENSITIVE	2	SENSITIVE	2	SENSITIVE	2
Strain 244	E.coli	Bal Fluid	SENSITIVE	2	SENSITIVE	2	SENSITIVE	1
Strain 245	E.coli	Blood	SENSITIVE	2	SENSITIVE	2	SENSITIVE	1
Strain 246	E.coli	Bal Fluid	SENSITIVE	2	SENSITIVE	2	SENSITIVE	2
Strain 247	E.coli	Bal Fluid	SENSITIVE	2	SENSITIVE	2	RESISTANCE	4
Strain 248	E.coli	Wound Swab	SENSITIVE	2	SENSITIVE	2	SENSITIVE	1
Strain 249	E.coli	Tissue Biopsy	SENSITIVE	1	SENSITIVE	1	SENSITIVE	1
Strain 250	E.coli	Urine	SENSITIVE	1	SENSITIVE	1	SENSITIVE	1
Strain 251	E.coli	Endotracheal Aspirates	SENSITIVE	1	SENSITIVE	1	SENSITIVE	1
Strain 252	E.coli	Tissue Biopsy	SENSITIVE	0.5	SENSITIVE	0.5	SENSITIVE	1
Strain 253	E.coli	Tissue Biopsy	SENSITIVE	1	SENSITIVE	1	SENSITIVE	1
Strain 254	E.coli	Pleural fluid	SENSITIVE	0.5	SENSITIVE	0.5	SENSITIVE	2
Strain 255	E.coli	Wound Swab	SENSITIVE	2	SENSITIVE	2	SENSITIVE	1
Strain 256	E.coli	Wound Swab	SENSITIVE	2	SENSITIVE	2	SENSITIVE	2
Strain 257	E.coli	Urine	SENSITIVE	1	SENSITIVE	1	SENSITIVE	1
Strain 258	E.coli	Pleural fluid	SENSITIVE	0.5	SENSITIVE	0.5	SENSITIVE	1
Strain 259	E.coli	Blood	SENSITIVE	2	SENSITIVE	2	SENSITIVE	1
Strain 260	E.coli	Blood	SENSITIVE	2	SENSITIVE	2	SENSITIVE	1
Strain 261	E.coli	Blood	SENSITIVE	2	SENSITIVE	1	SENSITIVE	2
Strain 262	E.coli	Pus	SENSITIVE	2	SENSITIVE	1	SENSITIVE	1
Strain 263	E.coli	Blood	SENSITIVE	0.5	SENSITIVE	0.5	SENSITIVE	0.5
Strain 264	E.coli	Pus	SENSITIVE	2	SENSITIVE	2	SENSITIVE	1
Strain 265	E.coli	Bal Fluid	SENSITIVE	2	SENSITIVE	1	SENSITIVE	1
Strain 266	E.coli	Tissue Biopsy	SENSITIVE	2	SENSITIVE	2	SENSITIVE	1
Strain 267	E.coli	Wound Swab	SENSITIVE	2	SENSITIVE	1	SENSITIVE	1
Strain 268	E.coli	Tissue Biopsy	SENSITIVE	1	SENSITIVE	1	SENSITIVE	1
Strain 269	E.coli	Blood	SENSITIVE	0.5	SENSITIVE	1	SENSITIVE	0.5
Strain 270	E.coli	Blood	SENSITIVE	2	SENSITIVE	1	SENSITIVE	1
Strain 271	E.coli	Bal Fluid	SENSITIVE	2	SENSITIVE	2	SENSITIVE	1
Strain 272	E.coli	Blood	SENSITIVE	0.5	SENSITIVE	0.5	SENSITIVE	2
Strain 273	E.coli	Bal Fluid	SENSITIVE	2	SENSITIVE	2	SENSITIVE	1
Strain 274	E.coli	Bal Fluid	SENSITIVE	1	SENSITIVE	1	SENSITIVE	1
Strain 275	E.coli	Urine	SENSITIVE	2	SENSITIVE	2	SENSITIVE	1
Strain 276	E.coli	Wound Swab	SENSITIVE	2	SENSITIVE	1	SENSITIVE	1
Strain 277	E.coli	Blood	SENSITIVE	2	SENSITIVE	2	SENSITIVE	2
Strain 278	E.coli	Pus	SENSITIVE	1	SENSITIVE	1	SENSITIVE	1
Strain 279	E.coli	Pleural fluid	SENSITIVE	2	SENSITIVE	2	SENSITIVE	1
Strain 280	E.coli	Bal Fluid	SENSITIVE	2	SENSITIVE	2	SENSITIVE	1
Strain 281	E.coli	Tissue Biopsy	SENSITIVE	0.5	SENSITIVE	1	SENSITIVE	1
Strain 282	E.coli	Blood	SENSITIVE	1	SENSITIVE	1	SENSITIVE	1
Strain 283	E.coli	Blood	SENSITIVE	2	SENSITIVE	2	SENSITIVE	1
Strain 284	E.coli	Blood	SENSITIVE	0.5	SENSITIVE	0.5	SENSITIVE	0.5
Strain 285	E.coli	Blood	SENSITIVE	2	SENSITIVE	2	SENSITIVE	2
Strain 286	E.coli	Blood	SENSITIVE	2	SENSITIVE	2	SENSITIVE	1
Strain 287	E.coli	Tissue Biopsy	SENSITIVE	2	SENSITIVE	2	SENSITIVE	1
Strain 288	E.coli	Blood	SENSITIVE	2	SENSITIVE	2	SENSITIVE	1
Strain 289	E.coli	Endotracheal Aspirates	SENSITIVE	2	SENSITIVE	2	SENSITIVE	1
Strain 290	E.coli	Wound Swab	SENSITIVE	2	SENSITIVE	2	SENSITIVE	1
Strain 291	E.coli	Pleural fluid	SENSITIVE	2	SENSITIVE	2	SENSITIVE	1
Strain 292	E.coli	Blood	SENSITIVE	0.5	SENSITIVE	0.5	SENSITIVE	1
Strain 293	E.coli	Bal Fluid	SENSITIVE	2	SENSITIVE	1	SENSITIVE	1
Strain 294	E.coli	Bal Fluid	SENSITIVE	2	SENSITIVE	1	SENSITIVE	1
Strain 295	E.coli	Bal Fluid	SENSITIVE	2	SENSITIVE	1	SENSITIVE	1
Strain 296	E.coli	Pus	SENSITIVE	2	SENSITIVE	1	SENSITIVE	2
Strain 297	E.coli	Pus	SENSITIVE	2	SENSITIVE	1	SENSITIVE	1
Strain 298	E.coli	Pus	SENSITIVE	2	SENSITIVE	1	SENSITIVE	2
Strain 299	E.coli	Pus	SENSITIVE	2	SENSITIVE	2	SENSITIVE	1
Strain 300	E.coli	Tissue Biopsy	SENSITIVE	2	SENSITIVE	1	SENSITIVE	1
Strain 301	E.coli	Pus	SENSITIVE	2	SENSITIVE	1	SENSITIVE	1
Strain 302	E.coli	Pus	SENSITIVE	2	SENSITIVE	2	SENSITIVE	1
Strain 303	E.coli	Tissue Biopsy	SENSITIVE	0.5	SENSITIVE	1	SENSITIVE	2
Strain 304	E.coli	Pus	SENSITIVE	2	SENSITIVE	2	SENSITIVE	1
Strain 305	E.coli	Pus	SENSITIVE	2	SENSITIVE	2	SENSITIVE	2
Strain 306	E.coli	Tissue Biopsy	SENSITIVE	0.5	SENSITIVE	1	SENSITIVE	1
Strain 307	E.coli	Tissue Biopsy	SENSITIVE	1	SENSITIVE	1	SENSITIVE	1
Strain 308	E.coli	Wound Swab	SENSITIVE	1	SENSITIVE	1	SENSITIVE	1
Strain 309	E.coli	Endotracheal Aspirates	SENSITIVE	0.5	SENSITIVE	0.5	SENSITIVE	0.5
Strain 310	E.coli	Endotracheal Aspirates	SENSITIVE	1	SENSITIVE	1	SENSITIVE	1
Strain 311	E.coli	Tissue Biopsy	SENSITIVE	1	SENSITIVE	1	SENSITIVE	1
Strain 312	E.coli	Blood	SENSITIVE	2	SENSITIVE	2	SENSITIVE	2
Strain 313	E.coli	Tissue Biopsy	SENSITIVE	0.5	SENSITIVE	0.5	SENSITIVE	1
Strain 314	E.coli	Endotracheal Aspirates	SENSITIVE	2	SENSITIVE	2	SENSITIVE	1
Strain 315	E.coli	Endotracheal Aspirates	SENSITIVE	2	SENSITIVE	2	SENSITIVE	1
Strain 316	E.coli	Blood	SENSITIVE	0.5	SENSITIVE	1	SENSITIVE	0.5
Strain 317	E.coli	Urine	SENSITIVE	0.5	SENSITIVE	0.5	SENSITIVE	0.5
Strain 318	E.coli	Blood	SENSITIVE	0.5	SENSITIVE	1	SENSITIVE	0.5
Strain 319	E.coli	Urine	SENSITIVE	2	SENSITIVE	2	SENSITIVE	1
Strain 320	E.coli	Blood	SENSITIVE	0.5	SENSITIVE	0.5	SENSITIVE	0.5
Strain 321	E.coli	Blood	SENSITIVE	2	SENSITIVE	2	SENSITIVE	2
Strain 322	E.coli	Blood	SENSITIVE	2	SENSITIVE	2	SENSITIVE	1
Strain 323	E.coli	Blood	SENSITIVE	2	SENSITIVE	2	SENSITIVE	2
Strain 324	E.coli	Bal Fluid	SENSITIVE	2	SENSITIVE	2	SENSITIVE	2
Strain 325	E.coli	Wound Swab	SENSITIVE	2	SENSITIVE	2	SENSITIVE	1
Strain 326	E.coli	Blood	SENSITIVE	0.5	SENSITIVE	0.5	SENSITIVE	2
Strain 327	E.coli	Tissue Biopsy	SENSITIVE	2	SENSITIVE	2	SENSITIVE	1
Strain 328	E.coli	Urine	SENSITIVE	2	SENSITIVE	2	SENSITIVE	1
Strain 329	E.coli	Pus	SENSITIVE	0.5	SENSITIVE	1	SENSITIVE	0.5
Strain 330	E.coli	Pus	SENSITIVE	2	SENSITIVE	2	SENSITIVE	1
Strain 331	E.coli	Blood	SENSITIVE	2	SENSITIVE	2	SENSITIVE	2
Strain 332	E.coli	Tissue Biopsy	SENSITIVE	2	SENSITIVE	2	SENSITIVE	2
Strain 333	E.coli	Bal Fluid	SENSITIVE	2	SENSITIVE	1	SENSITIVE	1
Strain 334	E.coli	Bal Fluid	SENSITIVE	0.5	SENSITIVE	0.5	SENSITIVE	0.5
Strain 335	E.coli	Blood	SENSITIVE	0.5	SENSITIVE	0.5	SENSITIVE	1
Strain 336	E.coli	Bal Fluid	SENSITIVE	2	SENSITIVE	2	SENSITIVE	1
Strain 337	E.coli	Wound Swab	SENSITIVE	2	SENSITIVE	2	SENSITIVE	1
Strain 338	E.coli	Blood	SENSITIVE	0.5	SENSITIVE	1	SENSITIVE	1
Strain 339	E.coli	Blood	SENSITIVE	2	SENSITIVE	2	SENSITIVE	2
Strain 340	E.coli	Endotracheal Aspirates	SENSITIVE	0.5	SENSITIVE	0.5	SENSITIVE	0.5
Strain 341	E.coli	Tissue Biopsy	SENSITIVE	0.5	SENSITIVE	1	SENSITIVE	1
Strain 342	E.coli	Pleural fluid	SENSITIVE	2	SENSITIVE	2	SENSITIVE	1
Strain 343	E.coli	Pus	SENSITIVE	0.5	SENSITIVE	0.5	SENSITIVE	0.5
Strain 344	E.coli	Pus	SENSITIVE	2	SENSITIVE	2	SENSITIVE	2
Strain 345	E.coli	Blood	SENSITIVE	2	SENSITIVE	2	SENSITIVE	1
Strain 346	E.coli	Bal Fluid	SENSITIVE	2	SENSITIVE	2	SENSITIVE	2
Strain 347	E.coli	Blood	SENSITIVE	1	SENSITIVE	1	SENSITIVE	1
Strain 348	E.coli	Blood	SENSITIVE	2	SENSITIVE	2	SENSITIVE	1
Strain 349	E.coli	Urine	SENSITIVE	1	SENSITIVE	1	SENSITIVE	1
Strain 350	E.coli	Blood	SENSITIVE	1	SENSITIVE	1	SENSITIVE	1
Strain 351	E.coli	Blood	SENSITIVE	0.5	SENSITIVE	1	SENSITIVE	0.5
Strain 352	E.coli	Blood	SENSITIVE	2	SENSITIVE	2	SENSITIVE	1
Strain 353	E.coli	Endotracheal Aspirates	SENSITIVE	2	SENSITIVE	2	SENSITIVE	1
Strain 354	E.coli	Tissue Biopsy	SENSITIVE	2	SENSITIVE	2	SENSITIVE	2
Strain 355	E.coli	Tissue Biopsy	SENSITIVE	2	SENSITIVE	1	SENSITIVE	1
Strain 356	E.coli	Pus	SENSITIVE	2	SENSITIVE	1	SENSITIVE	2
Strain 357	E.coli	Pus	SENSITIVE	2	SENSITIVE	2	SENSITIVE	1
Strain 358	E.coli	Blood	SENSITIVE	2	SENSITIVE	1	SENSITIVE	1
Strain 359	E.coli	Bal Fluid	SENSITIVE	2	SENSITIVE	2	SENSITIVE	1
Strain 360	E.coli	Blood	SENSITIVE	0.5	SENSITIVE	0.5	SENSITIVE	0.5
Strain 361	E.coli	Bal Fluid	SENSITIVE	2	SENSITIVE	2	SENSITIVE	2
Strain 362	E.coli	Pleural fluid	SENSITIVE	2	SENSITIVE	2	SENSITIVE	1
Strain 363	E.coli	Bal Fluid	SENSITIVE	1	SENSITIVE	1	SENSITIVE	1
Strain 364	E.coli	Urine	SENSITIVE	2	SENSITIVE	2	SENSITIVE	1
Strain 365	E.coli	Tissue Biopsy	SENSITIVE	1	SENSITIVE	1	SENSITIVE	1
Strain 366	E.coli	Tissue Biopsy	SENSITIVE	1	SENSITIVE	1	SENSITIVE	1
Strain 367	E.coli	Tissue Biopsy	SENSITIVE	2	SENSITIVE	2	SENSITIVE	2
Strain 368	E.coli	Endotracheal Aspirates	SENSITIVE	0.5	SENSITIVE	0.5	SENSITIVE	1
Strain 369	E.coli	Endotracheal Aspirates	SENSITIVE	2	SENSITIVE	2	SENSITIVE	1
Strain 370	E.coli	Pus	SENSITIVE	2	SENSITIVE	2	SENSITIVE	2
Strain 371	E.coli	Blood	SENSITIVE	2	SENSITIVE	2	SENSITIVE	1
Strain 372	E.coli	Blood	SENSITIVE	0.5	SENSITIVE	1	SENSITIVE	2
Strain 373	E.coli	Urine	SENSITIVE	0.5	SENSITIVE	1	SENSITIVE	0.5
Strain 374	E.coli	Blood	SENSITIVE	2	SENSITIVE	2	SENSITIVE	1
Strain 375	E.coli	Blood	SENSITIVE	0.5	SENSITIVE	1	SENSITIVE	0.5
Strain 376	E.coli	Wound Swab	SENSITIVE	0.5	SENSITIVE	0.5	SENSITIVE	1
Strain 377	E.coli	Pus	SENSITIVE	2	SENSITIVE	2	SENSITIVE	1
Strain 378	E.coli	Pus	SENSITIVE	0.5	SENSITIVE	0.5	SENSITIVE	0.5
Strain 379	E.coli	Tissue Biopsy	SENSITIVE	2	SENSITIVE	2	SENSITIVE	2
Strain 380	E.coli	Tissue Biopsy	SENSITIVE	2	SENSITIVE	2	SENSITIVE	1
Strain 381	E.coli	Blood	SENSITIVE	2	SENSITIVE	2	SENSITIVE	1
Strain 382	E.coli	Bal Fluid	SENSITIVE	0.5	SENSITIVE	0.5	SENSITIVE	0.5
Strain 383	E.coli	Bal Fluid	SENSITIVE	2	SENSITIVE	2	SENSITIVE	2
Strain 384	E.coli	Blood	SENSITIVE	0.5	SENSITIVE	0.5	SENSITIVE	1
Strain 385	E.coli	Bal Fluid	SENSITIVE	2	SENSITIVE	2	SENSITIVE	2
Strain 386	E.coli	Bal Fluid	SENSITIVE	0.5	SENSITIVE	0.5	SENSITIVE	0.5
Strain 387	E.coli	Blood	SENSITIVE	0.5	SENSITIVE	0.5	SENSITIVE	1
Strain 388	E.coli	Bal Fluid	SENSITIVE	1	SENSITIVE	1	SENSITIVE	1
Strain 389	E.coli	Wound Swab	SENSITIVE	1	SENSITIVE	1	SENSITIVE	1
Strain 390	E.coli	Blood	SENSITIVE	1	SENSITIVE	1	SENSITIVE	1
Strain 391	E.coli	Urine	SENSITIVE	2	SENSITIVE	2	SENSITIVE	1
Strain 392	E.coli	Blood	RESISTANCE	4	RESISTANCE	4	RESISTANCE	4
Strain 393	E.coli	Pus	SENSITIVE	1	SENSITIVE	1	SENSITIVE	1
Strain 394	E.coli	Pus	SENSITIVE	2	SENSITIVE	2	SENSITIVE	1
Strain 395	E.coli	Pleural fluid	SENSITIVE	2	SENSITIVE	2	SENSITIVE	1
Strain 396	E.coli	Wound Swab	SENSITIVE	0.5	SENSITIVE	1	SENSITIVE	0.5
Strain 397	E.coli	Tissue Biopsy	SENSITIVE	1	SENSITIVE	1	SENSITIVE	1
Strain 398	E.coli	Blood	SENSITIVE	2	SENSITIVE	2	SENSITIVE	1
Strain 399	E.coli	Blood	SENSITIVE	0.5	SENSITIVE	0.5	SENSITIVE	0.5
Strain 400	E.coli	Blood	SENSITIVE	2	SENSITIVE	2	SENSITIVE	1
Strain 401	E.coli	Blood	SENSITIVE	0.5	SENSITIVE	1	SENSITIVE	1
Strain 402	E.coli	Blood	SENSITIVE	1	SENSITIVE	1	SENSITIVE	1
Strain 403	E.coli	Wound Swab	SENSITIVE	0.5	SENSITIVE	1	SENSITIVE	1
Strain 404	E.coli	Wound Swab	SENSITIVE	2	SENSITIVE	2	SENSITIVE	2
Strain 405	E.coli	Tissue Biopsy	SENSITIVE	2	SENSITIVE	2	SENSITIVE	1
Strain 406	E.coli	Bal Fluid	SENSITIVE	0.5	SENSITIVE	0.5	SENSITIVE	0.5
Strain 407	E.coli	Blood	SENSITIVE	1	SENSITIVE	1	SENSITIVE	1
Strain 408	E.coli	Blood	SENSITIVE	0.5	SENSITIVE	1	SENSITIVE	0.5
Strain 409	E.coli	Blood	SENSITIVE	2	SENSITIVE	2	SENSITIVE	2
Strain 410	E.coli	Bal Fluid	SENSITIVE	1	SENSITIVE	1	SENSITIVE	1
Strain 411	E.coli	Bal Fluid	SENSITIVE	1	SENSITIVE	1	SENSITIVE	1
Strain 412	E.coli	Pus	SENSITIVE	2	SENSITIVE	2	SENSITIVE	2
Strain 413	E.coli	Pus	SENSITIVE	1	SENSITIVE	1	SENSITIVE	1
Strain 414	E.coli	Pus	SENSITIVE	2	SENSITIVE	2	SENSITIVE	1
Strain 415	E.coli	Pus	SENSITIVE	2	SENSITIVE	2	SENSITIVE	1
Strain 416	E.coli	Tissue Biopsy	SENSITIVE	2	SENSITIVE	2	SENSITIVE	1
Strain 417	E.coli	Pus	SENSITIVE	0.5	SENSITIVE	0.5	SENSITIVE	0.5
Strain 418	E.coli	Pus	SENSITIVE	2	SENSITIVE	1	SENSITIVE	1
Strain 419	E.coli	Tissue Biopsy	SENSITIVE	2	SENSITIVE	1	SENSITIVE	1
Strain 420	E.coli	Pus	SENSITIVE	1	SENSITIVE	1	SENSITIVE	1
Strain 421	E.coli	Pus	SENSITIVE	2	SENSITIVE	2	SENSITIVE	2
Strain 422	E.coli	Tissue Biopsy	SENSITIVE	0.5	SENSITIVE	0.5	SENSITIVE	1
Strain 423	E.coli	Endotracheal Aspirates	SENSITIVE	1	SENSITIVE	1	SENSITIVE	1
Strain 424	E.coli	Tissue Biopsy	SENSITIVE	0.5	SENSITIVE	0.5	SENSITIVE	0.5
Strain 425	E.coli	Endotracheal Aspirates	SENSITIVE	1	SENSITIVE	1	SENSITIVE	1
Strain 426	E.coli	Endotracheal Aspirates	SENSITIVE	1	SENSITIVE	1	SENSITIVE	1
Strain 427	E.coli	Tissue Biopsy	SENSITIVE	0.5	SENSITIVE	1	SENSITIVE	0.5
Strain 428	E.coli	Endotracheal Aspirates	SENSITIVE	1	SENSITIVE	1	SENSITIVE	1
Strain 429	E.coli	Tissue Biopsy	SENSITIVE	0.5	SENSITIVE	0.5	SENSITIVE	1
Strain 430	E.coli	Endotracheal Aspirates	SENSITIVE	1	SENSITIVE	1	SENSITIVE	1
Strain 431	E.coli	Endotracheal Aspirates	SENSITIVE	2	SENSITIVE	2	SENSITIVE	1
Strain 432	E.coli	Endotracheal Aspirates	SENSITIVE	1	SENSITIVE	1	SENSITIVE	1
Strain 433	E.coli	Urine	SENSITIVE	1	SENSITIVE	1	SENSITIVE	1
Strain 434	E.coli	Tissue Biopsy	SENSITIVE	2	SENSITIVE	1	SENSITIVE	2
Strain 435	E.coli	Urine	SENSITIVE	2	SENSITIVE	2	SENSITIVE	2
Strain 436	E.coli	Blood	SENSITIVE	2	SENSITIVE	1	SENSITIVE	1
Strain 437	E.coli	Blood	SENSITIVE	1	SENSITIVE	1	SENSITIVE	1
Strain 438	E.coli	Blood	SENSITIVE	2	SENSITIVE	2	SENSITIVE	1
Strain 439	E.coli	Blood	SENSITIVE	0.5	SENSITIVE	0.5	SENSITIVE	0.5
Strain 440	E.coli	Blood	SENSITIVE	2	SENSITIVE	2	SENSITIVE	1
Strain 441	E.coli	Wound Swab	SENSITIVE	1	SENSITIVE	1	SENSITIVE	1
Strain 442	E.coli	Urine	SENSITIVE	2	SENSITIVE	2	SENSITIVE	1
Strain 443	E.coli	Tissue Biopsy	SENSITIVE	1	SENSITIVE	1	SENSITIVE	1
Strain 444	E.coli	Urine	SENSITIVE	2	SENSITIVE	1	SENSITIVE	2
Strain 445	E.coli	Pus	SENSITIVE	1	SENSITIVE	1	SENSITIVE	1
Strain 446	E.coli	Pus	SENSITIVE	2	SENSITIVE	2	SENSITIVE	2
Strain 447	E.coli	Blood	SENSITIVE	0.5	SENSITIVE	1	SENSITIVE	0.5
Strain 448	E.coli	Tissue Biopsy	SENSITIVE	1	SENSITIVE	1	SENSITIVE	1
Strain 449	E.coli	Bal Fluid	SENSITIVE	1	SENSITIVE	1	SENSITIVE	1
Strain 450	E.coli	Bal Fluid	SENSITIVE	1	SENSITIVE	1	SENSITIVE	1
Strain 451	E.coli	Blood	SENSITIVE	1	SENSITIVE	1	SENSITIVE	1
Strain 452	E.coli	Bal Fluid	SENSITIVE	2	SENSITIVE	2	SENSITIVE	1
Strain 453	E.coli	Wound Swab	SENSITIVE	1	SENSITIVE	1	SENSITIVE	1
Strain 454	E.coli	Tissue Biopsy	SENSITIVE	0.5	SENSITIVE	0.5	SENSITIVE	1
Strain 455	E.coli	Tissue Biopsy	SENSITIVE	2	SENSITIVE	2	SENSITIVE	1
Strain 456	E.coli	Endotracheal Aspirates	SENSITIVE	2	SENSITIVE	2	SENSITIVE	2
Strain 457	E.coli	Tissue Biopsy	SENSITIVE	1	SENSITIVE	1	SENSITIVE	1
Strain 458	E.coli	Wound Swab	SENSITIVE	2	SENSITIVE	1	SENSITIVE	2
Strain 459	E.coli	Blood	SENSITIVE	2	SENSITIVE	2	SENSITIVE	1
Strain 460	E.coli	Wound Swab	SENSITIVE	0.5	SENSITIVE	1	SENSITIVE	1
Strain 461	E.coli	Wound Swab	SENSITIVE	2	SENSITIVE	2	SENSITIVE	1
Strain 462	E.coli	Pus	SENSITIVE	1	SENSITIVE	1	SENSITIVE	1
Strain 463	E.coli	Urine	SENSITIVE	2	SENSITIVE	1	SENSITIVE	2
Strain 464	E.coli	Blood	SENSITIVE	2	SENSITIVE	2	SENSITIVE	1
Strain 465	E.coli	Tissue Biopsy	SENSITIVE	0.5	SENSITIVE	1	SENSITIVE	0.5
Strain 466	E.coli	Blood	SENSITIVE	1	SENSITIVE	1	SENSITIVE	1
Strain 467	E.coli	Blood	SENSITIVE	1	SENSITIVE	1	SENSITIVE	1
Strain 468	E.coli	Blood	SENSITIVE	0.5	SENSITIVE	0.5	SENSITIVE	0.5
Strain 469	E.coli	Tissue Biopsy	SENSITIVE	1	SENSITIVE	1	SENSITIVE	1
Strain 470	E.coli	Tissue Biopsy	SENSITIVE	2	SENSITIVE	1	SENSITIVE	1
Strain 471	E.coli	Pleural fluid	SENSITIVE	0.5	SENSITIVE	1	SENSITIVE	0.5
Strain 472	E.coli	Pus	SENSITIVE	1	SENSITIVE	1	SENSITIVE	1
Strain 473	E.coli	Pus	SENSITIVE	2	SENSITIVE	2	SENSITIVE	2
Strain 474	E.coli	Blood	SENSITIVE	0.5	SENSITIVE	1	SENSITIVE	0.5
Strain 475	E.coli	Bal Fluid	SENSITIVE	1	SENSITIVE	1	SENSITIVE	1
Strain 476	E.coli	Blood	SENSITIVE	2	SENSITIVE	2	SENSITIVE	1
Strain 477	E.coli	Bal Fluid	SENSITIVE	1	SENSITIVE	1	SENSITIVE	1
Strain 478	E.coli	Tissue Biopsy	SENSITIVE	0.5	SENSITIVE	0.5	SENSITIVE	0.5
Strain 479	E.coli	Bal Fluid	SENSITIVE	1	SENSITIVE	1	SENSITIVE	1
Strain 480	E.coli	Tissue Biopsy	SENSITIVE	1	SENSITIVE	1	SENSITIVE	1
Strain 481	E.coli	Pleural fluid	SENSITIVE	0.5	SENSITIVE	0.5	SENSITIVE	1
Strain 482	E.coli	Pus	SENSITIVE	2	SENSITIVE	2	SENSITIVE	1
Strain 483	E.coli	Bal Fluid	SENSITIVE	1	SENSITIVE	1	SENSITIVE	1
Strain 484	E.coli	Tissue Biopsy	SENSITIVE	1	SENSITIVE	1	SENSITIVE	1
Strain 485	E.coli	Tissue Biopsy	SENSITIVE	2	SENSITIVE	1	SENSITIVE	1
Strain 486	E.coli	Tissue Biopsy	SENSITIVE	2	SENSITIVE	2	SENSITIVE	2
Strain 487	E.coli	Blood	SENSITIVE	0.5	SENSITIVE	0.5	SENSITIVE	0.5
Strain 488	E.coli	Blood	SENSITIVE	1	SENSITIVE	1	SENSITIVE	1
Strain 489	E.coli	Pus	SENSITIVE	1	SENSITIVE	1	SENSITIVE	1
Strain 490	E.coli	Blood	SENSITIVE	0.5	SENSITIVE	0.5	SENSITIVE	0.5
Strain 491	E.coli	Blood	SENSITIVE	2	SENSITIVE	2	SENSITIVE	2
Strain 492	E.coli	Wound Swab	SENSITIVE	0.5	SENSITIVE	1	SENSITIVE	1
Strain 493	E.coli	Pus	SENSITIVE	2	SENSITIVE	2	SENSITIVE	1
Strain 494	E.coli	Tissue Biopsy	SENSITIVE	1	SENSITIVE	1	SENSITIVE	1
Strain 495	E.coli	Tissue Biopsy	SENSITIVE	1	SENSITIVE	1	SENSITIVE	1
Strain 496	E.coli	Pus	SENSITIVE	1	SENSITIVE	1	SENSITIVE	1
Strain 497	E.coli	Blood	SENSITIVE	2	SENSITIVE	1	SENSITIVE	1
Strain 498	E.coli	Blood	SENSITIVE	1	SENSITIVE	1	SENSITIVE	1
Strain 499	E.coli	Bal Fluid	SENSITIVE	0.5	SENSITIVE	0.5	SENSITIVE	0.5
Strain 500	E.coli	Bal Fluid	SENSITIVE	2	SENSITIVE	2	SENSITIVE	1
Strain 501	E.coli	Bal Fluid	SENSITIVE	0.5	SENSITIVE	0.5	SENSITIVE	0.5
Strain 502	E.coli	Bal Fluid	SENSITIVE	1	SENSITIVE	1	SENSITIVE	1
Strain 503	E.coli	Blood	SENSITIVE	2	SENSITIVE	2	SENSITIVE	2
Strain 504	E.coli	Bal Fluid	SENSITIVE	1	SENSITIVE	1	SENSITIVE	1
Strain 505	E.coli	Wound Swab	SENSITIVE	2	SENSITIVE	1	SENSITIVE	1
Strain 506	E.coli	Tissue Biopsy	SENSITIVE	0.5	SENSITIVE	0.5	SENSITIVE	1
Strain 507	E.coli	Urine	SENSITIVE	1	SENSITIVE	1	SENSITIVE	1
Strain 508	E.coli	Tissue Biopsy	SENSITIVE	1	SENSITIVE	1	SENSITIVE	1
Strain 509	E.coli	Pus	SENSITIVE	1	SENSITIVE	1	SENSITIVE	1
Strain 510	E.coli	Pus	SENSITIVE	2	SENSITIVE	2	SENSITIVE	2
Strain 511	E.coli	Urine	SENSITIVE	0.5	SENSITIVE	1	SENSITIVE	0.5
Strain 512	E.coli	Tissue Biopsy	SENSITIVE	2	SENSITIVE	2	SENSITIVE	1
Strain 513	E.coli	Pus	SENSITIVE	2	SENSITIVE	1	SENSITIVE	1
Strain 514	E.coli	Pus	SENSITIVE	0.5	SENSITIVE	0.5	SENSITIVE	1
Strain 515	E.coli	Blood	SENSITIVE	1	SENSITIVE	1	SENSITIVE	1
Strain 516	E.coli	Tissue Biopsy	SENSITIVE	2	SENSITIVE	1	SENSITIVE	2
Strain 517	E.coli	Blood	SENSITIVE	2	SENSITIVE	2	SENSITIVE	1
Strain 518	E.coli	Bal Fluid	SENSITIVE	2	SENSITIVE	1	SENSITIVE	2
Strain 519	E.coli	Blood	SENSITIVE	2	SENSITIVE	1	SENSITIVE	1
Strain 520	E.coli	Bal Fluid	SENSITIVE	1	SENSITIVE	1	SENSITIVE	1
Strain 521	E.coli	Wound Swab	SENSITIVE	2	SENSITIVE	2	SENSITIVE	1
Strain 522	E.coli	Urine	SENSITIVE	1	SENSITIVE	1	SENSITIVE	1
Strain 523	E.coli	Endotracheal Aspirates	SENSITIVE	0.5	SENSITIVE	0.5	SENSITIVE	0.5
Strain 524	E.coli	Blood	SENSITIVE	2	SENSITIVE	2	SENSITIVE	1
Strain 525	E.coli	Endotracheal Aspirates	SENSITIVE	2	SENSITIVE	2	SENSITIVE	2
Strain 526	E.coli	Blood	SENSITIVE	1	SENSITIVE	1	SENSITIVE	1
Strain 527	E.coli	Pus	SENSITIVE	1	SENSITIVE	1	SENSITIVE	1
Strain 528	E.coli	Blood	RESISTANCE	8	RESISTANCE	8	RESISTANCE	8
Strain 529	E.coli	Tissue Biopsy	RESISTANCE	8	RESISTANCE	8	RESISTANCE	8
Strain 530	E.coli	Bal Fluid	SENSITIVE	1	SENSITIVE	1	SENSITIVE	1
Strain 531	E.coli	Bal Fluid	SENSITIVE	1	SENSITIVE	1	SENSITIVE	1
Strain 532	E.coli	Bal Fluid	SENSITIVE	2	SENSITIVE	2	SENSITIVE	1
Strain 533	E.coli	Bal Fluid	SENSITIVE	1	SENSITIVE	1	SENSITIVE	1
Strain 534	E.coli	Wound Swab	SENSITIVE	2	SENSITIVE	2	SENSITIVE	2
Strain 535	E.coli	Urine	SENSITIVE	2	SENSITIVE	2	SENSITIVE	1
Strain 536	E.coli	Urine	SENSITIVE	1	SENSITIVE	1	SENSITIVE	1
Strain 537	E.coli	Blood	SENSITIVE	1	SENSITIVE	1	SENSITIVE	1
Strain 538	E.coli	Pus	SENSITIVE	1	SENSITIVE	1	SENSITIVE	1
Strain 539	E.coli	Pleural fluid	SENSITIVE	0.5	SENSITIVE	0.5	SENSITIVE	0.5
Strain 540	E.coli	Urine	SENSITIVE	0.5	SENSITIVE	0.5	SENSITIVE	0.5
Strain 541	E.coli	Urine	SENSITIVE	1	SENSITIVE	1	SENSITIVE	1
Strain 542	E.coli	Pus	SENSITIVE	2	SENSITIVE	2	SENSITIVE	1
Strain 543	E.coli	Pus	SENSITIVE	1	SENSITIVE	1	SENSITIVE	1
Strain 544	E.coli	Blood	SENSITIVE	2	SENSITIVE	2	SENSITIVE	1
Strain 545	E.coli	Tissue Biopsy	SENSITIVE	2	SENSITIVE	2	SENSITIVE	1
Strain 546	E.coli	Bal Fluid	SENSITIVE	1	SENSITIVE	1	SENSITIVE	1
Strain 547	E.coli	Bal Fluid	SENSITIVE	0.5	SENSITIVE	0.5	SENSITIVE	1
Strain 548	E.coli	Bal Fluid	SENSITIVE	1	SENSITIVE	1	SENSITIVE	1
Strain 549	E.coli	Bal Fluid	SENSITIVE	1	SENSITIVE	1	SENSITIVE	1
Strain 550	E.coli	Wound Swab	SENSITIVE	2	SENSITIVE	2	SENSITIVE	2
Strain 551	E.coli	Urine	SENSITIVE	2	SENSITIVE	2	SENSITIVE	2
Strain 552	E.coli	Urine	SENSITIVE	2	SENSITIVE	2	SENSITIVE	1
Strain 553	E.coli	Endotracheal Aspirates	SENSITIVE	2	SENSITIVE	2	SENSITIVE	1
Strain 554	E.coli	Blood	SENSITIVE	2	SENSITIVE	2	SENSITIVE	1
Strain 555	E.coli	Blood	SENSITIVE	1	SENSITIVE	1	SENSITIVE	1
Strain 556	E.coli	Blood	SENSITIVE	2	SENSITIVE	2	SENSITIVE	1
Strain 557	E.coli	Blood	SENSITIVE	0.5	SENSITIVE	0.5	SENSITIVE	0.5
Strain 558	E.coli	Bal Fluid	SENSITIVE	2	SENSITIVE	1	SENSITIVE	2
Strain 559	E.coli	Wound Swab	SENSITIVE	2	SENSITIVE	2	SENSITIVE	2
Strain 560	E.coli	Urine	SENSITIVE	1	SENSITIVE	1	SENSITIVE	1
Strain 561	E.coli	Urine	SENSITIVE	1	SENSITIVE	1	SENSITIVE	1
Strain 562	E.coli	Urine	SENSITIVE	2	SENSITIVE	2	SENSITIVE	1
Strain 563	E.coli	Pus	SENSITIVE	0.5	SENSITIVE	0.5	SENSITIVE	0.5
Strain 564	E.coli	Pus	SENSITIVE	1	SENSITIVE	1	SENSITIVE	1
Strain 565	E.coli	Blood	SENSITIVE	1	SENSITIVE	1	SENSITIVE	1
Strain 566	E.coli	Tissue Biopsy	SENSITIVE	0.5	SENSITIVE	0.5	SENSITIVE	1
Strain 567	E.coli	Bal Fluid	SENSITIVE	1	SENSITIVE	1	SENSITIVE	1
Strain 568	E.coli	Bal Fluid	SENSITIVE	2	SENSITIVE	2	SENSITIVE	2
Strain 569	E.coli	Blood	SENSITIVE	0.5	SENSITIVE	0.5	SENSITIVE	0.5
Strain 570	E.coli	Blood	SENSITIVE	1	SENSITIVE	1	SENSITIVE	1
Strain 571	E.coli	Wound Swab	SENSITIVE	2	SENSITIVE	2	SENSITIVE	1
Strain 572	E.coli	Urine	SENSITIVE	1	SENSITIVE	1	SENSITIVE	1
Strain 573	E.coli	Urine	SENSITIVE	0.5	SENSITIVE	0.5	SENSITIVE	0.5
Strain 574	E.coli	Endotracheal Aspirates	SENSITIVE	1	SENSITIVE	1	SENSITIVE	1
Strain 575	E.coli	Endotracheal Aspirates	SENSITIVE	0.5	SENSITIVE	0.5	SENSITIVE	1
Strain 576	E.coli	Tissue Biopsy	SENSITIVE	1	SENSITIVE	1	SENSITIVE	1
Strain 577	E.coli	Pleural fluid	SENSITIVE	2	SENSITIVE	1	SENSITIVE	1
Strain 578	E.coli	Urine	SENSITIVE	1	SENSITIVE	1	SENSITIVE	1
Strain 579	E.coli	Wound Swab	SENSITIVE	0.5	SENSITIVE	0.5	SENSITIVE	0.5
Strain 580	E.coli	Pus	SENSITIVE	2	SENSITIVE	1	SENSITIVE	1
Strain 581	E.coli	Pus	SENSITIVE	1	SENSITIVE	1	SENSITIVE	1
Strain 582	E.coli	Blood	SENSITIVE	2	SENSITIVE	2	SENSITIVE	2
Strain 583	E.coli	Blood	SENSITIVE	1	SENSITIVE	1	SENSITIVE	1
Strain 584	E.coli	Blood	SENSITIVE	0.5	SENSITIVE	0.5	SENSITIVE	1
Strain 585	E.coli	Blood	SENSITIVE	2	SENSITIVE	1	SENSITIVE	1
Strain 586	E.coli	Blood	SENSITIVE	1	SENSITIVE	1	SENSITIVE	1
Strain 587	E.coli	Pus	SENSITIVE	0.5	SENSITIVE	0.5	SENSITIVE	0.5
Strain 588	E.coli	Wound Swab	SENSITIVE	0.5	SENSITIVE	0.5	SENSITIVE	0.5
Strain 589	E.coli	Tissue Biopsy	SENSITIVE	2	SENSITIVE	2	SENSITIVE	2
Strain 590	E.coli	Endotracheal Aspirates	SENSITIVE	1	SENSITIVE	1	SENSITIVE	1
Strain 591	E.coli	Urine	SENSITIVE	0.5	SENSITIVE	0.5	SENSITIVE	0.5
Strain 592	E.coli	Blood	SENSITIVE	1	SENSITIVE	1	SENSITIVE	1
Strain 593	E.coli	Bal Fluid	SENSITIVE	2	SENSITIVE	2	SENSITIVE	1
Strain 594	E.coli	Bal Fluid	SENSITIVE	1	SENSITIVE	1	SENSITIVE	1
Strain 595	E.coli	Bal Fluid	SENSITIVE	2	SENSITIVE	2	SENSITIVE	1
Strain 596	E.coli	Blood	SENSITIVE	1	SENSITIVE	1	SENSITIVE	1
Strain 597	E.coli	Bal Fluid	SENSITIVE	0.5	SENSITIVE	0.5	SENSITIVE	1
Strain 598	E.coli	Urine	SENSITIVE	1	SENSITIVE	1	SENSITIVE	1
Strain 599	E.coli	Blood	SENSITIVE	1	SENSITIVE	1	SENSITIVE	1
Strain 600	E.coli	Pus	SENSITIVE	2	SENSITIVE	2	SENSITIVE	2
Strain 601	E.coli	Pus	SENSITIVE	1	SENSITIVE	1	SENSITIVE	1
Strain 602	E.coli	Pus	SENSITIVE	1	SENSITIVE	1	SENSITIVE	1
Strain 603	E.coli	Tissue Biopsy	SENSITIVE	2	SENSITIVE	2	SENSITIVE	1
Strain 604	E.coli	Wound Swab	SENSITIVE	0.5	SENSITIVE	0.5	SENSITIVE	0.5
Strain 605	E.coli	Blood	SENSITIVE	0.5	SENSITIVE	0.5	SENSITIVE	0.5
Strain 606	E.coli	Blood	SENSITIVE	2	SENSITIVE	2	SENSITIVE	1
Strain 607	E.coli	Blood	SENSITIVE	1	SENSITIVE	1	SENSITIVE	1
Strain 608	E.coli	Blood	SENSITIVE	0.5	SENSITIVE	0.5	SENSITIVE	1
Strain 609	E.coli	Blood	SENSITIVE	2	SENSITIVE	2	SENSITIVE	1
Strain 610	E.coli	Pus	SENSITIVE	1	SENSITIVE	1	SENSITIVE	1
Strain 611	E.coli	Pus	SENSITIVE	2	SENSITIVE	2	SENSITIVE	2
Strain 612	E.coli	Pus	SENSITIVE	2	SENSITIVE	2	SENSITIVE	1
Strain 613	E.coli	Tissue Biopsy	SENSITIVE	1	SENSITIVE	1	SENSITIVE	1
Strain 614	E.coli	Pus	SENSITIVE	0.5	SENSITIVE	0.5	SENSITIVE	0.5
Strain 615	E.coli	Blood	SENSITIVE	2	SENSITIVE	2	SENSITIVE	1
Strain 616	E.coli	Bal Fluid	SENSITIVE	1	SENSITIVE	1	SENSITIVE	1
Strain 617	E.coli	Bal Fluid	SENSITIVE	1	SENSITIVE	1	SENSITIVE	1
Strain 618	E.coli	Bal Fluid	SENSITIVE	0.5	SENSITIVE	0.5	SENSITIVE	0.5
Strain 619	E.coli	Blood	SENSITIVE	0.5	SENSITIVE	0.5	SENSITIVE	1
Strain 620	E.coli	Bal Fluid	SENSITIVE	1	SENSITIVE	1	SENSITIVE	1
Strain 621	E.coli	Blood	SENSITIVE	0.5	SENSITIVE	0.5	SENSITIVE	0.5
Strain 622	E.coli	Blood	SENSITIVE	1	SENSITIVE	1	SENSITIVE	1
Strain 623	E.coli	Wound Swab	SENSITIVE	1	SENSITIVE	1	SENSITIVE	1
Strain 624	E.coli	Urine	SENSITIVE	2	SENSITIVE	2	SENSITIVE	1
Strain 625	E.coli	Urine	SENSITIVE	1	SENSITIVE	1	SENSITIVE	1
Strain 626	E.coli	Urine	SENSITIVE	2	SENSITIVE	2	SENSITIVE	2
Strain 627	E.coli	Pus	SENSITIVE	2	SENSITIVE	2	SENSITIVE	2
Strain 628	E.coli	Pus	SENSITIVE	2	SENSITIVE	2	SENSITIVE	1
Strain 629	E.coli	Blood	SENSITIVE	1	SENSITIVE	1	SENSITIVE	1
Strain 630	E.coli	Tissue Biopsy	SENSITIVE	2	SENSITIVE	2	SENSITIVE	1
Strain 631	E.coli	Blood	SENSITIVE	1	SENSITIVE	1	SENSITIVE	1
Strain 632	E.coli	Bal Fluid	SENSITIVE	1	SENSITIVE	1	SENSITIVE	1
Strain 633	E.coli	Bal Fluid	SENSITIVE	2	SENSITIVE	2	SENSITIVE	1
Strain 634	E.coli	Blood	SENSITIVE	1	SENSITIVE	1	SENSITIVE	1
Strain 635	E.coli	Wound Swab	SENSITIVE	0.5	SENSITIVE	0.5	SENSITIVE	0.5
Strain 636	E.coli	Urine	SENSITIVE	2	SENSITIVE	2	SENSITIVE	1
Strain 637	E.coli	Urine	SENSITIVE	1	SENSITIVE	1	SENSITIVE	1
Strain 638	E.coli	Blood	SENSITIVE	0.5	SENSITIVE	0.5	SENSITIVE	1
Strain 639	E.coli	Endotracheal Aspirates	SENSITIVE	2	SENSITIVE	2	SENSITIVE	2
Strain 640	E.coli	Endotracheal Aspirates	SENSITIVE	1	SENSITIVE	1	SENSITIVE	1
Strain 641	E.coli	Pleural fluid	SENSITIVE	0.5	SENSITIVE	0.5	SENSITIVE	0.5
Strain 642	E.coli	Pus	SENSITIVE	1	SENSITIVE	1	SENSITIVE	1
Strain 643	E.coli	Endotracheal Aspirates	SENSITIVE	1	SENSITIVE	1	SENSITIVE	1
Strain 644	E.coli	Pus	SENSITIVE	0.5	SENSITIVE	0.5	SENSITIVE	0.5
Strain 645	E.coli	Tissue Biopsy	SENSITIVE	1	SENSITIVE	1	SENSITIVE	1
Strain 646	E.coli	Blood	SENSITIVE	1	SENSITIVE	1	SENSITIVE	1
Strain 647	E.coli	Blood	SENSITIVE	1	SENSITIVE	1	SENSITIVE	1
Strain 648	E.coli	Blood	SENSITIVE	1	SENSITIVE	1	SENSITIVE	1
Strain 649	E.coli	Blood	SENSITIVE	0.5	SENSITIVE	0.5	SENSITIVE	0.5
Strain 650	E.coli	Blood	SENSITIVE	0.5	SENSITIVE	0.5	SENSITIVE	1
Strain 651	E.coli	Tissue Biopsy	SENSITIVE	1	SENSITIVE	1	SENSITIVE	1
Strain 652	E.coli	Wound Swab	SENSITIVE	0.5	SENSITIVE	0.5	SENSITIVE	0.5
Strain 653	E.coli	Wound Swab	SENSITIVE	0.5	SENSITIVE	0.5	SENSITIVE	0.5
Strain 654	E.coli	Urine	SENSITIVE	1	SENSITIVE	1	SENSITIVE	1
Strain 655	E.coli	Pus	SENSITIVE	0.5	SENSITIVE	0.5	SENSITIVE	1
Strain 656	E.coli	Blood	SENSITIVE	0.5	SENSITIVE	0.5	SENSITIVE	0.5
Strain 657	E.coli	Bal Fluid	SENSITIVE	0.5	SENSITIVE	0.5	SENSITIVE	0.5
Strain 658	E.coli	Blood	SENSITIVE	1	SENSITIVE	1	SENSITIVE	1
Strain 659	E.coli	Blood	SENSITIVE	0.5	SENSITIVE	0.5	SENSITIVE	1
Strain 660	E.coli	Blood	SENSITIVE	1	SENSITIVE	1	SENSITIVE	1
Strain 661	E.coli	Blood	SENSITIVE	0.5	SENSITIVE	0.5	SENSITIVE	0.5
Strain 662	E.coli	Urine	SENSITIVE	1	SENSITIVE	1	SENSITIVE	1
Strain 663	E.coli	Endotracheal Aspirates	SENSITIVE	1	SENSITIVE	1	SENSITIVE	1
Strain 664	E.coli	Pleural fluid	SENSITIVE	0.5	SENSITIVE	0.5	SENSITIVE	0.5
Strain 665	E.coli	Tissue Biopsy	SENSITIVE	0.5	SENSITIVE	0.5	SENSITIVE	1
Strain 666	E.coli	Tissue Biopsy	SENSITIVE	1	SENSITIVE	1	SENSITIVE	1
Strain 667	E.coli	Blood	SENSITIVE	2	SENSITIVE	2	SENSITIVE	2
Strain 668	E.coli	Pus	SENSITIVE	0.5	SENSITIVE	0.5	SENSITIVE	0.5
Strain 669	E.coli	Blood	SENSITIVE	2	SENSITIVE	1	SENSITIVE	1
Strain 670	E.coli	Blood	SENSITIVE	1	SENSITIVE	1	SENSITIVE	1
Strain 671	E.coli	Blood	SENSITIVE	1	SENSITIVE	1	SENSITIVE	1
Strain 672	E.coli	Blood	SENSITIVE	1	SENSITIVE	1	SENSITIVE	1
Strain 673	E.coli	Blood	SENSITIVE	1	SENSITIVE	1	SENSITIVE	1
Strain 674	E.coli	Wound Swab	SENSITIVE	0.5	SENSITIVE	0.5	SENSITIVE	1
Strain 675	E.coli	Urine	SENSITIVE	1	SENSITIVE	1	SENSITIVE	1
Strain 676	E.coli	Pleural fluid	SENSITIVE	1	SENSITIVE	1	SENSITIVE	1
Strain 677	E.coli	Tissue Biopsy	SENSITIVE	2	SENSITIVE	1	SENSITIVE	1
Strain 678	E.coli	Pus	SENSITIVE	1	SENSITIVE	1	SENSITIVE	1
Strain 679	E.coli	Blood	SENSITIVE	2	SENSITIVE	2	SENSITIVE	1
Strain 680	E.coli	Blood	SENSITIVE	2	SENSITIVE	2	SENSITIVE	2
Strain 681	E.coli	Bal Fluid	SENSITIVE	0.5	SENSITIVE	0.5	SENSITIVE	0.5
Strain 682	E.coli	Bal Fluid	SENSITIVE	2	SENSITIVE	1	SENSITIVE	1
Strain 683	E.coli	Pus	SENSITIVE	2	SENSITIVE	2	SENSITIVE	1
Strain 684	E.coli	Pus	SENSITIVE	1	SENSITIVE	1	SENSITIVE	1
Strain 685	E.coli	Pus	SENSITIVE	2	SENSITIVE	1	SENSITIVE	1
Strain 686	E.coli	Pus	SENSITIVE	1	SENSITIVE	1	SENSITIVE	1
Strain 687	E.coli	Pus	SENSITIVE	2	SENSITIVE	2	SENSITIVE	1
Strain 688	E.coli	Pus	SENSITIVE	2	SENSITIVE	2	SENSITIVE	2
Strain 689	E.coli	Pus	SENSITIVE	1	SENSITIVE	1	SENSITIVE	1
Strain 690	E.coli	Pus	SENSITIVE	1	SENSITIVE	1	SENSITIVE	1
Strain 691	E.coli	Pus	SENSITIVE	2	SENSITIVE	2	SENSITIVE	2
Strain 692	E.coli	Pus	SENSITIVE	1	SENSITIVE	1	SENSITIVE	1
Strain 693	E.coli	Pus	SENSITIVE	1	SENSITIVE	1	SENSITIVE	1
Strain 694	E.coli	Urine	SENSITIVE	1	SENSITIVE	1	SENSITIVE	1
Strain 695	E.coli	Tissue Biopsy	SENSITIVE	2	SENSITIVE	1	SENSITIVE	1
Strain 696	E.coli	Pus	SENSITIVE	1	SENSITIVE	1	SENSITIVE	1
Strain 697	E.coli	Wound Swab	SENSITIVE	1	SENSITIVE	1	SENSITIVE	1
Strain 698	E.coli	Tissue Biopsy	SENSITIVE	0.5	SENSITIVE	0.5	SENSITIVE	0.5
Strain 699	E.coli	Urine	SENSITIVE	2	SENSITIVE	2	SENSITIVE	1
Strain 700	E.coli	Wound Swab	SENSITIVE	1	SENSITIVE	1	SENSITIVE	1
Strain 701	E.coli	Endotracheal Aspirates	SENSITIVE	2	SENSITIVE	2	SENSITIVE	2
Strain 702	E.coli	Endotracheal Aspirates	SENSITIVE	0.5	SENSITIVE	0.5	SENSITIVE	1
Strain 703	E.coli	Endotracheal Aspirates	SENSITIVE	1	SENSITIVE	1	SENSITIVE	1
Strain 704	E.coli	Endotracheal Aspirates	SENSITIVE	1	SENSITIVE	1	SENSITIVE	1
Strain 705	E.coli	Blood	SENSITIVE	0.5	SENSITIVE	0.5	SENSITIVE	0.5
Strain 706	E.coli	Endotracheal Aspirates	SENSITIVE	2	SENSITIVE	1	SENSITIVE	2
Strain 707	E.coli	Endotracheal Aspirates	SENSITIVE	1	SENSITIVE	1	SENSITIVE	1
Strain 708	E.coli	Endotracheal Aspirates	SENSITIVE	2	SENSITIVE	2	SENSITIVE	1
Strain 709	E.coli	Urine	SENSITIVE	0.5	SENSITIVE	0.5	SENSITIVE	1
Strain 710	E.coli	Urine	SENSITIVE	2	SENSITIVE	2	SENSITIVE	2
Strain 711	E.coli	Urine	SENSITIVE	2	SENSITIVE	1	SENSITIVE	1
Strain 712	E.coli	Blood	SENSITIVE	2	SENSITIVE	2	SENSITIVE	1
Strain 713	E.coli	Blood	SENSITIVE	1	SENSITIVE	1	SENSITIVE	1
Strain 714	E.coli	Blood	SENSITIVE	2	SENSITIVE	1	SENSITIVE	2
Strain 715	E.coli	Blood	SENSITIVE	2	SENSITIVE	1	SENSITIVE	1
Strain 716	E.coli	Blood	SENSITIVE	2	SENSITIVE	2	SENSITIVE	2
Strain 717	E.coli	Wound Swab	SENSITIVE	2	SENSITIVE	2	SENSITIVE	1
Strain 718	E.coli	Urine	SENSITIVE	1	SENSITIVE	1	SENSITIVE	1
Strain 719	E.coli	Urine	SENSITIVE	0.5	SENSITIVE	0.5	SENSITIVE	0.5
Strain 720	E.coli	Urine	SENSITIVE	1	SENSITIVE	1	SENSITIVE	1
Strain 721	E.coli	Pus	SENSITIVE	2	SENSITIVE	2	SENSITIVE	1
Strain 722	E.coli	Pus	SENSITIVE	1	SENSITIVE	1	SENSITIVE	1
Strain 723	E.coli	Blood	SENSITIVE	1	SENSITIVE	1	SENSITIVE	1
Strain 724	E.coli	Tissue Biopsy	SENSITIVE	0.5	SENSITIVE	0.5	SENSITIVE	0.5
Strain 725	E.coli	Bal Fluid	SENSITIVE	1	SENSITIVE	1	SENSITIVE	1
Strain 726	E.coli	Bal Fluid	SENSITIVE	1	SENSITIVE	1	SENSITIVE	1
Strain 727	E.coli	Bal Fluid	SENSITIVE	0.5	SENSITIVE	0.5	SENSITIVE	0.5
Strain 728	E.coli	Blood	SENSITIVE	0.5	SENSITIVE	0.5	SENSITIVE	1
Strain 729	E.coli	Wound Swab	SENSITIVE	2	SENSITIVE	2	SENSITIVE	2
Strain 730	E.coli	Urine	SENSITIVE	2	SENSITIVE	2	SENSITIVE	2
Strain 731	E.coli	Urine	SENSITIVE	2	SENSITIVE	2	SENSITIVE	1
Strain 732	E.coli	Blood	SENSITIVE	2	SENSITIVE	2	SENSITIVE	1
Strain 733	E.coli	Endotracheal Aspirates	SENSITIVE	1	SENSITIVE	1	SENSITIVE	1
Strain 734	E.coli	Pleural fluid	SENSITIVE	2	SENSITIVE	2	SENSITIVE	2
Strain 735	E.coli	Pleural fluid	SENSITIVE	1	SENSITIVE	1	SENSITIVE	1
Strain 736	E.coli	Tissue Biopsy	SENSITIVE	2	SENSITIVE	2	SENSITIVE	1
Strain 737	E.coli	Tissue Biopsy	SENSITIVE	1	SENSITIVE	1	SENSITIVE	1
Strain 738	E.coli	Wound Swab	SENSITIVE	2	SENSITIVE	2	SENSITIVE	2
Strain 739	E.coli	Pus	SENSITIVE	1	SENSITIVE	1	SENSITIVE	1
Strain 740	E.coli	Blood	SENSITIVE	1	SENSITIVE	1	SENSITIVE	1
Strain 741	E.coli	Blood	SENSITIVE	1	SENSITIVE	1	SENSITIVE	1
Strain 742	E.coli	Blood	SENSITIVE	2	SENSITIVE	2	SENSITIVE	1
Strain 743	E.coli	Blood	SENSITIVE	1	SENSITIVE	1	SENSITIVE	1
Strain 744	E.coli	Blood	SENSITIVE	2	SENSITIVE	2	SENSITIVE	1
Strain 745	E.coli	Blood	SENSITIVE	1	SENSITIVE	1	SENSITIVE	1
Strain 746	E.coli	Urine	SENSITIVE	1	SENSITIVE	1	SENSITIVE	1
Strain 747	E.coli	Pleural fluid	SENSITIVE	2	SENSITIVE	2	SENSITIVE	2
Strain 748	E.coli	Pus	SENSITIVE	2	SENSITIVE	2	SENSITIVE	2
Strain 749	E.coli	Pus	RESISTANCE	4	RESISTANCE	4	RESISTANCE	4
Strain 750	E.coli	Blood	SENSITIVE	0.5	SENSITIVE	0.5	SENSITIVE	0.5
Strain 751	E.coli	Bal Fluid	SENSITIVE	0.5	SENSITIVE	0.5	SENSITIVE	0.5
Strain 752	E.coli	Bal Fluid	SENSITIVE	2	SENSITIVE	2	SENSITIVE	1
Strain 753	E.coli	Blood	RESISTANCE	16	RESISTANCE	16	RESISTANCE	16
Strain 754	E.coli	Blood	SENSITIVE	1	SENSITIVE	1	SENSITIVE	1
Strain 755	E.coli	Bal Fluid	SENSITIVE	1	SENSITIVE	1	SENSITIVE	1
Strain 756	E.coli	Urine	RESISTANCE	16	RESISTANCE	16	RESISTANCE	16
Strain 757	E.coli	Wound Swab	SENSITIVE	0.5	SENSITIVE	0.5	SENSITIVE	1
Strain 758	E.coli	Pleural fluid	SENSITIVE	0.5	SENSITIVE	0.5	SENSITIVE	0.5
Strain 759	E.coli	Wound Swab	SENSITIVE	0.5	SENSITIVE	0.5	SENSITIVE	1
Strain 760	E.coli	Tissue Biopsy	SENSITIVE	1	SENSITIVE	1	SENSITIVE	1
Strain 761	E.coli	Pleural fluid	RESISTANCE	4	RESISTANCE	4	RESISTANCE	4
Strain 762	E.coli	Pus	SENSITIVE	1	SENSITIVE	1	SENSITIVE	1
Strain 763	E.coli	Blood	SENSITIVE	1	SENSITIVE	1	SENSITIVE	1
Strain 764	E.coli	Blood	SENSITIVE	0.5	SENSITIVE	0.5	SENSITIVE	0.5
Strain 765	E.coli	Blood	SENSITIVE	1	SENSITIVE	1	SENSITIVE	1
Strain 766	E.coli	Blood	RESISTANCE	16	RESISTANCE	16	RESISTANCE	4
Strain 767	E.coli	Blood	SENSITIVE	1	SENSITIVE	1	SENSITIVE	1
Strain 768	E.coli	Blood	SENSITIVE	0.5	SENSITIVE	0.5	SENSITIVE	1
Strain 769	E.coli	Pus	SENSITIVE	1	SENSITIVE	1	SENSITIVE	1
Strain 770	E.coli	Tissue Biopsy	SENSITIVE	1	SENSITIVE	1	SENSITIVE	1
Strain 771	E.coli	Pus	SENSITIVE	1	SENSITIVE	1	SENSITIVE	1
Strain 772	E.coli	Wound Swab	SENSITIVE	1	SENSITIVE	1	SENSITIVE	1
Strain 773	E.coli	Blood	SENSITIVE	0.5	SENSITIVE	0.5	SENSITIVE	0.5
Strain 774	E.coli	Blood	SENSITIVE	1	SENSITIVE	1	SENSITIVE	1
Strain 775	E.coli	Bal Fluid	SENSITIVE	0.5	SENSITIVE	0.5	SENSITIVE	0.5
Strain 776	E.coli	Blood	SENSITIVE	0.5	SENSITIVE	0.5	SENSITIVE	0.5
Strain 777	E.coli	Blood	SENSITIVE	0.5	SENSITIVE	0.5	SENSITIVE	1
Strain 778	E.coli	Bal Fluid	SENSITIVE	0.5	SENSITIVE	0.5	SENSITIVE	0.5
Strain 779	E.coli	Blood	SENSITIVE	2	SENSITIVE	2	SENSITIVE	1
Strain 780	E.coli	Blood	SENSITIVE	0.5	SENSITIVE	0.5	SENSITIVE	0.5
Strain 781	E.coli	Wound Swab	SENSITIVE	0.5	SENSITIVE	0.5	SENSITIVE	1
Strain 782	E.coli	Urine	SENSITIVE	0.5	SENSITIVE	0.5	SENSITIVE	0.5
Strain 783	E.coli	Urine	SENSITIVE	1	SENSITIVE	1	SENSITIVE	1
Strain 784	E.coli	Urine	SENSITIVE	1	SENSITIVE	1	SENSITIVE	1
Strain 785	E.coli	Pus	SENSITIVE	1	SENSITIVE	1	SENSITIVE	1
Strain 786	E.coli	Pus	SENSITIVE	2	SENSITIVE	2	SENSITIVE	2
Strain 787	E.coli	Blood	RESISTANCE	4	RESISTANCE	4	RESISTANCE	4
Strain 788	E.coli	Tissue Biopsy	RESISTANCE	16	RESISTANCE	16	RESISTANCE	4
Strain 789	E.coli	Blood	RESISTANCE	16	RESISTANCE	16	RESISTANCE	16
Strain 790	E.coli	Bal Fluid	SENSITIVE	0.5	SENSITIVE	0.5	SENSITIVE	1
Strain 791	E.coli	Bal Fluid	SENSITIVE	0.5	SENSITIVE	0.5	SENSITIVE	0.5
Strain 792	E.coli	Bal Fluid	SENSITIVE	0.5	SENSITIVE	0.5	SENSITIVE	0.5
Strain 793	E.coli	Wound Swab	SENSITIVE	1	SENSITIVE	1	SENSITIVE	1
Strain 794	E.coli	Urine	SENSITIVE	0.5	SENSITIVE	0.5	SENSITIVE	0.5
Strain 795	E.coli	Urine	SENSITIVE	0.5	SENSITIVE	0.5	SENSITIVE	1
Strain 796	E.coli	Endotracheal Aspirates	SENSITIVE	2	SENSITIVE	2	SENSITIVE	1
Strain 797	E.coli	Endotracheal Aspirates	SENSITIVE	1	SENSITIVE	1	SENSITIVE	1
Strain 798	E.coli	Pleural fluid	SENSITIVE	0.5	SENSITIVE	0.5	SENSITIVE	0.5
Strain 799	E.coli	Blood	SENSITIVE	1	SENSITIVE	1	SENSITIVE	1
Strain 800	E.coli	Bal Fluid	SENSITIVE	2	SENSITIVE	2	SENSITIVE	1
Strain 801	E.coli	Pleural fluid	SENSITIVE	2	SENSITIVE	2	SENSITIVE	2
Strain 802	E.coli	Tissue Biopsy	SENSITIVE	2	SENSITIVE	2	SENSITIVE	2
Strain 803	E.coli	Pus	SENSITIVE	1	SENSITIVE	1	SENSITIVE	1
Strain 804	E.coli	Blood	SENSITIVE	2	SENSITIVE	2	SENSITIVE	1
Strain 805	E.coli	Blood	SENSITIVE	2	SENSITIVE	2	SENSITIVE	2
Strain 806	E.coli	Blood	RESISTANCE	8	RESISTANCE	8	RESISTANCE	8
Strain 807	E.coli	Blood	SENSITIVE	0.5	SENSITIVE	0.5	SENSITIVE	0.5
Strain 808	E.coli	Blood	SENSITIVE	1	SENSITIVE	1	SENSITIVE	1
Strain 809	E.coli	Pleural fluid	SENSITIVE	1	SENSITIVE	1	SENSITIVE	1
Strain 810	E.coli	Pus	SENSITIVE	0.5	SENSITIVE	0.5	SENSITIVE	1
Strain 811	E.coli	Blood	SENSITIVE	0.5	SENSITIVE	0.5	SENSITIVE	0.5
Strain 812	E.coli	Wound Swab	RESISTANCE	4	RESISTANCE	4	RESISTANCE	4
Strain 813	E.coli	Pus	SENSITIVE	0.5	SENSITIVE	0.5	SENSITIVE	1
Strain 814	E.coli	Blood	SENSITIVE	1	SENSITIVE	1	SENSITIVE	1
Strain 815	E.coli	Bal Fluid	SENSITIVE	2	SENSITIVE	2	SENSITIVE	2
Strain 816	E.coli	Bal Fluid	SENSITIVE	1	SENSITIVE	1	SENSITIVE	1
Strain 817	E.coli	Blood	SENSITIVE	0.5	SENSITIVE	0.5	SENSITIVE	0.5
Strain 818	E.coli	Bal Fluid	SENSITIVE	0.5	SENSITIVE	0.5	SENSITIVE	0.5
Strain 819	E.coli	Blood	SENSITIVE	0.5	SENSITIVE	0.5	SENSITIVE	1
Strain 820	E.coli	Urine	RESISTANCE	16	RESISTANCE	16	RESISTANCE	16
Strain 821	E.coli	Endotracheal Aspirates	SENSITIVE	1	SENSITIVE	1	SENSITIVE	1
Strain 822	E.coli	Wound Swab	SENSITIVE	0.5	SENSITIVE	0.5	SENSITIVE	0.5
Strain 823	E.coli	Pus	SENSITIVE	2	SENSITIVE	2	SENSITIVE	2
Strain 824	E.coli	Pleural fluid	SENSITIVE	1	SENSITIVE	1	SENSITIVE	1
Strain 825	E.coli	Pleural fluid	SENSITIVE	2	SENSITIVE	2	SENSITIVE	1
Strain 826	E.coli	Pus	SENSITIVE	2	SENSITIVE	2	SENSITIVE	2
Strain 827	E.coli	Blood	SENSITIVE	2	SENSITIVE	2	SENSITIVE	2
Strain 828	E.coli	Blood	SENSITIVE	0.5	SENSITIVE	0.5	SENSITIVE	1
Strain 829	E.coli	Blood	SENSITIVE	1	SENSITIVE	1	SENSITIVE	1
Strain 830	E.coli	Blood	SENSITIVE	1	SENSITIVE	1	SENSITIVE	1
Strain 831	E.coli	Blood	SENSITIVE	0.5	SENSITIVE	0.5	SENSITIVE	0.5
Strain 832	E.coli	Pleural fluid	SENSITIVE	1	SENSITIVE	1	SENSITIVE	1
Strain 833	E.coli	Wound Swab	SENSITIVE	1	SENSITIVE	1	SENSITIVE	1
Strain 834	E.coli	Pleural fluid	SENSITIVE	1	SENSITIVE	1	SENSITIVE	1
Strain 835	E.coli	Bal Fluid	SENSITIVE	0.5	SENSITIVE	0.5	SENSITIVE	1
Strain 836	E.coli	Synovial fluid	SENSITIVE	0.5	SENSITIVE	0.5	SENSITIVE	0.5
Strain 837	E.coli	Blood	SENSITIVE	2	SENSITIVE	2	SENSITIVE	2
Strain 838	E.coli	Bal Fluid	SENSITIVE	1	SENSITIVE	1	SENSITIVE	1
Strain 839	E.coli	Bal Fluid	SENSITIVE	0.5	SENSITIVE	0.5	SENSITIVE	0.5
Strain 840	E.coli	Bal Fluid	SENSITIVE	1	SENSITIVE	1	SENSITIVE	1
Strain 841	E.coli	Pus	SENSITIVE	1	SENSITIVE	1	SENSITIVE	1
Strain 842	E.coli	Pus	RESISTANCE	4	RESISTANCE	4	RESISTANCE	4
Strain 843	E.coli	Pus	SENSITIVE	1	SENSITIVE	1	SENSITIVE	1
Strain 844	E.coli	Pus	SENSITIVE	1	SENSITIVE	1	SENSITIVE	1
Strain 845	E.coli	Pus	SENSITIVE	1	SENSITIVE	1	SENSITIVE	1
Strain 846	E.coli	Pus	SENSITIVE	2	SENSITIVE	2	SENSITIVE	2
Strain 847	E.coli	Pus	RESISTANCE	16	RESISTANCE	8	RESISTANCE	16
Strain 848	E.coli	Pus	SENSITIVE	1	SENSITIVE	1	SENSITIVE	1
Strain 849	E.coli	Pus	SENSITIVE	1	SENSITIVE	1	SENSITIVE	1
Strain 850	E.coli	Pus	SENSITIVE	0.5	SENSITIVE	0.5	SENSITIVE	0.5
Strain 851	E.coli	Endotracheal Aspirates	SENSITIVE	1	SENSITIVE	1	SENSITIVE	1
Strain 852	E.coli	Blood	SENSITIVE	0.5	SENSITIVE	0.5	SENSITIVE	0.5
Strain 853	E.coli	Wound Swab	SENSITIVE	1	SENSITIVE	1	SENSITIVE	1
Strain 854	E.coli	Blood	SENSITIVE	0.5	SENSITIVE	0.5	SENSITIVE	1
Strain 855	E.coli	Endotracheal Aspirates	SENSITIVE	2	SENSITIVE	2	SENSITIVE	2
Strain 856	E.coli	Endotracheal Aspirates	SENSITIVE	1	SENSITIVE	1	SENSITIVE	1
Strain 857	E.coli	Blood	SENSITIVE	0.5	SENSITIVE	0.5	SENSITIVE	0.5
Strain 858	E.coli	Endotracheal Aspirates	SENSITIVE	0.5	SENSITIVE	0.5	SENSITIVE	1
Strain 859	E.coli	Endotracheal Aspirates	SENSITIVE	0.5	SENSITIVE	0.5	SENSITIVE	0.5
Strain 860	E.coli	Endotracheal Aspirates	SENSITIVE	2	SENSITIVE	2	SENSITIVE	2
Strain 861	E.coli	Endotracheal Aspirates	SENSITIVE	1	SENSITIVE	1	SENSITIVE	1
Strain 862	E.coli	Urine	RESISTANCE	8	RESISTANCE	8	RESISTANCE	8
Strain 863	E.coli	Urine	SENSITIVE	0.5	SENSITIVE	0.5	SENSITIVE	0.5
Strain 864	E.coli	Urine	SENSITIVE	2	SENSITIVE	2	SENSITIVE	2
Strain 865	E.coli	Blood	SENSITIVE	2	SENSITIVE	2	SENSITIVE	2
Strain 866	E.coli	Blood	RESISTANCE	4	RESISTANCE	4	RESISTANCE	4
Strain 867	E.coli	Blood	SENSITIVE	0.5	SENSITIVE	0.5	SENSITIVE	0.5
Strain 868	E.coli	Blood	SENSITIVE	0.5	SENSITIVE	0.5	SENSITIVE	1
Strain 869	E.coli	Blood	SENSITIVE	2	SENSITIVE	2	SENSITIVE	2
Strain 870	E.coli	Wound Swab	SENSITIVE	0.5	SENSITIVE	0.5	SENSITIVE	0.5
Strain 871	E.coli	Urine	SENSITIVE	2	SENSITIVE	2	SENSITIVE	2
Strain 872	E.coli	Urine	SENSITIVE	2	SENSITIVE	2	SENSITIVE	2
Strain 873	E.coli	Urine	RESISTANCE	8	RESISTANCE	8	RESISTANCE	8
Strain 874	E.coli	Pus	SENSITIVE	0.5	SENSITIVE	0.5	SENSITIVE	1
Strain 875	E.coli	Pus	SENSITIVE	2	SENSITIVE	2	SENSITIVE	2
Strain 876	E.coli	Blood	RESISTANCE	16	RESISTANCE	16	RESISTANCE	16
Strain 877	E.coli	Tissue Biopsy	SENSITIVE	0.5	SENSITIVE	0.5	SENSITIVE	0.5
Strain 878	E.coli	Bal Fluid	SENSITIVE	0.5	SENSITIVE	0.5	SENSITIVE	0.5
Strain 879	E.coli	Bal Fluid	SENSITIVE	0.5	SENSITIVE	0.5	SENSITIVE	0.5
Strain 880	E.coli	Bal Fluid	RESISTANCE	8	RESISTANCE	8	RESISTANCE	4
Strain 881	E.coli	Blood	SENSITIVE	2	SENSITIVE	2	SENSITIVE	2
Strain 882	E.coli	Wound Swab	SENSITIVE	2	SENSITIVE	2	SENSITIVE	2
Strain 883	E.coli	Urine	SENSITIVE	0.5	SENSITIVE	0.5	SENSITIVE	0.5
Strain 884	E.coli	Urine	SENSITIVE	2	SENSITIVE	2	SENSITIVE	2
Strain 885	E.coli	Endotracheal Aspirates	SENSITIVE	0.5	SENSITIVE	0.5	SENSITIVE	0.5
Strain 886	E.coli	Endotracheal Aspirates	SENSITIVE	0.5	SENSITIVE	0.5	SENSITIVE	1
Strain 887	E.coli	Wound Swab	SENSITIVE	0.5	SENSITIVE	0.5	SENSITIVE	0.5
Strain 888	E.coli	Endotracheal Aspirates	SENSITIVE	0.5	SENSITIVE	0.5	SENSITIVE	0.5
Strain 889	E.coli	Endotracheal Aspirates	SENSITIVE	0.5	SENSITIVE	0.5	SENSITIVE	1
Strain 890	E.coli	Pleural fluid	SENSITIVE	0.5	SENSITIVE	0.5	SENSITIVE	1
Strain 891	E.coli	Knee aspirate	SENSITIVE	2	SENSITIVE	2	SENSITIVE	2
Strain 892	E.coli	Bal Fluid	SENSITIVE	2	SENSITIVE	2	SENSITIVE	2
Strain 893	E.coli	Blood	SENSITIVE	2	SENSITIVE	2	SENSITIVE	2
Strain 894	E.coli	Blood	SENSITIVE	0.5	SENSITIVE	0.5	SENSITIVE	0.5
Strain 895	E.coli	Blood	RESISTANCE	8	RESISTANCE	8	RESISTANCE	8
Strain 896	E.coli	Blood	SENSITIVE	2	SENSITIVE	2	RESISTANCE	4
Strain 897	E.coli	Blood	SENSITIVE	2	SENSITIVE	2	SENSITIVE	2
Strain 898	E.coli	Pleural fluid	SENSITIVE	2	SENSITIVE	2	SENSITIVE	2
Strain 899	E.coli	Wound Swab	SENSITIVE	2	SENSITIVE	2	SENSITIVE	2
Strain 900	E.coli	Pleural fluid	SENSITIVE	2	SENSITIVE	2	SENSITIVE	2
Strain 901	E.coli	Bal Fluid	SENSITIVE	2	SENSITIVE	2	SENSITIVE	2
Strain 902	E.coli	Synovial fluid	SENSITIVE	1	SENSITIVE	1	SENSITIVE	1
Strain 903	E.coli	Blood	SENSITIVE	1	SENSITIVE	1	SENSITIVE	1
Strain 904	E.coli	Bal Fluid	SENSITIVE	0.5	SENSITIVE	0.5	SENSITIVE	0.5
Strain 905	E.coli	Bal Fluid	SENSITIVE	1	SENSITIVE	1	SENSITIVE	1
Strain 906	E.coli	Bal Fluid	SENSITIVE	2	SENSITIVE	2	SENSITIVE	2
Strain 907	E.coli	Bal Fluid	SENSITIVE	0.5	SENSITIVE	0.5	SENSITIVE	1
Strain 908	E.coli	Blood	SENSITIVE	0.5	SENSITIVE	0.5	SENSITIVE	0.5
Strain 909	E.coli	Urine	SENSITIVE	2	SENSITIVE	2	RESISTANCE	4
Strain 910	E.coli	Wound Swab	SENSITIVE	1	SENSITIVE	1	SENSITIVE	1
Strain 911	E.coli	Tissue Biopsy	RESISTANCE	8	RESISTANCE	8	RESISTANCE	8
Strain 912	E.coli	Bal Fluid	SENSITIVE	0.5	SENSITIVE	0.5	SENSITIVE	0.5
Strain 913	E.coli	Pleural fluid	SENSITIVE	0.5	SENSITIVE	0.5	SENSITIVE	1
Strain 914	E.coli	Endotracheal Aspirates	SENSITIVE	0.5	SENSITIVE	0.5	SENSITIVE	0.5
Strain 915	E.coli	Bal Fluid	SENSITIVE	2	SENSITIVE	2	SENSITIVE	2
Strain 916	E.coli	Blood	RESISTANCE	4	RESISTANCE	4	RESISTANCE	4
Strain 917	E.coli	Blood	SENSITIVE	2	SENSITIVE	2	SENSITIVE	2
Strain 918	E.coli	Blood	SENSITIVE	0.5	SENSITIVE	0.5	SENSITIVE	0.5
Strain 919	E.coli	Blood	SENSITIVE	2	SENSITIVE	2	SENSITIVE	2
Strain 920	E.coli	Blood	SENSITIVE	2	SENSITIVE	2	SENSITIVE	2
Strain 921	E.coli	Endotracheal Aspirates	SENSITIVE	2	SENSITIVE	2	SENSITIVE	2
Strain 922	E.coli	Wound Swab	SENSITIVE	0.5	SENSITIVE	0.5	SENSITIVE	0.5
Strain 923	E.coli	Pleural fluid	SENSITIVE	2	SENSITIVE	2	SENSITIVE	2
Strain 924	E.coli	Wound Swab	RESISTANCE	16	RESISTANCE	16	RESISTANCE	16
Strain 925	E.coli	Bal Fluid	SENSITIVE	2	SENSITIVE	2	SENSITIVE	2
Strain 926	E.coli	Blood	SENSITIVE	2	SENSITIVE	2	RESISTANCE	4
Strain 927	E.coli	Bal Fluid	SENSITIVE	0.5	SENSITIVE	0.5	SENSITIVE	1
Strain 928	E.coli	Bal Fluid	SENSITIVE	0.5	SENSITIVE	0.5	SENSITIVE	0.5
Strain 929	E.coli	Blood	SENSITIVE	2	SENSITIVE	2	SENSITIVE	2
Strain 930	E.coli	Bal Fluid	SENSITIVE	0.5	SENSITIVE	0.5	SENSITIVE	0.5
Strain 931	E.coli	Blood	SENSITIVE	0.5	SENSITIVE	0.5	SENSITIVE	0.5
Strain 932	E.coli	Blood	SENSITIVE	2	SENSITIVE	2	SENSITIVE	2
Strain 933	E.coli	Blood	SENSITIVE	0.5	SENSITIVE	0.5	SENSITIVE	1
Strain 934	E.coli	Wound Swab	SENSITIVE	0.5	SENSITIVE	0.5	SENSITIVE	0.5
Strain 935	E.coli	Urine	SENSITIVE	2	SENSITIVE	2	SENSITIVE	2
Strain 936	E.coli	Urine	SENSITIVE	2	SENSITIVE	2	SENSITIVE	2
Strain 937	E.coli	Urine	SENSITIVE	2	SENSITIVE	2	SENSITIVE	2
Strain 938	E.coli	Pus	SENSITIVE	0.5	SENSITIVE	0.5	SENSITIVE	1
Strain 939	E.coli	Pus	SENSITIVE	0.5	SENSITIVE	0.5	SENSITIVE	1
Strain 940	E.coli	Blood	SENSITIVE	2	SENSITIVE	2	SENSITIVE	2
Strain 941	E.coli	Tissue Biopsy	SENSITIVE	2	SENSITIVE	2	SENSITIVE	2
Strain 942	E.coli	Bal Fluid	SENSITIVE	2	SENSITIVE	2	SENSITIVE	2
Strain 943	E.coli	Bal Fluid	SENSITIVE	0.5	SENSITIVE	0.5	SENSITIVE	0.5
Strain 944	E.coli	Bal Fluid	SENSITIVE	2	SENSITIVE	2	RESISTANCE	4
Strain 945	E.coli	Bal Fluid	SENSITIVE	0.5	SENSITIVE	0.5	SENSITIVE	0.5
Strain 946	E.coli	Wound Swab	SENSITIVE	0.5	SENSITIVE	0.5	SENSITIVE	0.5
Strain 947	E.coli	Urine	SENSITIVE	0.5	RESISTANCE	4	SENSITIVE	0.5
Strain 948	E.coli	Urine	SENSITIVE	0.5	SENSITIVE	0.5	SENSITIVE	0.5
Strain 949	E.coli	Blood	SENSITIVE	0.5	SENSITIVE	0.5	SENSITIVE	1
Strain 950	E.coli	Endotracheal Aspirates	SENSITIVE	0.5	SENSITIVE	0.5	SENSITIVE	0.5
Strain 951	E.coli	Tissue Biopsy	SENSITIVE	2	SENSITIVE	2	SENSITIVE	2
Strain 952	E.coli	Pleural fluid	SENSITIVE	0.5	SENSITIVE	0.5	SENSITIVE	1
Strain 953	E.coli	Wound Swab	SENSITIVE	0.5	SENSITIVE	0.5	SENSITIVE	0.5
Strain 954	E.coli	Wound Swab	SENSITIVE	0.5	SENSITIVE	0.5	SENSITIVE	1
Strain 955	E.coli	Bal Fluid	SENSITIVE	0.5	SENSITIVE	0.5	SENSITIVE	0.5
Strain 956	E.coli	Pleural fluid	SENSITIVE	2	SENSITIVE	2	SENSITIVE	2
Strain 957	E.coli	Blood	SENSITIVE	2	SENSITIVE	2	SENSITIVE	2
Strain 958	E.coli	Blood	SENSITIVE	0.5	RESISTANCE	4	SENSITIVE	1
Strain 959	E.coli	Blood	SENSITIVE	0.5	SENSITIVE	0.5	SENSITIVE	1
Strain 960	E.coli	Blood	SENSITIVE	0.5	SENSITIVE	0.5	SENSITIVE	0.5
Strain 961	E.coli	Blood	SENSITIVE	2	SENSITIVE	2	SENSITIVE	2
Strain 962	E.coli	Pleural fluid	SENSITIVE	2	SENSITIVE	2	SENSITIVE	2
Strain 963	E.coli	Bal Fluid	SENSITIVE	2	SENSITIVE	2	SENSITIVE	2
Strain 964	E.coli	Pleural fluid	SENSITIVE	2	SENSITIVE	2	SENSITIVE	2
Strain 965	E.coli	Tissue Biopsy	SENSITIVE	2	SENSITIVE	1	SENSITIVE	2
Strain 966	E.coli	Wound Swab	SENSITIVE	2	SENSITIVE	2	SENSITIVE	2
Strain 967	E.coli	Blood	SENSITIVE	2	SENSITIVE	2	SENSITIVE	2
Strain 968	E.coli	Blood	SENSITIVE	2	SENSITIVE	1	SENSITIVE	2
Strain 969	E.coli	Bal Fluid	RESISTANCE	16	RESISTANCE	16	RESISTANCE	16
Strain 970	E.coli	Bal Fluid	SENSITIVE	2	SENSITIVE	2	SENSITIVE	2
Strain 971	E.coli	Blood	SENSITIVE	2	SENSITIVE	2	SENSITIVE	2
Strain 972	E.coli	Bal Fluid	SENSITIVE	0.5	SENSITIVE	0.5	SENSITIVE	1
Strain 973	E.coli	Urine	SENSITIVE	2	SENSITIVE	1	SENSITIVE	2
Strain 974	E.coli	Wound Swab	SENSITIVE	2	SENSITIVE	2	SENSITIVE	2
Strain 975	E.coli	Endotracheal Aspirates	SENSITIVE	0.5	SENSITIVE	0.5	SENSITIVE	0.5
Strain 976	E.coli	Pus	SENSITIVE	0.5	SENSITIVE	0.5	SENSITIVE	1
Strain 977	E.coli	Pleural fluid	SENSITIVE	0.5	SENSITIVE	0.5	SENSITIVE	0.5
Strain 978	E.coli	Knee aspirate	SENSITIVE	1	SENSITIVE	1	SENSITIVE	1
Strain 979	E.coli	Blood	SENSITIVE	2	SENSITIVE	2	SENSITIVE	2
Strain 980	E.coli	Blood	SENSITIVE	0.5	SENSITIVE	0.5	SENSITIVE	1
Strain 981	E.coli	Blood	SENSITIVE	1	SENSITIVE	1	SENSITIVE	1
Strain 982	E.coli	Blood	SENSITIVE	2	SENSITIVE	2	SENSITIVE	2
Strain 983	E.coli	Blood	RESISTANCE	8	RESISTANCE	8	RESISTANCE	8
Strain 984	E.coli	Urine	SENSITIVE	0.5	SENSITIVE	0.5	SENSITIVE	1
Strain 985	E.coli	Pus	SENSITIVE	2	SENSITIVE	2	SENSITIVE	2
Strain 986	E.coli	Pus	SENSITIVE	2	SENSITIVE	2	SENSITIVE	2
Strain 987	E.coli	Blood	SENSITIVE	0.5	SENSITIVE	0.5	SENSITIVE	1
Strain 988	E.coli	Tissue Biopsy	SENSITIVE	0.5	SENSITIVE	0.5	SENSITIVE	1
Strain 989	E.coli	Bal Fluid	SENSITIVE	0.5	SENSITIVE	0.5	SENSITIVE	0.5
Strain 990	E.coli	Blood	SENSITIVE	2	SENSITIVE	2	SENSITIVE	2
Strain 991	E.coli	Bal Fluid	SENSITIVE	2	SENSITIVE	2	SENSITIVE	2
Strain 992	E.coli	Bal Fluid	SENSITIVE	0.5	SENSITIVE	0.5	SENSITIVE	1
Strain 993	E.coli	Wound Swab	SENSITIVE	0.5	SENSITIVE	0.5	SENSITIVE	1
Strain 994	E.coli	Urine	SENSITIVE	2	SENSITIVE	2	SENSITIVE	2
Strain 995	E.coli	Urine	SENSITIVE	1	SENSITIVE	1	SENSITIVE	1
Strain 996	E.coli	Endotracheal Aspirates	SENSITIVE	2	SENSITIVE	2	SENSITIVE	2
Strain 997	E.coli	Endotracheal Aspirates	SENSITIVE	0.5	SENSITIVE	0.5	SENSITIVE	1
Strain 998	E.coli	Wound Swab	SENSITIVE	1	SENSITIVE	1	SENSITIVE	1
Strain 999	E.coli	Tissue Biopsy	SENSITIVE	0.5	SENSITIVE	0.5	SENSITIVE	1
Strain 1000	E.coli	Pus	SENSITIVE	2	SENSITIVE	2	SENSITIVE	2
Strain 1001	E.coli	Endotracheal Aspirates	SENSITIVE	1	SENSITIVE	1	SENSITIVE	1
Strain 1002	E.coli	Pus	SENSITIVE	2	SENSITIVE	2	SENSITIVE	2
Strain 1003	E.coli	Pus	SENSITIVE	0.5	SENSITIVE	0.5	SENSITIVE	0.5
Strain 1004	E.coli	Blood	SENSITIVE	0.5	SENSITIVE	0.5	SENSITIVE	0.5
Strain 1005	E.coli	Blood	SENSITIVE	2	SENSITIVE	2	SENSITIVE	2
Strain 1006	E.coli	Blood	SENSITIVE	0.5	SENSITIVE	0.5	SENSITIVE	0.5
Strain 1007	E.coli	Blood	SENSITIVE	2	SENSITIVE	2	SENSITIVE	2
Strain 1008	E.coli	Blood	SENSITIVE	0.5	SENSITIVE	0.5	SENSITIVE	0.5
Strain 1009	E.coli	Pleural fluid	SENSITIVE	2	SENSITIVE	2	SENSITIVE	2
Strain 1010	E.coli	Endotracheal Aspirates	SENSITIVE	2	SENSITIVE	2	SENSITIVE	2
Strain 1011	E.coli	Tissue Biopsy	SENSITIVE	2	SENSITIVE	2	SENSITIVE	2
Strain 1012	E.coli	Knee aspirate	SENSITIVE	0.5	SENSITIVE	0.5	SENSITIVE	0.5
Strain 1013	E.coli	Bal Fluid	SENSITIVE	2	SENSITIVE	1	SENSITIVE	2
Strain 1014	E.coli	Blood	SENSITIVE	2	SENSITIVE	2	SENSITIVE	2
Strain 1015	E.coli	Bal Fluid	SENSITIVE	1	SENSITIVE	1	SENSITIVE	1
Strain 1016	E.coli	Bal Fluid	SENSITIVE	0.5	SENSITIVE	0.5	SENSITIVE	0.5
Strain 1017	E.coli	Bal Fluid	SENSITIVE	2	SENSITIVE	2	SENSITIVE	2
Strain 1018	E.coli	Bal Fluid	SENSITIVE	0.5	SENSITIVE	0.5	SENSITIVE	0.5
Strain 1019	E.coli	Bal Fluid	SENSITIVE	1	SENSITIVE	1	SENSITIVE	1
Strain 1020	E.coli	Urine	SENSITIVE	2	SENSITIVE	2	SENSITIVE	2
Strain 1021	E.coli	Wound Swab	SENSITIVE	0.5	SENSITIVE	0.5	SENSITIVE	0.5
Strain 1022	E.coli	Blood	SENSITIVE	0.5	SENSITIVE	0.5	SENSITIVE	0.5
Strain 1023	E.coli	Bal Fluid	SENSITIVE	0.5	SENSITIVE	0.5	SENSITIVE	0.5
Strain 1024	E.coli	Pleural fluid	SENSITIVE	2	SENSITIVE	2	SENSITIVE	2
Strain 1025	E.coli	Wound Swab	SENSITIVE	2	SENSITIVE	2	SENSITIVE	2
Strain 1026	E.coli	Endotracheal Aspirates	SENSITIVE	0.5	SENSITIVE	0.5	SENSITIVE	0.5
Strain 1027	E.coli	Blood	SENSITIVE	0.5	SENSITIVE	0.5	SENSITIVE	0.5
Strain 1028	E.coli	Blood	RESISTANCE	16	RESISTANCE	16	RESISTANCE	4
Strain 1029	E.coli	Blood	RESISTANCE	4	RESISTANCE	4	RESISTANCE	4
Strain 1030	E.coli	Blood	SENSITIVE	0.5	SENSITIVE	0.5	SENSITIVE	0.5
Strain 1031	E.coli	Blood	SENSITIVE	0.5	SENSITIVE	0.5	SENSITIVE	0.5
Strain 1032	E.coli	Endotracheal Aspirates	SENSITIVE	2	SENSITIVE	2	SENSITIVE	2
Strain 1033	E.coli	Pleural fluid	SENSITIVE	2	SENSITIVE	2	SENSITIVE	2
Strain 1034	E.coli	Tissue Biopsy	SENSITIVE	1	SENSITIVE	1	SENSITIVE	1
Strain 1035	E.coli	Bal Fluid	SENSITIVE	0.5	SENSITIVE	0.5	SENSITIVE	0.5
Strain 1036	E.coli	Wound Swab	SENSITIVE	2	SENSITIVE	2	SENSITIVE	2
Strain 1037	E.coli	Blood	SENSITIVE	0.5	SENSITIVE	0.5	SENSITIVE	0.5
Strain 1038	E.coli	Bal Fluid	SENSITIVE	1	SENSITIVE	1	SENSITIVE	1
Strain 1039	E.coli	Bal Fluid	SENSITIVE	0.5	SENSITIVE	0.5	SENSITIVE	0.5
Strain 1040	E.coli	Bal Fluid	SENSITIVE	0.5	SENSITIVE	0.5	SENSITIVE	0.5
Strain 1041	E.coli	Bal Fluid	SENSITIVE	2	SENSITIVE	2	SENSITIVE	2
Strain 1042	E.coli	Bal Fluid	SENSITIVE	1	SENSITIVE	1	SENSITIVE	1
Strain 1043	E.coli	Blood	SENSITIVE	0.5	SENSITIVE	0.5	SENSITIVE	0.5
Strain 1044	E.coli	Bal Fluid	RESISTANCE	16	RESISTANCE	16	RESISTANCE	4
Strain 1045	E.coli	Wound Swab	SENSITIVE	2	SENSITIVE	2	SENSITIVE	2
Strain 1046	E.coli	Urine	SENSITIVE	2	SENSITIVE	2	SENSITIVE	2
Strain 1047	E.coli	Urine	SENSITIVE	2	SENSITIVE	2	SENSITIVE	2
Strain 1048	E.coli	Urine	SENSITIVE	0.5	SENSITIVE	0.5	SENSITIVE	0.5
Strain 1049	E.coli	Pus	SENSITIVE	2	SENSITIVE	2	SENSITIVE	2
Strain 1050	E.coli	Pus	SENSITIVE	0.5	SENSITIVE	0.5	SENSITIVE	0.5
Strain 1051	E.coli	Blood	SENSITIVE	2	SENSITIVE	2	SENSITIVE	2
Strain 1052	E.coli	Tissue Biopsy	SENSITIVE	0.5	SENSITIVE	0.5	SENSITIVE	0.5
Strain 1053	E.coli	Bal Fluid	SENSITIVE	0.5	SENSITIVE	0.5	SENSITIVE	0.5
Strain 1054	E.coli	Bal Fluid	SENSITIVE	0.5	SENSITIVE	0.5	SENSITIVE	0.5
Strain 1055	E.coli	Bal Fluid	SENSITIVE	0.5	SENSITIVE	0.5	SENSITIVE	0.5
Strain 1056	E.coli	Blood	SENSITIVE	2	SENSITIVE	2	SENSITIVE	2
Strain 1057	E.coli	Wound Swab	SENSITIVE	2	SENSITIVE	2	SENSITIVE	2
Strain 1058	E.coli	Urine	SENSITIVE	2	SENSITIVE	2	SENSITIVE	2
Strain 1059	E.coli	Urine	SENSITIVE	0.5	SENSITIVE	0.5	SENSITIVE	0.5
Strain 1060	E.coli	Blood	SENSITIVE	2	SENSITIVE	2	SENSITIVE	2
Strain 1061	E.coli	Endotracheal Aspirates	RESISTANCE	8	RESISTANCE	8	RESISTANCE	8
Strain 1062	E.coli	Blood	SENSITIVE	0.5	SENSITIVE	0.5	SENSITIVE	0.5
Strain 1063	E.coli	Pleural fluid	SENSITIVE	2	SENSITIVE	2	SENSITIVE	2
Strain 1064	E.coli	Bal Fluid	RESISTANCE	8	RESISTANCE	8	RESISTANCE	8
Strain 1065	E.coli	Pleural fluid	SENSITIVE	0.5	SENSITIVE	0.5	SENSITIVE	0.5
Strain 1066	E.coli	Pleural fluid	SENSITIVE	0.5	SENSITIVE	0.5	SENSITIVE	0.5
Strain 1067	E.coli	Wound Swab	SENSITIVE	0.5	SENSITIVE	0.5	SENSITIVE	0.5
Strain 1068	E.coli	Blood	SENSITIVE	2	SENSITIVE	2	SENSITIVE	2
Strain 1069	E.coli	Blood	SENSITIVE	0.5	SENSITIVE	0.5	SENSITIVE	0.5
Strain 1070	E.coli	Blood	SENSITIVE	2	SENSITIVE	2	SENSITIVE	2
Strain 1071	E.coli	Blood	SENSITIVE	2	SENSITIVE	2	SENSITIVE	2
Strain 1072	E.coli	Blood	SENSITIVE	1	SENSITIVE	1	SENSITIVE	1
Strain 1073	E.coli	Blood	SENSITIVE	1	SENSITIVE	1	SENSITIVE	1
Strain 1074	E.coli	Wound Swab	SENSITIVE	0.5	SENSITIVE	0.5	SENSITIVE	0.5
Strain 1075	E.coli	Pleural fluid	SENSITIVE	1	SENSITIVE	1	SENSITIVE	1
Strain 1076	E.coli	Bal Fluid	SENSITIVE	0.5	SENSITIVE	0.5	SENSITIVE	0.5
Strain 1077	E.coli	Wound Swab	SENSITIVE	2	SENSITIVE	2	SENSITIVE	2
Strain 1078	E.coli	Blood	SENSITIVE	2	SENSITIVE	2	SENSITIVE	2
Strain 1079	E.coli	Bal Fluid	SENSITIVE	2	SENSITIVE	2	SENSITIVE	2
Strain 1080	E.coli	Bal Fluid	SENSITIVE	1	SENSITIVE	1	SENSITIVE	1
Strain 1081	E.coli	Blood	SENSITIVE	0.5	SENSITIVE	0.5	SENSITIVE	0.5
Strain 1082	E.coli	Blood	SENSITIVE	2	SENSITIVE	2	SENSITIVE	2
Strain 1083	E.coli	Bal Fluid	SENSITIVE	1	SENSITIVE	1	SENSITIVE	1
Strain 1084	E.coli	Urine	SENSITIVE	2	SENSITIVE	2	SENSITIVE	2
Strain 1085	E.coli	Pleural fluid	SENSITIVE	2	SENSITIVE	2	SENSITIVE	2
Strain 1086	E.coli	Pleural fluid	SENSITIVE	2	SENSITIVE	2	SENSITIVE	2
Strain 1087	E.coli	Bal Fluid	SENSITIVE	0.5	SENSITIVE	0.5	SENSITIVE	0.5
Strain 1088	E.coli	Blood	SENSITIVE	2	SENSITIVE	2	SENSITIVE	2
Strain 1089	E.coli	Pleural fluid	SENSITIVE	0.5	SENSITIVE	0.5	SENSITIVE	0.5
Strain 1090	E.coli	Pus	RESISTANCE	16	RESISTANCE	16	RESISTANCE	16
Strain 1091	E.coli	Blood	RESISTANCE	16	RESISTANCE	16	RESISTANCE	16
Strain 1092	E.coli	Blood	SENSITIVE	2	SENSITIVE	2	SENSITIVE	2
Strain 1093	E.coli	Blood	SENSITIVE	0.5	SENSITIVE	0.5	SENSITIVE	0.5
Strain 1094	E.coli	Blood	SENSITIVE	1	SENSITIVE	1	SENSITIVE	1
Strain 1095	E.coli	Blood	SENSITIVE	2	SENSITIVE	2	SENSITIVE	2
Strain 1096	E.coli	Pleural fluid	SENSITIVE	2	SENSITIVE	2	SENSITIVE	2
Strain 1097	E.coli	Wound Swab	SENSITIVE	1	SENSITIVE	1	SENSITIVE	1
Strain 1098	E.coli	Wound Swab	SENSITIVE	2	SENSITIVE	2	SENSITIVE	2
Strain 1099	E.coli	Endotracheal Aspirates	SENSITIVE	0.5	SENSITIVE	0.5	SENSITIVE	0.5
Strain 1100	E.coli	Pus	SENSITIVE	0.5	SENSITIVE	0.5	SENSITIVE	0.5
Strain 1101	E.coli	Blood	SENSITIVE	0.5	SENSITIVE	0.5	SENSITIVE	0.5
Strain 1102	E.coli	Bal Fluid	SENSITIVE	2	SENSITIVE	2	SENSITIVE	2
Strain 1103	E.coli	Bal Fluid	SENSITIVE	0.5	SENSITIVE	0.5	SENSITIVE	0.5
Strain 1104	E.coli	Bal Fluid	SENSITIVE	2	SENSITIVE	2	SENSITIVE	2
Strain 1105	E.coli	Pus	SENSITIVE	1	SENSITIVE	1	SENSITIVE	1
Strain 1106	E.coli	Pus	SENSITIVE	2	SENSITIVE	2	SENSITIVE	2
Strain 1107	E.coli	Pus	SENSITIVE	2	SENSITIVE	2	SENSITIVE	2
Strain 1108	E.coli	Pus	SENSITIVE	0.5	SENSITIVE	0.5	SENSITIVE	0.5
Strain 1109	E.coli	Pus	SENSITIVE	2	SENSITIVE	2	SENSITIVE	2
Strain 1110	E.coli	Pus	SENSITIVE	1	SENSITIVE	1	SENSITIVE	1
Strain 1111	E.coli	Pus	SENSITIVE	0.5	SENSITIVE	0.5	SENSITIVE	0.5
Strain 1112	E.coli	Pus	SENSITIVE	0.5	SENSITIVE	0.5	SENSITIVE	0.5
Strain 1113	E.coli	Pus	SENSITIVE	2	SENSITIVE	2	SENSITIVE	2
Strain 1114	E.coli	Pus	SENSITIVE	1	SENSITIVE	1	SENSITIVE	1
Strain 1115	E.coli	Wound Swab	SENSITIVE	2	SENSITIVE	2	SENSITIVE	2
Strain 1116	E.coli	Pus	SENSITIVE	0.5	SENSITIVE	0.5	SENSITIVE	0.5
Strain 1117	E.coli	Pus	SENSITIVE	1	SENSITIVE	1	SENSITIVE	1
Strain 1118	E.coli	Wound Swab	SENSITIVE	0.5	SENSITIVE	0.5	SENSITIVE	0.5
Strain 1119	E.coli	Wound Swab	SENSITIVE	2	SENSITIVE	1	SENSITIVE	2
Strain 1120	E.coli	Pus	SENSITIVE	2	SENSITIVE	2	SENSITIVE	2
Strain 1121	E.coli	Knee aspirate	SENSITIVE	1	SENSITIVE	1	SENSITIVE	1
Strain 1122	E.coli	Wound Swab	SENSITIVE	2	SENSITIVE	2	SENSITIVE	2
Strain 1123	E.coli	Endotracheal Aspirates	SENSITIVE	2	SENSITIVE	2	SENSITIVE	2
Strain 1124	E.coli	Endotracheal Aspirates	SENSITIVE	2	SENSITIVE	1	SENSITIVE	2
Strain 1125	E.coli	Blood	SENSITIVE	0.5	SENSITIVE	0.5	SENSITIVE	0.5
Strain 1126	E.coli	Endotracheal Aspirates	SENSITIVE	0.5	SENSITIVE	0.5	SENSITIVE	0.5
Strain 1127	E.coli	Endotracheal Aspirates	SENSITIVE	2	SENSITIVE	2	SENSITIVE	2
Strain 1128	E.coli	Endotracheal Aspirates	SENSITIVE	0.5	SENSITIVE	0.5	SENSITIVE	0.5
Strain 1129	E.coli	Blood	SENSITIVE	0.5	SENSITIVE	0.5	SENSITIVE	0.5
Strain 1130	E.coli	Endotracheal Aspirates	SENSITIVE	2	SENSITIVE	2	SENSITIVE	2
Strain 1131	E.coli	Urine	SENSITIVE	2	SENSITIVE	1	SENSITIVE	2
Strain 1132	E.coli	Urine	RESISTANCE	16	RESISTANCE	16	RESISTANCE	16
Strain 1133	E.coli	Urine	RESISTANCE	4	RESISTANCE	4	RESISTANCE	4
Strain 1134	E.coli	Blood	SENSITIVE	1	SENSITIVE	1	SENSITIVE	1
Strain 1135	E.coli	Blood	SENSITIVE	0.5	SENSITIVE	0.5	SENSITIVE	0.5
Strain 1136	E.coli	Blood	SENSITIVE	0.5	SENSITIVE	0.5	SENSITIVE	0.5
Strain 1137	E.coli	Blood	SENSITIVE	1	SENSITIVE	1	SENSITIVE	1
Strain 1138	E.coli	Blood	SENSITIVE	0.5	SENSITIVE	0.5	SENSITIVE	0.5
Strain 1139	E.coli	Wound Swab	SENSITIVE	2	SENSITIVE	1	SENSITIVE	2
Strain 1140	E.coli	Urine	SENSITIVE	0.5	RESISTANCE	4	SENSITIVE	0.5
Strain 1141	E.coli	Urine	SENSITIVE	0.5	SENSITIVE	0.5	SENSITIVE	0.5
Strain 1142	E.coli	Urine	SENSITIVE	0.5	SENSITIVE	0.5	SENSITIVE	0.5
Strain 1143	E.coli	Pus	SENSITIVE	1	SENSITIVE	1	SENSITIVE	1
Strain 1144	E.coli	Pus	SENSITIVE	2	SENSITIVE	2	SENSITIVE	2
Strain 1145	E.coli	Blood	RESISTANCE	16	RESISTANCE	16	RESISTANCE	4
Strain 1146	E.coli	Tissue Biopsy	SENSITIVE	0.5	SENSITIVE	0.5	SENSITIVE	0.5
Strain 1147	E.coli	Bal Fluid	SENSITIVE	2	SENSITIVE	2	SENSITIVE	2
Strain 1148	E.coli	Blood	SENSITIVE	1	SENSITIVE	1	SENSITIVE	1
Strain 1149	E.coli	Blood	SENSITIVE	0.5	SENSITIVE	0.5	SENSITIVE	0.5
Strain 1150	E.coli	Bal Fluid	SENSITIVE	2	SENSITIVE	2	SENSITIVE	2
Strain 1151	E.coli	Wound Swab	SENSITIVE	1	SENSITIVE	1	SENSITIVE	1
Strain 1152	E.coli	Urine	SENSITIVE	1	SENSITIVE	1	SENSITIVE	1
Strain 1153	E.coli	Urine	SENSITIVE	0.5	SENSITIVE	0.5	SENSITIVE	0.5
Strain 1154	E.coli	Blood	SENSITIVE	1	SENSITIVE	1	SENSITIVE	1
Strain 1155	E.coli	Endotracheal Aspirates	SENSITIVE	0.5	SENSITIVE	0.5	SENSITIVE	0.5
Strain 1156	E.coli	Endotracheal Aspirates	SENSITIVE	1	SENSITIVE	1	SENSITIVE	1
Strain 1157	E.coli	Blood	RESISTANCE	16	RESISTANCE	16	RESISTANCE	4
Strain 1158	E.coli	Wound Swab	SENSITIVE	0.5	SENSITIVE	0.5	SENSITIVE	0.5
Strain 1159	E.coli	Pleural fluid	SENSITIVE	2	SENSITIVE	1	SENSITIVE	2
Strain 1160	E.coli	Bal Fluid	SENSITIVE	1	SENSITIVE	1	SENSITIVE	1
Strain 1161	E.coli	Endotracheal Aspirates	SENSITIVE	1	SENSITIVE	1	SENSITIVE	1
Strain 1162	E.coli	Blood	SENSITIVE	0.5	SENSITIVE	0.5	SENSITIVE	0.5
Strain 1163	E.coli	Blood	SENSITIVE	2	SENSITIVE	1	SENSITIVE	2
Strain 1164	E.coli	Blood	SENSITIVE	1	SENSITIVE	1	SENSITIVE	1
Strain 1165	E.coli	Blood	SENSITIVE	0.5	SENSITIVE	0.5	SENSITIVE	0.5
Strain 1166	E.coli	Blood	SENSITIVE	0.5	SENSITIVE	0.5	SENSITIVE	0.5
Strain 1167	E.coli	Tissue Biopsy	SENSITIVE	0.5	SENSITIVE	0.5	SENSITIVE	0.5
Strain 1168	E.coli	Wound Swab	SENSITIVE	0.5	SENSITIVE	0.5	SENSITIVE	0.5
Strain 1169	E.coli	Endotracheal Aspirates	RESISTANCE	8	RESISTANCE	8	RESISTANCE	8
Strain 1170	E.coli	Bal Fluid	SENSITIVE	1	SENSITIVE	1	SENSITIVE	1
Strain 1171	E.coli	Endotracheal Aspirates	SENSITIVE	2	SENSITIVE	1	SENSITIVE	2
Strain 1172	E.coli	Blood	SENSITIVE	2	SENSITIVE	2	SENSITIVE	2
Strain 1173	E.coli	Bal Fluid	SENSITIVE	0.5	SENSITIVE	0.5	SENSITIVE	0.5
Strain 1174	E.coli	Bal Fluid	SENSITIVE	2	SENSITIVE	1	SENSITIVE	2
Strain 1175	E.coli	Bal Fluid	RESISTANCE	8	RESISTANCE	8	RESISTANCE	4
Strain 1176	E.coli	Bal Fluid	SENSITIVE	1	SENSITIVE	1	SENSITIVE	1
Strain 1177	E.coli	Blood	SENSITIVE	1	SENSITIVE	1	SENSITIVE	1
Strain 1178	E.coli	Urine	SENSITIVE	2	SENSITIVE	2	SENSITIVE	2
Strain 1179	E.coli	Blood	SENSITIVE	1	SENSITIVE	1	SENSITIVE	1
Strain 1180	E.coli	Pleural fluid	SENSITIVE	1	SENSITIVE	1	SENSITIVE	1
Strain 1181	E.coli	Tissue Biopsy	SENSITIVE	2	SENSITIVE	1	SENSITIVE	2
Strain 1182	E.coli	Wound Swab	SENSITIVE	1	SENSITIVE	1	SENSITIVE	1
Strain 1183	E.coli	Bal Fluid	SENSITIVE	0.5	SENSITIVE	0.5	SENSITIVE	0.5
Strain 1184	E.coli	Wound Swab	SENSITIVE	2	SENSITIVE	2	SENSITIVE	2
Strain 1185	E.coli	Blood	SENSITIVE	0.5	SENSITIVE	0.5	SENSITIVE	0.5
Strain 1186	E.coli	Blood	SENSITIVE	0.5	SENSITIVE	0.5	SENSITIVE	0.5
Strain 1187	E.coli	Blood	SENSITIVE	1	SENSITIVE	1	SENSITIVE	1
Strain 1188	E.coli	Blood	SENSITIVE	1	SENSITIVE	1	SENSITIVE	1
Strain 1189	E.coli	Blood	RESISTANCE	16	RESISTANCE	16	RESISTANCE	16
Strain 1190	E.coli	Endotracheal Aspirates	SENSITIVE	0.5	SENSITIVE	0.5	SENSITIVE	0.5
Strain 1191	E.coli	Bal Fluid	RESISTANCE	4	RESISTANCE	4	RESISTANCE	4
Strain 1192	E.coli	Pleural fluid	RESISTANCE	8	RESISTANCE	8	RESISTANCE	8
Strain 1193	E.coli	Bal Fluid	RESISTANCE	8	RESISTANCE	8	RESISTANCE	8
Strain 1194	E.coli	Endotracheal Aspirates	SENSITIVE	2	SENSITIVE	2	SENSITIVE	2
Strain 1195	E.coli	Blood	SENSITIVE	1	SENSITIVE	1	SENSITIVE	1
Strain 1196	E.coli	Bal Fluid	SENSITIVE	0.5	SENSITIVE	0.5	SENSITIVE	0.5
Strain 1197	E.coli	Urine	SENSITIVE	0.5	SENSITIVE	0.5	SENSITIVE	0.5
Strain 1198	E.coli	Pus	SENSITIVE	2	SENSITIVE	1	SENSITIVE	2
Strain 1199	E.coli	Bal Fluid	SENSITIVE	0.5	SENSITIVE	0.5	SENSITIVE	0.5
Strain 1200	E.coli	Bal Fluid	SENSITIVE	1	SENSITIVE	1	SENSITIVE	1
Strain 1201	E.coli	Blood	SENSITIVE	0.5	SENSITIVE	0.5	SENSITIVE	0.5
Strain 1202	E.coli	Blood	SENSITIVE	1	SENSITIVE	1	SENSITIVE	1
Strain 1203	E.coli	Wound Swab	SENSITIVE	2	SENSITIVE	1	SENSITIVE	2
Strain 1204	E.coli	Urine	SENSITIVE	2	SENSITIVE	2	SENSITIVE	2
Strain 1205	E.coli	Urine	SENSITIVE	0.5	SENSITIVE	0.5	SENSITIVE	0.5
Strain 1206	E.coli	Urine	RESISTANCE	16	RESISTANCE	16	RESISTANCE	16
Strain 1207	E.coli	Pus	RESISTANCE	8	RESISTANCE	8	RESISTANCE	8
Strain 1208	E.coli	Pus	SENSITIVE	0.5	SENSITIVE	0.5	SENSITIVE	0.5
Strain 1209	E.coli	Blood	SENSITIVE	1	SENSITIVE	1	SENSITIVE	1
Strain 1210	E.coli	Tissue Biopsy	SENSITIVE	0.5	SENSITIVE	0.5	SENSITIVE	0.5
Strain 1211	E.coli	Bal Fluid	SENSITIVE	0.5	SENSITIVE	0.5	SENSITIVE	0.5
Strain 1212	E.coli	Bal Fluid	SENSITIVE	0.5	SENSITIVE	0.5	SENSITIVE	0.5
Strain 1213	E.coli	Blood	SENSITIVE	1	SENSITIVE	1	SENSITIVE	1
Strain 1214	E.coli	Bal Fluid	SENSITIVE	1	SENSITIVE	1	SENSITIVE	1
Strain 1215	E.coli	Wound Swab	SENSITIVE	0.5	SENSITIVE	0.5	SENSITIVE	0.5
Strain 1216	E.coli	Urine	SENSITIVE	1	SENSITIVE	1	SENSITIVE	1
Strain 1217	E.coli	Urine	SENSITIVE	0.5	SENSITIVE	0.5	SENSITIVE	0.5
Strain 1218	E.coli	Blood	SENSITIVE	0.5	SENSITIVE	0.5	SENSITIVE	0.5
Strain 1219	E.coli	Urine	SENSITIVE	1	SENSITIVE	1	SENSITIVE	1
Strain 1220	E.coli	Blood	SENSITIVE	1	SENSITIVE	1	SENSITIVE	1
Strain 1221	E.coli	Tissue Biopsy	SENSITIVE	0.5	SENSITIVE	0.5	SENSITIVE	0.5
Strain 1222	E.coli	Wound Swab	SENSITIVE	1	SENSITIVE	1	SENSITIVE	1
Strain 1223	E.coli	Endotracheal Aspirates	SENSITIVE	0.5	SENSITIVE	0.5	SENSITIVE	0.5
Strain 1224	E.coli	Bal Fluid	SENSITIVE	2	SENSITIVE	1	SENSITIVE	2
Strain 1225	E.coli	Wound Swab	SENSITIVE	1	SENSITIVE	1	SENSITIVE	1
Strain 1226	E.coli	Blood	SENSITIVE	1	SENSITIVE	1	SENSITIVE	1
Strain 1227	E.coli	Blood	SENSITIVE	0.5	SENSITIVE	0.5	SENSITIVE	0.5
Strain 1228	E.coli	Blood	SENSITIVE	0.5	SENSITIVE	0.5	SENSITIVE	0.5
Strain 1229	E.coli	Pus	SENSITIVE	0.5	SENSITIVE	0.5	SENSITIVE	0.5
Strain 1230	E.coli	Blood	SENSITIVE	1	SENSITIVE	1	SENSITIVE	1
Strain 1231	E.coli	Pleural fluid	SENSITIVE	0.5	SENSITIVE	0.5	SENSITIVE	0.5
Strain 1232	E.coli	Bal Fluid	SENSITIVE	0.5	SENSITIVE	0.5	SENSITIVE	0.5
Strain 1233	E.coli	Pleural fluid	SENSITIVE	0.5	SENSITIVE	0.5	SENSITIVE	0.5
Strain 1234	E.coli	Wound Swab	SENSITIVE	1	SENSITIVE	1	SENSITIVE	1
Strain 1235	E.coli	Bal Fluid	SENSITIVE	0.5	SENSITIVE	0.5	SENSITIVE	0.5
Strain 1236	E.coli	Blood	SENSITIVE	0.5	SENSITIVE	0.5	SENSITIVE	0.5
Strain 1237	E.coli	Bal Fluid	SENSITIVE	0.5	SENSITIVE	0.5	SENSITIVE	0.5
Strain 1238	E.coli	Bal Fluid	RESISTANCE	4	RESISTANCE	4	RESISTANCE	4
Strain 1239	E.coli	Bal Fluid	SENSITIVE	1	SENSITIVE	1	SENSITIVE	1
Strain 1240	E.coli	Blood	SENSITIVE	0.5	SENSITIVE	0.5	SENSITIVE	0.5
Strain 1241	E.coli	Bal Fluid	SENSITIVE	0.5	SENSITIVE	0.5	SENSITIVE	0.5
Strain 1242	E.coli	Urine	SENSITIVE	0.5	SENSITIVE	0.5	SENSITIVE	0.5
Strain 1243	E.coli	Pleural fluid	SENSITIVE	1	SENSITIVE	1	SENSITIVE	1
Strain 1244	E.coli	Tissue Biopsy	SENSITIVE	0.5	SENSITIVE	0.5	SENSITIVE	0.5
Strain 1245	E.coli	Ascitic fluid	SENSITIVE	0.5	SENSITIVE	0.5	SENSITIVE	0.5
Strain 1246	E.coli	Blood	SENSITIVE	0.5	SENSITIVE	0.5	SENSITIVE	0.5
Strain 1247	E.coli	Bal Fluid	SENSITIVE	1	SENSITIVE	1	SENSITIVE	1
Strain 1248	E.coli	Wound Swab	SENSITIVE	0.5	SENSITIVE	0.5	SENSITIVE	0.5
Strain 1249	E.coli	Blood	SENSITIVE	0.5	SENSITIVE	0.5	SENSITIVE	0.5
Strain 1250	E.coli	Blood	SENSITIVE	1	SENSITIVE	1	SENSITIVE	1
Strain 1251	E.coli	Blood	SENSITIVE	0.5	SENSITIVE	0.5	SENSITIVE	0.5
Strain 1252	E.coli	Blood	SENSITIVE	0.5	SENSITIVE	0.5	SENSITIVE	0.5
Strain 1253	E.coli	Blood	SENSITIVE	1	SENSITIVE	1	SENSITIVE	1
Strain 1254	E.coli	Endotracheal Aspirates	SENSITIVE	0.5	SENSITIVE	0.5	SENSITIVE	0.5
Strain 1255	E.coli	Blood	SENSITIVE	0.5	SENSITIVE	0.5	SENSITIVE	0.5
Strain 1256	E.coli	Pleural fluid	SENSITIVE	0.5	SENSITIVE	0.5	SENSITIVE	0.5
Strain 1257	E.coli	Tissue Biopsy	SENSITIVE	0.5	SENSITIVE	0.5	SENSITIVE	0.5
Strain 1258	E.coli	Bal Fluid	SENSITIVE	1	SENSITIVE	1	SENSITIVE	1
Strain 1259	E.coli	Blood	SENSITIVE	0.5	SENSITIVE	0.5	SENSITIVE	0.5
Strain 1260	E.coli	Blood	SENSITIVE	0.5	SENSITIVE	0.5	SENSITIVE	0.5
Strain 1261	E.coli	Bal Fluid	RESISTANCE	8	RESISTANCE	8	RESISTANCE	8
Strain 1262	E.coli	Blood	SENSITIVE	1	SENSITIVE	1	SENSITIVE	1
Strain 1263	E.coli	Pus	SENSITIVE	0.5	SENSITIVE	0.5	SENSITIVE	0.5
Strain 1264	E.coli	Pus	SENSITIVE	0.5	SENSITIVE	0.5	SENSITIVE	0.5
Strain 1265	E.coli	Pus	SENSITIVE	1	SENSITIVE	1	SENSITIVE	1
Strain 1266	E.coli	Pus	SENSITIVE	1	SENSITIVE	1	SENSITIVE	1
Strain 1267	E.coli	Tissue Biopsy	SENSITIVE	0.5	SENSITIVE	0.5	SENSITIVE	0.5
Strain 1268	E.coli	Pus	SENSITIVE	1	SENSITIVE	1	SENSITIVE	1
Strain 1269	E.coli	Pus	SENSITIVE	1	SENSITIVE	1	SENSITIVE	1
Strain 1270	E.coli	Tissue Biopsy	SENSITIVE	1	SENSITIVE	1	SENSITIVE	1
Strain 1271	E.coli	Pus	SENSITIVE	1	SENSITIVE	1	SENSITIVE	1
Strain 1272	E.coli	Pus	SENSITIVE	1	SENSITIVE	1	SENSITIVE	1
Strain 1273	E.coli	Tissue Biopsy	SENSITIVE	1	SENSITIVE	1	SENSITIVE	1
Strain 1274	E.coli	Endotracheal Aspirates	SENSITIVE	0.5	SENSITIVE	0.5	SENSITIVE	0.5
Strain 1275	E.coli	Bal Fluid	SENSITIVE	1	SENSITIVE	1	SENSITIVE	1
Strain 1276	E.coli	Endotracheal Aspirates	SENSITIVE	1	SENSITIVE	1	SENSITIVE	1
Strain 1277	E.coli	Blood	SENSITIVE	1	SENSITIVE	1	SENSITIVE	1
Strain 1278	E.coli	Tissue Biopsy	SENSITIVE	1	SENSITIVE	1	SENSITIVE	1
Strain 1279	E.coli	Blood	SENSITIVE	1	SENSITIVE	1	SENSITIVE	1
Strain 1280	E.coli	Tissue Biopsy	SENSITIVE	0.5	SENSITIVE	0.5	SENSITIVE	0.5
Strain 1281	E.coli	Endotracheal Aspirates	SENSITIVE	0.5	SENSITIVE	0.5	SENSITIVE	0.5
Strain 1282	E.coli	Blood	SENSITIVE	2	SENSITIVE	1	SENSITIVE	2
Strain 1283	E.coli	Endotracheal Aspirates	SENSITIVE	0.5	SENSITIVE	0.5	SENSITIVE	0.5
Strain 1284	E.coli	Urine	SENSITIVE	2	SENSITIVE	2	SENSITIVE	2
Strain 1285	E.coli	Urine	SENSITIVE	2	SENSITIVE	2	SENSITIVE	2
Strain 1286	E.coli	Urine	SENSITIVE	0.5	SENSITIVE	0.5	SENSITIVE	0.5
Strain 1287	E.coli	Blood	SENSITIVE	0.5	SENSITIVE	0.5	SENSITIVE	0.5
Strain 1288	E.coli	Blood	SENSITIVE	0.5	SENSITIVE	0.5	SENSITIVE	0.5
Strain 1289	E.coli	Blood	SENSITIVE	0.5	SENSITIVE	0.5	SENSITIVE	0.5
Strain 1290	E.coli	Blood	SENSITIVE	1	SENSITIVE	1	SENSITIVE	1
Strain 1291	E.coli	Bal Fluid	SENSITIVE	0.5	SENSITIVE	0.5	SENSITIVE	0.5
Strain 1292	E.coli	Wound Swab	SENSITIVE	0.5	SENSITIVE	0.5	SENSITIVE	0.5
Strain 1293	E.coli	Urine	RESISTANCE	16	RESISTANCE	16	RESISTANCE	16
Strain 1294	E.coli	Tissue Biopsy	SENSITIVE	0.5	SENSITIVE	0.5	SENSITIVE	0.5
Strain 1295	E.coli	Urine	SENSITIVE	0.5	SENSITIVE	0.5	SENSITIVE	0.5
Strain 1296	E.coli	Pus	SENSITIVE	2	SENSITIVE	1	SENSITIVE	2
Strain 1297	E.coli	Pus	SENSITIVE	0.5	SENSITIVE	0.5	SENSITIVE	0.5
Strain 1298	E.coli	Blood	SENSITIVE	2	SENSITIVE	1	SENSITIVE	2
Strain 1299	E.coli	Tissue Biopsy	SENSITIVE	2	SENSITIVE	2	SENSITIVE	2
Strain 1300	E.coli	Bal Fluid	SENSITIVE	0.5	SENSITIVE	0.5	SENSITIVE	0.5
Strain 1301	E.coli	Blood	SENSITIVE	0.5	SENSITIVE	0.5	SENSITIVE	0.5
Strain 1302	E.coli	Bal Fluid	SENSITIVE	0.5	SENSITIVE	0.5	SENSITIVE	0.5
Strain 1303	E.coli	Blood	RESISTANCE	4	RESISTANCE	4	RESISTANCE	4
Strain 1304	E.coli	Wound Swab	RESISTANCE	4	RESISTANCE	4	RESISTANCE	4
Strain 1305	E.coli	Urine	RESISTANCE	8	RESISTANCE	8	RESISTANCE	8
Strain 1306	E.coli	Urine	RESISTANCE	16	RESISTANCE	16	RESISTANCE	16
Strain 1307	E.coli	Endotracheal Aspirates	RESISTANCE	8	RESISTANCE	8	RESISTANCE	8
Strain 1308	E.coli	Tissue Biopsy	SENSITIVE	0.5	SENSITIVE	0.5	SENSITIVE	0.5
Strain 1309	E.coli	Pleural fluid	SENSITIVE	2	SENSITIVE	2	SENSITIVE	2
Strain 1310	E.coli	Blood	SENSITIVE	0.5	SENSITIVE	0.5	SENSITIVE	0.5
Strain 1311	E.coli	Blood	SENSITIVE	2	SENSITIVE	2	SENSITIVE	2
Strain 1312	E.coli	Wound Swab	SENSITIVE	0.5	SENSITIVE	0.5	SENSITIVE	0.5
Strain 1313	E.coli	Bal Fluid	SENSITIVE	0.5	SENSITIVE	0.5	SENSITIVE	0.5
Strain 1314	E.coli	Wound Swab	SENSITIVE	0.5	SENSITIVE	0.5	SENSITIVE	0.5
Strain 1315	E.coli	Blood	SENSITIVE	0.5	SENSITIVE	0.5	SENSITIVE	0.5
Strain 1316	E.coli	Blood	SENSITIVE	0.5	SENSITIVE	0.5	SENSITIVE	0.5
Strain 1317	E.coli	Blood	SENSITIVE	0.5	SENSITIVE	0.5	SENSITIVE	0.5
Strain 1318	E.coli	Blood	SENSITIVE	0.5	SENSITIVE	0.5	SENSITIVE	0.5
Strain 1319	E.coli	Blood	SENSITIVE	0.5	SENSITIVE	0.5	SENSITIVE	0.5
Strain 1320	E.coli	Pleural fluid	SENSITIVE	0.5	SENSITIVE	0.5	SENSITIVE	0.5
Strain 1321	E.coli	Blood	SENSITIVE	1	SENSITIVE	1	SENSITIVE	1
Strain 1322	E.coli	Endotracheal Aspirates	SENSITIVE	0.5	SENSITIVE	0.5	SENSITIVE	0.5
Strain 1323	E.coli	Bal Fluid	SENSITIVE	0.5	SENSITIVE	0.5	SENSITIVE	0.5
Strain 1324	E.coli	Wound Swab	SENSITIVE	0.5	SENSITIVE	0.5	SENSITIVE	0.5
Strain 1325	E.coli	Blood	SENSITIVE	0.5	SENSITIVE	0.5	SENSITIVE	0.5
Strain 1326	E.coli	Blood	SENSITIVE	1	SENSITIVE	1	SENSITIVE	1
Strain 1327	E.coli	Blood	SENSITIVE	0.5	SENSITIVE	0.5	SENSITIVE	0.5
Strain 1328	E.coli	Bal Fluid	SENSITIVE	2	SENSITIVE	1	SENSITIVE	2
Strain 1329	E.coli	Blood	SENSITIVE	0.5	SENSITIVE	0.5	SENSITIVE	0.5
Strain 1330	E.coli	Bal Fluid	SENSITIVE	1	SENSITIVE	1	SENSITIVE	1
Strain 1331	E.coli	Urine	SENSITIVE	1	SENSITIVE	1	SENSITIVE	1
Strain 1332	E.coli	Pleural fluid	RESISTANCE	4	RESISTANCE	4	RESISTANCE	4
Strain 1333	E.coli	Wound Swab	RESISTANCE	8	RESISTANCE	8	RESISTANCE	8
Strain 1334	E.coli	Bal Fluid	SENSITIVE	1	SENSITIVE	1	SENSITIVE	1
Strain 1335	E.coli	Pleural fluid	SENSITIVE	2	SENSITIVE	2	SENSITIVE	2
Strain 1336	E.coli	Endotracheal Aspirates	SENSITIVE	0.5	SENSITIVE	0.5	SENSITIVE	0.5
Strain 1337	E.coli	Bal Fluid	SENSITIVE	1	SENSITIVE	1	SENSITIVE	1
Strain 1338	E.coli	Blood	SENSITIVE	1	SENSITIVE	1	SENSITIVE	1
Strain 1339	E.coli	Blood	SENSITIVE	2	SENSITIVE	1	SENSITIVE	2
Strain 1340	E.coli	Blood	SENSITIVE	0.5	SENSITIVE	0.5	SENSITIVE	0.5
Strain 1341	E.coli	Blood	SENSITIVE	2	SENSITIVE	2	SENSITIVE	2
Strain 1342	E.coli	Blood	SENSITIVE	2	SENSITIVE	1	SENSITIVE	2
Strain 1343	E.coli	Pleural fluid	RESISTANCE	8	RESISTANCE	8	RESISTANCE	8
Strain 1344	E.coli	Bal Fluid	SENSITIVE	0.5	SENSITIVE	0.5	SENSITIVE	0.5
Strain 1345	E.coli	Endotracheal Aspirates	SENSITIVE	2	SENSITIVE	2	SENSITIVE	2
Strain 1346	E.coli	Wound Swab	SENSITIVE	0.5	SENSITIVE	0.5	SENSITIVE	0.5
Strain 1347	E.coli	Wound Swab	SENSITIVE	2	SENSITIVE	2	SENSITIVE	2
Strain 1348	E.coli	Blood	SENSITIVE	0.5	SENSITIVE	0.5	SENSITIVE	0.5
Strain 1349	E.coli	Blood	SENSITIVE	2	SENSITIVE	2	SENSITIVE	2
Strain 1350	E.coli	Bal Fluid	SENSITIVE	0.5	SENSITIVE	0.5	RESISTANCE	4
Strain 1351	E.coli	Blood	SENSITIVE	0.5	SENSITIVE	0.5	SENSITIVE	0.5
Strain 1352	E.coli	Blood	SENSITIVE	2	SENSITIVE	2	SENSITIVE	2
Strain 1353	E.coli	Bal Fluid	SENSITIVE	0.5	SENSITIVE	0.5	SENSITIVE	0.5
Strain 1354	E.coli	Blood	SENSITIVE	0.5	SENSITIVE	0.5	RESISTANCE	4
Strain 1355	E.coli	Blood	SENSITIVE	0.5	SENSITIVE	0.5	SENSITIVE	0.5
Strain 1356	E.coli	Wound Swab	SENSITIVE	2	SENSITIVE	1	SENSITIVE	2
Strain 1357	E.coli	Urine	SENSITIVE	0.5	SENSITIVE	0.5	SENSITIVE	0.5
Strain 1358	E.coli	Urine	SENSITIVE	2	SENSITIVE	2	SENSITIVE	2
Strain 1359	E.coli	Urine	SENSITIVE	0.5	SENSITIVE	0.5	SENSITIVE	0.5
Strain 1360	E.coli	Pus	SENSITIVE	0.5	SENSITIVE	0.5	SENSITIVE	0.5
Strain 1361	E.coli	Pus	SENSITIVE	1	SENSITIVE	1	SENSITIVE	1
Strain 1362	E.coli	Blood	SENSITIVE	0.5	SENSITIVE	0.5	SENSITIVE	0.5
Strain 1363	E.coli	Tissue Biopsy	SENSITIVE	2	SENSITIVE	1	SENSITIVE	2
Strain 1364	E.coli	Blood	SENSITIVE	1	SENSITIVE	1	SENSITIVE	1
Strain 1365	E.coli	Blood	SENSITIVE	0.5	SENSITIVE	0.5	SENSITIVE	0.5
Strain 1366	E.coli	Bal Fluid	SENSITIVE	1	SENSITIVE	1	SENSITIVE	1
Strain 1367	E.coli	Blood	SENSITIVE	1	SENSITIVE	1	SENSITIVE	1
Strain 1368	E.coli	Bal Fluid	SENSITIVE	0.5	SENSITIVE	0.5	SENSITIVE	0.5
Strain 1369	E.coli	Blood	SENSITIVE	1	SENSITIVE	1	SENSITIVE	1
Strain 1370	E.coli	Bal Fluid	SENSITIVE	1	SENSITIVE	1	SENSITIVE	1
Strain 1371	E.coli	Wound Swab	SENSITIVE	0.5	SENSITIVE	0.5	SENSITIVE	0.5
Strain 1372	E.coli	Urine	SENSITIVE	0.5	SENSITIVE	0.5	SENSITIVE	0.5
Strain 1373	E.coli	Urine	RESISTANCE	8	RESISTANCE	8	RESISTANCE	8
Strain 1374	E.coli	Blood	SENSITIVE	2	SENSITIVE	1	SENSITIVE	2
Strain 1375	E.coli	Urine	SENSITIVE	0.5	SENSITIVE	0.5	SENSITIVE	0.5
Strain 1376	E.coli	Wound Swab	SENSITIVE	0.5	SENSITIVE	0.5	SENSITIVE	0.5
Strain 1377	E.coli	Pleural fluid	SENSITIVE	0.5	SENSITIVE	0.5	SENSITIVE	0.5
Strain 1378	E.coli	Pleural fluid	SENSITIVE	1	SENSITIVE	1	SENSITIVE	1
Strain 1379	E.coli	Endotracheal Aspirates	SENSITIVE	2	SENSITIVE	1	SENSITIVE	2
Strain 1380	E.coli	Bal Fluid	SENSITIVE	1	SENSITIVE	1	SENSITIVE	1
Strain 1381	E.coli	Wound Swab	SENSITIVE	0.5	SENSITIVE	0.5	SENSITIVE	0.5
Strain 1382	E.coli	Blood	SENSITIVE	1	SENSITIVE	1	SENSITIVE	1
Strain 1383	E.coli	Blood	SENSITIVE	2	SENSITIVE	1	SENSITIVE	2
Strain 1384	E.coli	Blood	SENSITIVE	1	SENSITIVE	1	SENSITIVE	1
Strain 1385	E.coli	Pus	SENSITIVE	1	SENSITIVE	1	SENSITIVE	1
Strain 1386	E.coli	Blood	SENSITIVE	2	SENSITIVE	2	SENSITIVE	2
Strain 1387	E.coli	Pleural fluid	SENSITIVE	1	SENSITIVE	1	SENSITIVE	1
Strain 1388	E.coli	Endotracheal Aspirates	SENSITIVE	2	SENSITIVE	2	SENSITIVE	2
Strain 1389	E.coli	Pleural fluid	SENSITIVE	0.5	SENSITIVE	0.5	SENSITIVE	0.5
Strain 1390	E.coli	Wound Swab	SENSITIVE	1	SENSITIVE	1	SENSITIVE	1
Strain 1391	E.coli	Tissue Biopsy	RESISTANCE	4	RESISTANCE	4	RESISTANCE	4
Strain 1392	E.coli	Blood	SENSITIVE	2	SENSITIVE	2	SENSITIVE	2
Strain 1393	E.coli	Bal Fluid	SENSITIVE	2	SENSITIVE	1	SENSITIVE	2
Strain 1394	E.coli	Blood	SENSITIVE	1	SENSITIVE	1	SENSITIVE	1
Strain 1395	E.coli	Bal Fluid	SENSITIVE	2	SENSITIVE	1	SENSITIVE	2
Strain 1396	E.coli	Bal Fluid	SENSITIVE	0.5	SENSITIVE	0.5	SENSITIVE	0.5
Strain 1397	E.coli	Bal Fluid	SENSITIVE	0.5	SENSITIVE	0.5	SENSITIVE	0.5
Strain 1398	E.coli	Urine	SENSITIVE	1	SENSITIVE	1	SENSITIVE	1
Strain 1399	E.coli	Pleural fluid	RESISTANCE	8	RESISTANCE	8	RESISTANCE	8
Strain 1400	E.coli	Endotracheal Aspirates	SENSITIVE	1	SENSITIVE	1	SENSITIVE	1
Strain 1401	E.coli	Endotracheal Aspirates	SENSITIVE	0.5	SENSITIVE	0.5	SENSITIVE	0.5
Strain 1402	E.coli	Pleural fluid	SENSITIVE	0.5	SENSITIVE	0.5	SENSITIVE	0.5
Strain 1403	E.coli	Wound Swab	SENSITIVE	0.5	SENSITIVE	0.5	SENSITIVE	0.5
Strain 1404	E.coli	Synovial fluid	SENSITIVE	0.5	SENSITIVE	0.5	SENSITIVE	0.5
Strain 1405	E.coli	Blood	SENSITIVE	0.5	SENSITIVE	0.5	SENSITIVE	0.5
Strain 1406	E.coli	Blood	SENSITIVE	0.5	SENSITIVE	0.5	SENSITIVE	0.5
Strain 1407	E.coli	Blood	SENSITIVE	1	SENSITIVE	1	SENSITIVE	1
Strain 1408	E.coli	Blood	RESISTANCE	8	RESISTANCE	8	RESISTANCE	8
Strain 1409	E.coli	Blood	SENSITIVE	0.5	SENSITIVE	0.5	SENSITIVE	0.5
Strain 1410	E.coli	Pleural fluid	SENSITIVE	1	SENSITIVE	1	SENSITIVE	1
Strain 1411	E.coli	Urine	SENSITIVE	1	SENSITIVE	1	SENSITIVE	1
Strain 1412	E.coli	Pleural fluid	SENSITIVE	1	SENSITIVE	1	SENSITIVE	1
Strain 1413	E.coli	Endotracheal Aspirates	RESISTANCE	8	RESISTANCE	8	RESISTANCE	8
Strain 1414	E.coli	Wound Swab	RESISTANCE	4	RESISTANCE	4	RESISTANCE	4
Strain 1415	E.coli	Blood	RESISTANCE	16	RESISTANCE	16	RESISTANCE	4
Strain 1416	E.coli	Blood	RESISTANCE	16	RESISTANCE	16	RESISTANCE	4
Strain 1417	E.coli	Bal Fluid	SENSITIVE	0.5	SENSITIVE	0.5	SENSITIVE	0.5
Strain 1418	E.coli	Bal Fluid	SENSITIVE	0.5	SENSITIVE	0.5	SENSITIVE	0.5
Strain 1419	E.coli	Pus	SENSITIVE	0.5	SENSITIVE	0.5	SENSITIVE	0.5
Strain 1420	E.coli	Pus	SENSITIVE	1	SENSITIVE	1	SENSITIVE	1
Strain 1421	E.coli	Pus	SENSITIVE	0.5	SENSITIVE	0.5	SENSITIVE	0.5
Strain 1422	E.coli	Pus	SENSITIVE	1	SENSITIVE	1	SENSITIVE	1
Strain 1423	E.coli	Tissue Biopsy	SENSITIVE	0.5	SENSITIVE	0.5	SENSITIVE	0.5
Strain 1424	E.coli	Pus	SENSITIVE	0.5	SENSITIVE	0.5	SENSITIVE	0.5
Strain 1425	E.coli	Pus	SENSITIVE	0.5	SENSITIVE	0.5	SENSITIVE	0.5
Strain 1426	E.coli	Tissue Biopsy	SENSITIVE	1	SENSITIVE	1	SENSITIVE	1
Strain 1427	E.coli	Pus	SENSITIVE	0.5	SENSITIVE	0.5	SENSITIVE	0.5
Strain 1428	E.coli	Pus	SENSITIVE	0.5	SENSITIVE	0.5	SENSITIVE	0.5
Strain 1429	E.coli	Tissue Biopsy	SENSITIVE	1	SENSITIVE	1	SENSITIVE	1
Strain 1430	E.coli	Endotracheal Aspirates	SENSITIVE	0.5	SENSITIVE	0.5	SENSITIVE	0.5
Strain 1431	E.coli	Wound Swab	SENSITIVE	0.5	SENSITIVE	0.5	SENSITIVE	0.5
Strain 1432	E.coli	Endotracheal Aspirates	SENSITIVE	1	SENSITIVE	1	SENSITIVE	1
Strain 1433	E.coli	Blood	SENSITIVE	1	SENSITIVE	1	SENSITIVE	1
Strain 1434	E.coli	Tissue Biopsy	SENSITIVE	1	SENSITIVE	1	SENSITIVE	1
Strain 1435	E.coli	Endotracheal Aspirates	SENSITIVE	1	SENSITIVE	1	SENSITIVE	1
Strain 1436	E.coli	Tissue Biopsy	SENSITIVE	1	SENSITIVE	1	SENSITIVE	1
Strain 1437	E.coli	Blood	SENSITIVE	1	SENSITIVE	1	SENSITIVE	1
Strain 1438	E.coli	Endotracheal Aspirates	RESISTANCE	4	RESISTANCE	4	RESISTANCE	4
Strain 1439	E.coli	Endotracheal Aspirates	SENSITIVE	1	SENSITIVE	1	SENSITIVE	1
Strain 1440	E.coli	Urine	SENSITIVE	0.5	SENSITIVE	0.5	SENSITIVE	0.5
Strain 1441	E.coli	Urine	SENSITIVE	1	SENSITIVE	1	SENSITIVE	1
Strain 1442	E.coli	Urine	SENSITIVE	1	SENSITIVE	1	SENSITIVE	1
Strain 1443	E.coli	Blood	RESISTANCE	4	RESISTANCE	4	RESISTANCE	4
Strain 1444	E.coli	Blood	SENSITIVE	1	SENSITIVE	1	SENSITIVE	1
Strain 1445	E.coli	Blood	SENSITIVE	1	SENSITIVE	1	SENSITIVE	1
Strain 1446	E.coli	Blood	SENSITIVE	1	SENSITIVE	1	SENSITIVE	1
Strain 1447	E.coli	Blood	SENSITIVE	1	SENSITIVE	1	SENSITIVE	1
Strain 1448	E.coli	Wound Swab	SENSITIVE	1	SENSITIVE	1	SENSITIVE	1
Strain 1449	E.coli	Urine	RESISTANCE	16	RESISTANCE	16	RESISTANCE	16
Strain 1450	E.coli	Tissue Biopsy	SENSITIVE	1	SENSITIVE	1	SENSITIVE	1
Strain 1451	E.coli	Urine	SENSITIVE	1	SENSITIVE	1	SENSITIVE	1
Strain 1452	E.coli	Pus	SENSITIVE	2	SENSITIVE	1	SENSITIVE	2
Strain 1453	E.coli	Pus	SENSITIVE	0.5	SENSITIVE	0.5	SENSITIVE	0.5
Strain 1454	E.coli	Blood	SENSITIVE	1	SENSITIVE	1	SENSITIVE	1
Strain 1455	E.coli	Tissue Biopsy	SENSITIVE	0.5	SENSITIVE	0.5	SENSITIVE	0.5
Strain 1456	E.coli	Bal Fluid	RESISTANCE	4	RESISTANCE	4	RESISTANCE	4
Strain 1457	E.coli	Bal Fluid	SENSITIVE	0.5	SENSITIVE	0.5	SENSITIVE	0.5
Strain 1458	E.coli	Bal Fluid	SENSITIVE	0.5	SENSITIVE	0.5	SENSITIVE	0.5
Strain 1459	E.coli	Bal Fluid	SENSITIVE	1	SENSITIVE	1	SENSITIVE	1
Strain 1460	E.coli	Wound Swab	SENSITIVE	0.5	SENSITIVE	0.5	SENSITIVE	0.5
Strain 1461	E.coli	Urine	SENSITIVE	1	SENSITIVE	1	SENSITIVE	1
Strain 1462	E.coli	Urine	SENSITIVE	0.5	SENSITIVE	0.5	SENSITIVE	0.5
Strain 1463	E.coli	Endotracheal Aspirates	SENSITIVE	0.5	SENSITIVE	0.5	SENSITIVE	0.5
Strain 1464	E.coli	Tissue Biopsy	SENSITIVE	0.5	SENSITIVE	0.5	SENSITIVE	0.5
Strain 1465	E.coli	Pleural fluid	SENSITIVE	0.5	SENSITIVE	0.5	SENSITIVE	0.5
Strain 1466	E.coli	Endotracheal Aspirates	SENSITIVE	0.5	SENSITIVE	0.5	SENSITIVE	0.5
Strain 1467	E.coli	Wound Swab	SENSITIVE	0.5	SENSITIVE	0.5	SENSITIVE	0.5
Strain 1468	E.coli	Wound Swab	SENSITIVE	0.5	SENSITIVE	0.5	SENSITIVE	0.5
Strain 1469	E.coli	Pleural fluid	SENSITIVE	1	SENSITIVE	1	SENSITIVE	1
Strain 1470	E.coli	Synovial fluid	SENSITIVE	0.5	SENSITIVE	0.5	SENSITIVE	0.5
Strain 1471	E.coli	Blood	RESISTANCE	4	RESISTANCE	4	RESISTANCE	4
Strain 1472	E.coli	Urine	SENSITIVE	0.5	SENSITIVE	0.5	SENSITIVE	0.5
Strain 1473	E.coli	Blood	SENSITIVE	0.5	SENSITIVE	0.5	SENSITIVE	0.5
Strain 1474	E.coli	Blood	SENSITIVE	1	SENSITIVE	1	SENSITIVE	1
Strain 1475	E.coli	Blood	SENSITIVE	0.5	SENSITIVE	0.5	SENSITIVE	0.5
Strain 1476	E.coli	Pleural fluid	SENSITIVE	0.5	SENSITIVE	0.5	SENSITIVE	0.5
Strain 1477	E.coli	Wound Swab	SENSITIVE	1	SENSITIVE	1	SENSITIVE	1
Strain 1478	E.coli	Endotracheal Aspirates	SENSITIVE	0.5	SENSITIVE	0.5	SENSITIVE	0.5
Strain 1479	E.coli	Wound Swab	SENSITIVE	0.5	SENSITIVE	0.5	SENSITIVE	0.5
Strain 1480	E.coli	Endotracheal Aspirates	SENSITIVE	1	SENSITIVE	1	SENSITIVE	1
Strain 1481	E.coli	Blood	SENSITIVE	0.5	SENSITIVE	0.5	SENSITIVE	0.5
Strain 1482	E.coli	Blood	SENSITIVE	0.5	SENSITIVE	0.5	SENSITIVE	0.5
Strain 1483	E.coli	Bal Fluid	SENSITIVE	1	SENSITIVE	1	SENSITIVE	1
Strain 1484	E.coli	Blood	SENSITIVE	0.5	SENSITIVE	0.5	SENSITIVE	0.5
Strain 1485	E.coli	Wound Swab	SENSITIVE	0.5	SENSITIVE	0.5	SENSITIVE	0.5
Strain 1486	E.coli	Bal Fluid	SENSITIVE	0.5	SENSITIVE	0.5	SENSITIVE	0.5
Strain 1487	E.coli	Urine	SENSITIVE	0.5	SENSITIVE	0.5	SENSITIVE	0.5
Strain 1488	E.coli	Pleural fluid	SENSITIVE	0.5	SENSITIVE	0.5	SENSITIVE	0.5
Strain 1489	E.coli	Wound Swab	SENSITIVE	2	SENSITIVE	1	SENSITIVE	2
Strain 1490	E.coli	Urine	SENSITIVE	0.5	SENSITIVE	0.5	SENSITIVE	0.5
Strain 1491	E.coli	Pleural fluid	SENSITIVE	1	SENSITIVE	1	SENSITIVE	1
Strain 1492	E.coli	Wound Swab	SENSITIVE	0.5	SENSITIVE	0.5	SENSITIVE	0.5
Strain 1493	E.coli	Wound Swab	RESISTANCE	16	RESISTANCE	16	RESISTANCE	16
Strain 1494	E.coli	Blood	SENSITIVE	1	SENSITIVE	1	SENSITIVE	1
Strain 1495	E.coli	Blood	SENSITIVE	0.5	SENSITIVE	0.5	SENSITIVE	0.5
Strain 1496	E.coli	Endotracheal Aspirates	SENSITIVE	1	SENSITIVE	1	SENSITIVE	1
Strain 1497	E.coli	Blood	SENSITIVE	0.5	SENSITIVE	0.5	SENSITIVE	0.5
Strain 1498	E.coli	Blood	SENSITIVE	2	SENSITIVE	2	SENSITIVE	2
Strain 1499	E.coli	Wound Swab	SENSITIVE	0.5	SENSITIVE	0.5	SENSITIVE	0.5
Strain 1500	E.coli	Endotracheal Aspirates	SENSITIVE	0.5	SENSITIVE	0.5	SENSITIVE	0.5
Strain 1501	E.coli	Endotracheal Aspirates	SENSITIVE	1	SENSITIVE	1	SENSITIVE	1
Strain 1502	E.coli	Endotracheal Aspirates	RESISTANCE	16	RESISTANCE	16	RESISTANCE	16
Strain 1503	E.coli	Wound Swab	SENSITIVE	1	SENSITIVE	1	SENSITIVE	1
Strain 1504	E.coli	Blood	SENSITIVE	0.5	SENSITIVE	0.5	SENSITIVE	0.5
Strain 1505	E.coli	Bal Fluid	SENSITIVE	2	SENSITIVE	2	SENSITIVE	2
Strain 1506	E.coli	Bal Fluid	RESISTANCE	8	RESISTANCE	8	RESISTANCE	8
Strain 1507	E.coli	Blood	SENSITIVE	2	SENSITIVE	1	SENSITIVE	2
Strain 1508	E.coli	Bal Fluid	SENSITIVE	1	SENSITIVE	1	SENSITIVE	1
Strain 1509	E.coli	Bal Fluid	SENSITIVE	2	SENSITIVE	1	SENSITIVE	2
Strain 1510	E.coli	Blood	RESISTANCE	16	RESISTANCE	16	RESISTANCE	4
Strain 1511	E.coli	Blood	SENSITIVE	0.5	SENSITIVE	0.5	SENSITIVE	0.5
Strain 1512	E.coli	Wound Swab	SENSITIVE	0.5	SENSITIVE	0.5	SENSITIVE	0.5
Strain 1513	E.coli	Urine	RESISTANCE	4	RESISTANCE	4	RESISTANCE	4
Strain 1514	E.coli	Urine	SENSITIVE	1	SENSITIVE	1	SENSITIVE	1
Strain 1515	E.coli	Urine	SENSITIVE	2	SENSITIVE	2	SENSITIVE	1
Strain 1516	E.coli	Pus	SENSITIVE	0.5	SENSITIVE	0.5	SENSITIVE	0.5
Strain 1517	E.coli	Pus	SENSITIVE	0.5	SENSITIVE	0.5	SENSITIVE	0.5
Strain 1518	E.coli	Blood	SENSITIVE	1	SENSITIVE	1	SENSITIVE	1
Strain 1519	E.coli	Tissue Biopsy	SENSITIVE	0.5	SENSITIVE	0.5	SENSITIVE	0.5
Strain 1520	E.coli	Bal Fluid	SENSITIVE	1	SENSITIVE	1	SENSITIVE	1
Strain 1521	E.coli	Bal Fluid	SENSITIVE	0.5	SENSITIVE	0.5	SENSITIVE	0.5
Strain 1522	E.coli	Bal Fluid	SENSITIVE	0.5	SENSITIVE	0.5	SENSITIVE	0.5
Strain 1523	E.coli	Blood	SENSITIVE	0.5	SENSITIVE	0.5	SENSITIVE	0.5
Strain 1524	E.coli	Wound Swab	RESISTANCE	8	RESISTANCE	8	RESISTANCE	4
Strain 1525	E.coli	Urine	SENSITIVE	1	SENSITIVE	1	SENSITIVE	1
Strain 1526	E.coli	Urine	SENSITIVE	0.5	SENSITIVE	0.5	SENSITIVE	0.5
Strain 1527	E.coli	Endotracheal Aspirates	SENSITIVE	0.5	SENSITIVE	0.5	SENSITIVE	0.5
Strain 1528	E.coli	Tissue Biopsy	SENSITIVE	0.5	SENSITIVE	0.5	SENSITIVE	0.5
Strain 1529	E.coli	Pleural fluid	RESISTANCE	16	RESISTANCE	16	RESISTANCE	16
Strain 1530	E.coli	Urine	RESISTANCE	8	RESISTANCE	8	RESISTANCE	8
Strain 1531	E.coli	Urine	SENSITIVE	2	SENSITIVE	1	SENSITIVE	2
Strain 1532	E.coli	Pus	SENSITIVE	1	SENSITIVE	1	SENSITIVE	1
Strain 1533	E.coli	Pus	SENSITIVE	1	SENSITIVE	1	SENSITIVE	1
Strain 1534	E.coli	Blood	SENSITIVE	0.5	SENSITIVE	0.5	SENSITIVE	0.5
Strain 1535	E.coli	Tissue Biopsy	SENSITIVE	0.5	SENSITIVE	0.5	SENSITIVE	0.5
Strain 1536	E.coli	Bal Fluid	SENSITIVE	0.5	SENSITIVE	0.5	SENSITIVE	0.5
Strain 1537	E.coli	Blood	SENSITIVE	2	SENSITIVE	1	SENSITIVE	2
Strain 1538	E.coli	Bal Fluid	SENSITIVE	0.5	SENSITIVE	0.5	SENSITIVE	0.5
Strain 1539	E.coli	Bal Fluid	SENSITIVE	0.5	SENSITIVE	0.5	SENSITIVE	0.5
Strain 1540	E.coli	Wound Swab	SENSITIVE	0.5	SENSITIVE	0.5	SENSITIVE	0.5
Strain 1541	E.coli	Urine	SENSITIVE	2	SENSITIVE	2	SENSITIVE	1
Strain 1542	E.coli	Endotracheal Aspirates	SENSITIVE	0.5	SENSITIVE	0.5	SENSITIVE	0.5
Strain 1543	E.coli	Endotracheal Aspirates	SENSITIVE	0.5	SENSITIVE	0.5	SENSITIVE	0.5
Strain 1544	E.coli	Endotracheal Aspirates	SENSITIVE	1	SENSITIVE	1	SENSITIVE	1
Strain 1545	E.coli	Pleural fluid	RESISTANCE	4	RESISTANCE	4	RESISTANCE	4
Strain 1546	E.coli	Pus	SENSITIVE	0.5	SENSITIVE	0.5	SENSITIVE	0.5
Strain 1547	E.coli	Blood	SENSITIVE	2	SENSITIVE	1	SENSITIVE	1
Strain 1548	E.coli	Tissue Biopsy	SENSITIVE	0.5	SENSITIVE	0.5	SENSITIVE	0.5
Strain 1549	E.coli	Bal Fluid	SENSITIVE	1	SENSITIVE	1	SENSITIVE	1
Strain 1550	E.coli	Bal Fluid	RESISTANCE	4	RESISTANCE	4	RESISTANCE	4
Strain 1551	E.coli	Blood	RESISTANCE	16	RESISTANCE	16	RESISTANCE	4
Strain 1552	E.coli	Bal Fluid	SENSITIVE	0.5	SENSITIVE	0.5	SENSITIVE	0.5
Strain 1553	E.coli	Wound Swab	SENSITIVE	1	SENSITIVE	1	SENSITIVE	1
Strain 1554	E.coli	Urine	SENSITIVE	1	SENSITIVE	1	SENSITIVE	1
Strain 1555	E.coli	Urine	SENSITIVE	0.5	SENSITIVE	0.5	SENSITIVE	0.5
Strain 1556	E.coli	Endotracheal Aspirates	SENSITIVE	2	SENSITIVE	2	SENSITIVE	2
Strain 1557	E.coli	Pus	RESISTANCE	8	RESISTANCE	8	RESISTANCE	8
Strain 1558	E.coli	Tissue Biopsy	SENSITIVE	1	SENSITIVE	1	SENSITIVE	1
Strain 1559	E.coli	Urine	SENSITIVE	2	SENSITIVE	2	SENSITIVE	1
Strain 1560	E.coli	Urine	SENSITIVE	0.5	SENSITIVE	0.5	SENSITIVE	0.5
Strain 1561	E.coli	Pus	SENSITIVE	1	SENSITIVE	1	SENSITIVE	1
Strain 1562	E.coli	Pus	SENSITIVE	0.5	SENSITIVE	0.5	SENSITIVE	0.5
Strain 1563	E.coli	Blood	SENSITIVE	2	SENSITIVE	2	SENSITIVE	2
Strain 1564	E.coli	Tissue Biopsy	RESISTANCE	8	RESISTANCE	8	RESISTANCE	8
Strain 1565	E.coli	Bal Fluid	SENSITIVE	1	SENSITIVE	1	SENSITIVE	1
Strain 1566	E.coli	Blood	SENSITIVE	2	SENSITIVE	1	SENSITIVE	2
Strain 1567	E.coli	Bal Fluid	SENSITIVE	2	SENSITIVE	2	SENSITIVE	1
Strain 1568	E.coli	Bal Fluid	SENSITIVE	0.5	SENSITIVE	0.5	SENSITIVE	0.5
Strain 1569	E.coli	Wound Swab	SENSITIVE	0.5	SENSITIVE	0.5	SENSITIVE	0.5
Strain 1570	E.coli	Urine	SENSITIVE	0.5	SENSITIVE	0.5	SENSITIVE	0.5
Strain 1571	E.coli	Urine	RESISTANCE	16	RESISTANCE	16	RESISTANCE	16
Strain 1572	E.coli	Endotracheal Aspirates	SENSITIVE	0.5	SENSITIVE	0.5	SENSITIVE	0.5
Strain 1573	E.coli	Endotracheal Aspirates	SENSITIVE	0.5	SENSITIVE	0.5	SENSITIVE	0.5
Strain 1574	E.coli	Endotracheal Aspirates	SENSITIVE	0.5	SENSITIVE	0.5	SENSITIVE	0.5
Strain 1575	E.coli	Blood	SENSITIVE	0.5	SENSITIVE	0.5	SENSITIVE	0.5
Strain 1576	E.coli	Blood	RESISTANCE	4	RESISTANCE	4	RESISTANCE	4
Strain 1577	E.coli	Pleural fluid	SENSITIVE	0.5	SENSITIVE	0.5	SENSITIVE	0.5
Strain 1578	E.coli	Ascitic fluid	SENSITIVE	2	SENSITIVE	1	SENSITIVE	1
Strain 1579	E.coli	Wound Swab	SENSITIVE	2	SENSITIVE	2	SENSITIVE	2
Strain 1580	E.coli	Endotracheal Aspirates	RESISTANCE	8	RESISTANCE	8	RESISTANCE	8
Strain 1581	E.coli	Wound Swab	SENSITIVE	0.5	SENSITIVE	0.5	SENSITIVE	0.5
Strain 1582	E.coli	Blood	RESISTANCE	8	RESISTANCE	8	RESISTANCE	8
Strain 1583	E.coli	Blood	SENSITIVE	0.5	SENSITIVE	0.5	SENSITIVE	0.5
Strain 1584	E.coli	Urine	SENSITIVE	1	SENSITIVE	1	SENSITIVE	1
Strain 1585	E.coli	Pus	SENSITIVE	2	SENSITIVE	2	SENSITIVE	2
Strain 1586	E.coli	Bal Fluid	SENSITIVE	2	SENSITIVE	2	SENSITIVE	1
Strain 1587	E.coli	Bal Fluid	SENSITIVE	0.5	SENSITIVE	0.5	SENSITIVE	0.5
Strain 1588	E.coli	Blood	SENSITIVE	0.5	SENSITIVE	0.5	SENSITIVE	0.5
Strain 1589	E.coli	Bal Fluid	SENSITIVE	0.5	SENSITIVE	0.5	SENSITIVE	0.5
Strain 1590	E.coli	Wound Swab	SENSITIVE	0.5	SENSITIVE	0.5	SENSITIVE	0.5
Strain 1591	E.coli	Urine	SENSITIVE	1	SENSITIVE	1	SENSITIVE	1
Strain 1592	E.coli	Urine	SENSITIVE	1	SENSITIVE	1	SENSITIVE	1
Strain 1593	E.coli	Urine	SENSITIVE	2	SENSITIVE	2	SENSITIVE	2
Strain 1594	E.coli	Pus	SENSITIVE	2	SENSITIVE	2	SENSITIVE	1
Strain 1595	E.coli	Pus	RESISTANCE	8	RESISTANCE	8	RESISTANCE	8
Strain 1596	E.coli	Blood	SENSITIVE	0.5	SENSITIVE	0.5	SENSITIVE	0.5
Strain 1597	E.coli	Tissue Biopsy	SENSITIVE	0.5	SENSITIVE	0.5	SENSITIVE	0.5
Strain 1598	E.coli	Blood	RESISTANCE	16	RESISTANCE	16	RESISTANCE	16
Strain 1599	E.coli	Bal Fluid	SENSITIVE	2	SENSITIVE	2	SENSITIVE	2
Strain 1600	E.coli	Blood	RESISTANCE	8	RESISTANCE	8	RESISTANCE	8
Strain 1601	E.coli	Bal Fluid	SENSITIVE	0.5	SENSITIVE	0.5	SENSITIVE	0.5
Strain 1602	E.coli	Wound Swab	SENSITIVE	0.5	SENSITIVE	0.5	SENSITIVE	0.5
Strain 1603	E.coli	Urine	SENSITIVE	2	SENSITIVE	2	SENSITIVE	1
Strain 1604	E.coli	Urine	SENSITIVE	2	SENSITIVE	2	SENSITIVE	2
Strain 1605	E.coli	Endotracheal Aspirates	SENSITIVE	0.5	SENSITIVE	0.5	SENSITIVE	0.5
Strain 1606	E.coli	Urine	SENSITIVE	1	SENSITIVE	1	SENSITIVE	1
Strain 1607	E.coli	Pleural fluid	SENSITIVE	2	SENSITIVE	2	SENSITIVE	1
Strain 1608	E.coli	Wound Swab	SENSITIVE	2	SENSITIVE	2	SENSITIVE	1
Strain 1609	E.coli	Urine	SENSITIVE	0.5	SENSITIVE	0.5	SENSITIVE	0.5
Strain 1610	E.coli	Pleural fluid	SENSITIVE	0.5	SENSITIVE	0.5	SENSITIVE	0.5
Strain 1611	E.coli	Endotracheal Aspirates	SENSITIVE	0.5	SENSITIVE	0.5	SENSITIVE	0.5
Strain 1612	E.coli	Wound Swab	SENSITIVE	0.5	SENSITIVE	0.5	SENSITIVE	0.5
Strain 1613	E.coli	Blood	SENSITIVE	1	SENSITIVE	1	SENSITIVE	1
Strain 1614	E.coli	Blood	SENSITIVE	0.5	SENSITIVE	0.5	SENSITIVE	0.5
Strain 1615	E.coli	Blood	SENSITIVE	1	SENSITIVE	1	SENSITIVE	1
Strain 1616	E.coli	Pus	SENSITIVE	0.5	SENSITIVE	0.5	SENSITIVE	0.5
Strain 1617	E.coli	Blood	SENSITIVE	0.5	SENSITIVE	0.5	SENSITIVE	0.5
Strain 1618	E.coli	Tissue Biopsy	RESISTANCE	8	RESISTANCE	8	RESISTANCE	8
Strain 1619	E.coli	Ascitic fluid	SENSITIVE	1	SENSITIVE	1	SENSITIVE	1
Strain 1620	E.coli	Wound Swab	SENSITIVE	2	SENSITIVE	2	SENSITIVE	2
Strain 1621	E.coli	Wound Swab	SENSITIVE	1	SENSITIVE	1	SENSITIVE	1
Strain 1622	E.coli	Wound Swab	SENSITIVE	1	SENSITIVE	1	SENSITIVE	1
Strain 1623	E.coli	Blood	SENSITIVE	0.5	SENSITIVE	0.5	SENSITIVE	0.5
Strain 1624	E.coli	Bal Fluid	SENSITIVE	0.5	SENSITIVE	0.5	SENSITIVE	0.5
Strain 1625	E.coli	Bal Fluid	RESISTANCE	4	RESISTANCE	4	RESISTANCE	4
Strain 1626	E.coli	Blood	SENSITIVE	2	SENSITIVE	2	SENSITIVE	2
Strain 1627	E.coli	Bal Fluid	SENSITIVE	2	SENSITIVE	2	SENSITIVE	1
Strain 1628	E.coli	Bal Fluid	SENSITIVE	1	SENSITIVE	1	SENSITIVE	1
Strain 1629	E.coli	Urine	SENSITIVE	0.5	SENSITIVE	0.5	SENSITIVE	0.5
Strain 1630	E.coli	Pleural fluid	SENSITIVE	2	SENSITIVE	2	SENSITIVE	1
Strain 1631	E.coli	Pleural fluid	RESISTANCE	16	RESISTANCE	16	RESISTANCE	4
Strain 1632	E.coli	Endotracheal Aspirates	SENSITIVE	0.5	SENSITIVE	0.5	SENSITIVE	0.5
Strain 1633	E.coli	Pleural fluid	SENSITIVE	0.5	SENSITIVE	0.5	SENSITIVE	0.5
Strain 1634	E.coli	Endotracheal Aspirates	SENSITIVE	1	SENSITIVE	1	SENSITIVE	1
Strain 1635	E.coli	Wound Swab	SENSITIVE	0.5	SENSITIVE	0.5	SENSITIVE	0.5
Strain 1636	E.coli	Blood	SENSITIVE	2	SENSITIVE	1	SENSITIVE	2
Strain 1637	E.coli	Blood	SENSITIVE	1	SENSITIVE	1	SENSITIVE	1
Strain 1638	E.coli	Blood	SENSITIVE	0.5	SENSITIVE	0.5	SENSITIVE	0.5
Strain 1639	E.coli	Blood	SENSITIVE	1	SENSITIVE	1	SENSITIVE	1
Strain 1640	E.coli	Blood	SENSITIVE	0.5	SENSITIVE	0.5	SENSITIVE	0.5
Strain 1641	E.coli	Tissue Biopsy	SENSITIVE	0.5	SENSITIVE	0.5	SENSITIVE	0.5
Strain 1642	E.coli	Wound Swab	SENSITIVE	0.5	SENSITIVE	0.5	SENSITIVE	0.5
Strain 1643	E.coli	Wound Swab	RESISTANCE	4	RESISTANCE	4	RESISTANCE	4
Strain 1644	E.coli	Wound Swab	SENSITIVE	0.5	SENSITIVE	0.5	SENSITIVE	0.5
Strain 1645	E.coli	Endotracheal Aspirates	SENSITIVE	2	SENSITIVE	1	SENSITIVE	1
Strain 1646	E.coli	Blood	SENSITIVE	0.5	SENSITIVE	0.5	SENSITIVE	0.5
Strain 1647	E.coli	Bal Fluid	SENSITIVE	1	SENSITIVE	1	SENSITIVE	1
Strain 1648	E.coli	Bal Fluid	SENSITIVE	1	SENSITIVE	1	SENSITIVE	1
Strain 1649	E.coli	Bal Fluid	SENSITIVE	2	SENSITIVE	1	SENSITIVE	2
Strain 1650	E.coli	Pus	SENSITIVE	2	SENSITIVE	2	SENSITIVE	1
Strain 1651	E.coli	Pus	SENSITIVE	0.5	SENSITIVE	0.5	SENSITIVE	0.5
Strain 1652	E.coli	Pus	SENSITIVE	1	SENSITIVE	1	SENSITIVE	1
Strain 1653	E.coli	Pus	SENSITIVE	2	SENSITIVE	1	SENSITIVE	2
Strain 1654	E.coli	Tissue Biopsy	SENSITIVE	0.5	SENSITIVE	0.5	SENSITIVE	0.5
Strain 1655	E.coli	Pus	SENSITIVE	1	SENSITIVE	1	SENSITIVE	1
Strain 1656	E.coli	Pus	SENSITIVE	0.5	SENSITIVE	0.5	SENSITIVE	0.5
Strain 1657	E.coli	Tissue Biopsy	SENSITIVE	2	SENSITIVE	1	SENSITIVE	1
Strain 1658	E.coli	Pus	SENSITIVE	1	SENSITIVE	1	SENSITIVE	1
Strain 1659	E.coli	Pus	SENSITIVE	0.5	SENSITIVE	0.5	SENSITIVE	0.5
Strain 1660	E.coli	Tissue Biopsy	SENSITIVE	1	SENSITIVE	1	SENSITIVE	1
Strain 1661	E.coli	Wound Swab	SENSITIVE	0.5	SENSITIVE	0.5	SENSITIVE	0.5
Strain 1662	E.coli	Endotracheal Aspirates	SENSITIVE	1	SENSITIVE	1	SENSITIVE	1
Strain 1663	E.coli	Endotracheal Aspirates	SENSITIVE	0.5	SENSITIVE	0.5	SENSITIVE	0.5
Strain 1664	E.coli	Endotracheal Aspirates	SENSITIVE	1	SENSITIVE	1	SENSITIVE	1
Strain 1665	E.coli	Tissue Biopsy	SENSITIVE	1	SENSITIVE	1	SENSITIVE	1
Strain 1666	E.coli	Endotracheal Aspirates	SENSITIVE	1	SENSITIVE	1	SENSITIVE	1
Strain 1667	E.coli	Tissue Biopsy	SENSITIVE	0.5	SENSITIVE	0.5	SENSITIVE	0.5
Strain 1668	E.coli	Endotracheal Aspirates	SENSITIVE	2	SENSITIVE	2	SENSITIVE	2
Strain 1669	E.coli	Endotracheal Aspirates	SENSITIVE	2	SENSITIVE	2	SENSITIVE	1
Strain 1670	E.coli	Endotracheal Aspirates	SENSITIVE	2	SENSITIVE	1	SENSITIVE	1
Strain 1671	E.coli	Urine	RESISTANCE	8	RESISTANCE	8	RESISTANCE	8
Strain 1672	E.coli	Urine	RESISTANCE	8	RESISTANCE	8	RESISTANCE	8
Strain 1673	E.coli	Urine	SENSITIVE	1	SENSITIVE	1	SENSITIVE	1
Strain 1674	E.coli	Blood	RESISTANCE	8	RESISTANCE	8	RESISTANCE	8
Strain 1675	E.coli	Blood	SENSITIVE	0.5	SENSITIVE	0.5	SENSITIVE	0.5
Strain 1676	E.coli	Blood	SENSITIVE	2	SENSITIVE	1	SENSITIVE	2
Strain 1677	E.coli	Blood	SENSITIVE	0.5	SENSITIVE	0.5	SENSITIVE	0.5
Strain 1678	E.coli	Bal Fluid	SENSITIVE	2	SENSITIVE	1	SENSITIVE	2
Strain 1679	E.coli	Wound Swab	SENSITIVE	0.5	SENSITIVE	0.5	SENSITIVE	0.5
Strain 1680	E.coli	Urine	SENSITIVE	0.5	SENSITIVE	0.5	SENSITIVE	0.5
Strain 1681	E.coli	Tissue Biopsy	SENSITIVE	0.5	SENSITIVE	0.5	SENSITIVE	0.5
Strain 1682	E.coli	Urine	RESISTANCE	16	RESISTANCE	16	RESISTANCE	16
Strain 1683	E.coli	Pus	RESISTANCE	16	RESISTANCE	16	RESISTANCE	16
Strain 1684	E.coli	Pus	SENSITIVE	1	SENSITIVE	1	SENSITIVE	1
Strain 1685	E.coli	Blood	SENSITIVE	1	SENSITIVE	1	SENSITIVE	1
Strain 1686	E.coli	Tissue Biopsy	SENSITIVE	0.5	SENSITIVE	0.5	SENSITIVE	0.5
Strain 1687	E.coli	Bal Fluid	SENSITIVE	2	SENSITIVE	2	SENSITIVE	1
Strain 1688	E.coli	Bal Fluid	SENSITIVE	1	SENSITIVE	1	SENSITIVE	1
Strain 1689	E.coli	Bal Fluid	SENSITIVE	0.5	SENSITIVE	0.5	SENSITIVE	0.5
Strain 1690	E.coli	Bal Fluid	SENSITIVE	0.5	SENSITIVE	0.5	SENSITIVE	0.5
Strain 1691	E.coli	Wound Swab	SENSITIVE	0.5	SENSITIVE	0.5	SENSITIVE	0.5
Strain 1692	E.coli	Urine	SENSITIVE	1	SENSITIVE	1	SENSITIVE	1
Strain 1693	E.coli	Urine	SENSITIVE	2	SENSITIVE	1	SENSITIVE	2
Strain 1694	E.coli	Endotracheal Aspirates	SENSITIVE	0.5	SENSITIVE	0.5	SENSITIVE	0.5
Strain 1695	E.coli	Tissue Biopsy	SENSITIVE	0.5	SENSITIVE	0.5	SENSITIVE	0.5
Strain 1696	E.coli	Endotracheal Aspirates	SENSITIVE	2	SENSITIVE	2	SENSITIVE	1
Strain 1697	E.coli	Pleural fluid	SENSITIVE	1	SENSITIVE	1	SENSITIVE	1
Strain 1698	E.coli	Wound Swab	SENSITIVE	0.5	SENSITIVE	0.5	SENSITIVE	0.5
Strain 1699	E.coli	Tissue Biopsy	SENSITIVE	0.5	SENSITIVE	0.5	SENSITIVE	0.5
Strain 1700	E.coli	Wound Swab	SENSITIVE	2	SENSITIVE	1	SENSITIVE	1
Strain 1701	E.coli	Synovial fluid	SENSITIVE	1	SENSITIVE	1	SENSITIVE	1
Strain 1702	E.coli	Blood	SENSITIVE	0.5	SENSITIVE	0.5	SENSITIVE	0.5
Strain 1703	E.coli	Urine	SENSITIVE	2	SENSITIVE	2	SENSITIVE	2
Strain 1704	E.coli	Blood	RESISTANCE	4	RESISTANCE	4	RESISTANCE	4
Strain 1705	E.coli	Blood	SENSITIVE	0.5	SENSITIVE	0.5	SENSITIVE	0.5
Strain 1706	E.coli	Blood	SENSITIVE	0.5	SENSITIVE	0.5	SENSITIVE	0.5
Strain 1707	E.coli	Pleural fluid	SENSITIVE	1	SENSITIVE	1	SENSITIVE	1
Strain 1708	E.coli	Wound Swab	SENSITIVE	1	SENSITIVE	1	SENSITIVE	1
Strain 1709	E.coli	Pleural fluid	SENSITIVE	0.5	SENSITIVE	0.5	SENSITIVE	0.5
Strain 1710	E.coli	Endotracheal Aspirates	SENSITIVE	0.5	SENSITIVE	0.5	SENSITIVE	0.5
Strain 1711	E.coli	Synovial fluid	SENSITIVE	2	SENSITIVE	2	SENSITIVE	1
Strain 1712	E.coli	Blood	SENSITIVE	0.5	SENSITIVE	0.5	SENSITIVE	0.5
Strain 1713	E.coli	Blood	SENSITIVE	0.5	SENSITIVE	0.5	SENSITIVE	0.5
Strain 1714	E.coli	Bal Fluid	SENSITIVE	1	SENSITIVE	1	SENSITIVE	1
Strain 1715	E.coli	Bal Fluid	SENSITIVE	0.5	SENSITIVE	0.5	SENSITIVE	0.5
Strain 1716	E.coli	Wound Swab	SENSITIVE	2	SENSITIVE	1	SENSITIVE	2
Strain 1717	E.coli	Blood	SENSITIVE	0.5	SENSITIVE	0.5	SENSITIVE	0.5
Strain 1718	E.coli	Urine	SENSITIVE	1	SENSITIVE	1	SENSITIVE	1
Strain 1719	E.coli	Tissue Biopsy	SENSITIVE	2	SENSITIVE	2	SENSITIVE	1
Strain 1720	E.coli	Pleural fluid	SENSITIVE	2	SENSITIVE	2	SENSITIVE	2
Strain 1721	E.coli	Endotracheal Aspirates	SENSITIVE	1	SENSITIVE	1	SENSITIVE	1
Strain 1722	E.coli	Tissue Biopsy	SENSITIVE	0.5	SENSITIVE	0.5	SENSITIVE	0.5
Strain 1723	E.coli	Wound Swab	SENSITIVE	0.5	SENSITIVE	0.5	SENSITIVE	0.5
Strain 1724	E.coli	Endotracheal Aspirates	SENSITIVE	1	SENSITIVE	1	SENSITIVE	1
Strain 1725	E.coli	Blood	SENSITIVE	0.5	SENSITIVE	0.5	SENSITIVE	0.5
Strain 1726	E.coli	Blood	SENSITIVE	0.5	SENSITIVE	0.5	SENSITIVE	0.5
Strain 1727	E.coli	Wound Swab	SENSITIVE	1	SENSITIVE	1	SENSITIVE	1
Strain 1728	E.coli	Blood	SENSITIVE	0.5	SENSITIVE	0.5	SENSITIVE	0.5
Strain 1729	E.coli	Blood	SENSITIVE	1	SENSITIVE	1	SENSITIVE	1
Strain 1730	E.coli	Tissue Biopsy	SENSITIVE	2	SENSITIVE	1	SENSITIVE	1
Strain 1731	E.coli	Ascitic fluid	SENSITIVE	0.5	SENSITIVE	0.5	SENSITIVE	0.5
Strain 1732	E.coli	Endotracheal Aspirates	SENSITIVE	1	SENSITIVE	1	SENSITIVE	1
Strain 1733	E.coli	Wound Swab	SENSITIVE	0.5	SENSITIVE	0.5	SENSITIVE	0.5
Strain 1734	E.coli	Endotracheal Aspirates	SENSITIVE	0.5	SENSITIVE	0.5	SENSITIVE	0.5
Strain 1735	E.coli	Blood	SENSITIVE	0.5	SENSITIVE	0.5	SENSITIVE	0.5
Strain 1736	E.coli	Bal Fluid	SENSITIVE	1	SENSITIVE	1	SENSITIVE	1
Strain 1737	E.coli	Blood	RESISTANCE	16	RESISTANCE	16	RESISTANCE	4
Strain 1738	E.coli	Bal Fluid	SENSITIVE	1	SENSITIVE	1	SENSITIVE	1
Strain 1739	E.coli	Bal Fluid	SENSITIVE	1	SENSITIVE	1	SENSITIVE	1
Strain 1740	E.coli	Blood	SENSITIVE	0.5	SENSITIVE	0.5	SENSITIVE	0.5
Strain 1741	E.coli	Blood	SENSITIVE	0.5	SENSITIVE	0.5	SENSITIVE	0.5
Strain 1742	E.coli	Bal Fluid	SENSITIVE	0.5	SENSITIVE	0.5	SENSITIVE	0.5
Strain 1743	E.coli	Wound Swab	SENSITIVE	0.5	SENSITIVE	0.5	SENSITIVE	0.5
Strain 1744	E.coli	Urine	SENSITIVE	0.5	SENSITIVE	0.5	SENSITIVE	0.5
Strain 1745	E.coli	Urine	SENSITIVE	2	SENSITIVE	2	SENSITIVE	1
Strain 1746	E.coli	Urine	SENSITIVE	0.5	SENSITIVE	0.5	SENSITIVE	0.5
Strain 1747	E.coli	Pus	SENSITIVE	1	SENSITIVE	1	SENSITIVE	1
Strain 1748	E.coli	Pus	SENSITIVE	0.5	SENSITIVE	0.5	SENSITIVE	0.5
Strain 1749	E.coli	Blood	SENSITIVE	1	SENSITIVE	1	SENSITIVE	1
Strain 1750	E.coli	Tissue Biopsy	SENSITIVE	0.5	SENSITIVE	0.5	SENSITIVE	0.5
Strain 1751	E.coli	Bal Fluid	RESISTANCE	8	RESISTANCE	8	RESISTANCE	8
Strain 1752	E.coli	Bal Fluid	SENSITIVE	0.5	SENSITIVE	0.5	SENSITIVE	0.5
Strain 1753	E.coli	Blood	SENSITIVE	0.5	SENSITIVE	0.5	SENSITIVE	0.5
Strain 1754	E.coli	Bal Fluid	SENSITIVE	1	SENSITIVE	1	SENSITIVE	1
Strain 1755	E.coli	Wound Swab	SENSITIVE	0.5	SENSITIVE	0.5	SENSITIVE	0.5
Strain 1756	E.coli	Urine	SENSITIVE	0.5	SENSITIVE	0.5	SENSITIVE	0.5
Strain 1757	E.coli	Urine	SENSITIVE	2	SENSITIVE	2	SENSITIVE	2
Strain 1758	E.coli	Endotracheal Aspirates	SENSITIVE	1	SENSITIVE	1	SENSITIVE	1
Strain 1759	E.coli	Tissue Biopsy	SENSITIVE	0.5	SENSITIVE	0.5	SENSITIVE	0.5
Strain 1760	E.coli	Wound Swab	SENSITIVE	0.5	SENSITIVE	0.5	SENSITIVE	0.5
Strain 1761	E.coli	Urine	SENSITIVE	1	SENSITIVE	1	SENSITIVE	1
Strain 1762	E.coli	Urine	SENSITIVE	0.5	SENSITIVE	0.5	SENSITIVE	0.5
Strain 1763	E.coli	Pus	SENSITIVE	0.5	SENSITIVE	0.5	SENSITIVE	0.5
Strain 1764	E.coli	Pus	SENSITIVE	2	SENSITIVE	1	SENSITIVE	2
Strain 1765	E.coli	Blood	SENSITIVE	0.5	SENSITIVE	0.5	SENSITIVE	0.5
Strain 1766	E.coli	Tissue Biopsy	SENSITIVE	1	SENSITIVE	1	SENSITIVE	1
Strain 1767	E.coli	Bal Fluid	SENSITIVE	1	SENSITIVE	1	SENSITIVE	1
Strain 1768	E.coli	Blood	SENSITIVE	1	SENSITIVE	1	SENSITIVE	1
Strain 1769	E.coli	Bal Fluid	SENSITIVE	1	SENSITIVE	1	SENSITIVE	1
Strain 1770	E.coli	Blood	SENSITIVE	1	SENSITIVE	1	SENSITIVE	1
Strain 1771	E.coli	Wound Swab	RESISTANCE	8	RESISTANCE	8	RESISTANCE	8
Strain 1772	E.coli	Urine	SENSITIVE	1	SENSITIVE	1	SENSITIVE	1
Strain 1773	E.coli	Endotracheal Aspirates	SENSITIVE	1	SENSITIVE	1	SENSITIVE	1
Strain 1774	E.coli	Endotracheal Aspirates	SENSITIVE	0.5	SENSITIVE	0.5	SENSITIVE	0.5
Strain 1775	E.coli	Endotracheal Aspirates	SENSITIVE	0.5	SENSITIVE	0.5	SENSITIVE	0.5
Strain 1776	E.coli	Pleural fluid	SENSITIVE	0.5	SENSITIVE	0.5	SENSITIVE	0.5
Strain 1777	E.coli	Pus	SENSITIVE	0.5	SENSITIVE	0.5	SENSITIVE	0.5
Strain 1778	E.coli	Blood	SENSITIVE	1	SENSITIVE	1	SENSITIVE	1
Strain 1779	E.coli	Tissue Biopsy	SENSITIVE	2	SENSITIVE	2	SENSITIVE	1
Strain 1780	E.coli	Blood	SENSITIVE	1	SENSITIVE	1	SENSITIVE	1
Strain 1781	E.coli	Bal Fluid	SENSITIVE	2	SENSITIVE	2	SENSITIVE	1
Strain 1782	E.coli	Bal Fluid	SENSITIVE	0.5	SENSITIVE	0.5	SENSITIVE	0.5
Strain 1783	E.coli	Blood	SENSITIVE	1	SENSITIVE	1	SENSITIVE	1
Strain 1784	E.coli	Wound Swab	SENSITIVE	0.5	SENSITIVE	0.5	SENSITIVE	0.5
Strain 1785	E.coli	Urine	SENSITIVE	0.5	SENSITIVE	0.5	SENSITIVE	0.5
Strain 1786	E.coli	Urine	SENSITIVE	1	SENSITIVE	1	SENSITIVE	1
Strain 1787	E.coli	Endotracheal Aspirates	SENSITIVE	2	SENSITIVE	2	SENSITIVE	2
Strain 1788	E.coli	Pus	SENSITIVE	2	SENSITIVE	1	SENSITIVE	2
Strain 1789	E.coli	Pleural fluid	SENSITIVE	1	SENSITIVE	1	SENSITIVE	1
Strain 1790	E.coli	Urine	SENSITIVE	0.5	SENSITIVE	0.5	SENSITIVE	0.5
Strain 1791	E.coli	Urine	SENSITIVE	0.5	SENSITIVE	0.5	SENSITIVE	0.5
Strain 1792	E.coli	Pus	RESISTANCE	8	RESISTANCE	8	RESISTANCE	8
Strain 1793	E.coli	Pus	SENSITIVE	1	SENSITIVE	1	SENSITIVE	1
Strain 1794	E.coli	Blood	SENSITIVE	1	SENSITIVE	1	SENSITIVE	1
Strain 1795	E.coli	Tissue Biopsy	SENSITIVE	2	SENSITIVE	2	SENSITIVE	1
Strain 1796	E.coli	Blood	SENSITIVE	1	SENSITIVE	1	SENSITIVE	1
Strain 1797	E.coli	Bal Fluid	SENSITIVE	2	SENSITIVE	2	SENSITIVE	1
Strain 1798	E.coli	Blood	SENSITIVE	2	SENSITIVE	2	SENSITIVE	2
Strain 1799	E.coli	Bal Fluid	SENSITIVE	1	SENSITIVE	1	SENSITIVE	1
Strain 1800	E.coli	Wound Swab	SENSITIVE	1	SENSITIVE	1	SENSITIVE	1
Strain 1801	E.coli	Urine	SENSITIVE	2	SENSITIVE	1	SENSITIVE	1
Strain 1802	E.coli	Urine	SENSITIVE	1	SENSITIVE	1	SENSITIVE	1
Strain 1803	E.coli	Endotracheal Aspirates	SENSITIVE	2	SENSITIVE	2	SENSITIVE	2
Strain 1804	E.coli	Blood	SENSITIVE	0.5	SENSITIVE	0.5	SENSITIVE	0.5
Strain 1805	E.coli	Blood	SENSITIVE	1	SENSITIVE	1	SENSITIVE	1
Strain 1806	E.coli	Blood	SENSITIVE	0.5	SENSITIVE	0.5	SENSITIVE	0.5
Strain 1807	E.coli	Blood	SENSITIVE	0.5	SENSITIVE	0.5	SENSITIVE	0.5
Strain 1808	E.coli	Blood	SENSITIVE	1	SENSITIVE	1	SENSITIVE	1
Strain 1809	E.coli	Wound Swab	SENSITIVE	2	SENSITIVE	2	SENSITIVE	1
Strain 1810	E.coli	Urine	SENSITIVE	2	SENSITIVE	1	SENSITIVE	1
Strain 1811	E.coli	Urine	SENSITIVE	0.5	SENSITIVE	0.5	SENSITIVE	0.5
Strain 1812	E.coli	Urine	SENSITIVE	0.5	SENSITIVE	0.5	SENSITIVE	0.5
Strain 1813	E.coli	Pus	SENSITIVE	2	SENSITIVE	2	SENSITIVE	1
Strain 1814	E.coli	Pus	SENSITIVE	0.5	SENSITIVE	0.5	SENSITIVE	0.5
Strain 1815	E.coli	Blood	SENSITIVE	1	SENSITIVE	1	SENSITIVE	1
Strain 1816	E.coli	Tissue Biopsy	SENSITIVE	0.5	SENSITIVE	0.5	SENSITIVE	0.5
Strain 1817	E.coli	Bal Fluid	SENSITIVE	1	SENSITIVE	1	SENSITIVE	1
Strain 1818	E.coli	Blood	SENSITIVE	2	SENSITIVE	1	SENSITIVE	2
Strain 1819	E.coli	Bal Fluid	SENSITIVE	1	SENSITIVE	1	SENSITIVE	1
Strain 1820	E.coli	Bal Fluid	SENSITIVE	1	SENSITIVE	1	SENSITIVE	1
Strain 1821	E.coli	Wound Swab	SENSITIVE	1	SENSITIVE	1	SENSITIVE	1
Strain 1822	E.coli	Urine	SENSITIVE	1	SENSITIVE	1	SENSITIVE	1
Strain 1823	E.coli	Urine	SENSITIVE	1	SENSITIVE	1	SENSITIVE	1
Strain 1824	E.coli	Endotracheal Aspirates	SENSITIVE	2	SENSITIVE	2	SENSITIVE	2
Strain 1825	E.coli	Endotracheal Aspirates	RESISTANCE	16	RESISTANCE	16	RESISTANCE	16
Strain 1826	E.coli	Pleural fluid	SENSITIVE	2	SENSITIVE	2	SENSITIVE	1
Strain 1827	E.coli	Endotracheal Aspirates	SENSITIVE	0.5	SENSITIVE	0.5	SENSITIVE	0.5
Strain 1828	E.coli	Wound Swab	SENSITIVE	1	SENSITIVE	1	SENSITIVE	1
Strain 1829	E.coli	Wound Swab	SENSITIVE	2	SENSITIVE	2	SENSITIVE	2
Strain 1830	E.coli	Wound Swab	SENSITIVE	1	SENSITIVE	1	SENSITIVE	1
Strain 1831	E.coli	Endotracheal Aspirates	SENSITIVE	2	SENSITIVE	2	SENSITIVE	1
Strain 1832	E.coli	Blood	SENSITIVE	2	SENSITIVE	2	SENSITIVE	1
Strain 1833	E.coli	Blood	SENSITIVE	1	SENSITIVE	1	SENSITIVE	1
Strain 1834	E.coli	Blood	RESISTANCE	16	RESISTANCE	16	RESISTANCE	16
Strain 1835	E.coli	Blood	SENSITIVE	1	SENSITIVE	1	SENSITIVE	1
Strain 1836	E.coli	Blood	SENSITIVE	2	SENSITIVE	2	SENSITIVE	2
Strain 1837	E.coli	Endotracheal Aspirates	SENSITIVE	1	SENSITIVE	1	SENSITIVE	1
Strain 1838	E.coli	Wound Swab	SENSITIVE	0.5	SENSITIVE	0.5	SENSITIVE	0.5
Strain 1839	E.coli	Pleural fluid	SENSITIVE	1	SENSITIVE	1	SENSITIVE	1
Strain 1840	E.coli	Endotracheal Aspirates	SENSITIVE	1	SENSITIVE	1	SENSITIVE	1
Strain 1841	E.coli	Wound Swab	SENSITIVE	0.5	SENSITIVE	0.5	SENSITIVE	0.5
Strain 1842	E.coli	Blood	SENSITIVE	2	SENSITIVE	2	SENSITIVE	2
Strain 1843	E.coli	Bal Fluid	SENSITIVE	0.5	SENSITIVE	0.5	SENSITIVE	0.5
Strain 1844	E.coli	Bal Fluid	SENSITIVE	0.5	SENSITIVE	0.5	SENSITIVE	0.5
Strain 1845	E.coli	Bal Fluid	SENSITIVE	2	SENSITIVE	2	SENSITIVE	1
Strain 1846	E.coli	Bal Fluid	SENSITIVE	0.5	SENSITIVE	0.5	SENSITIVE	0.5
Strain 1847	E.coli	Bal Fluid	SENSITIVE	1	SENSITIVE	1	SENSITIVE	1
Strain 1848	E.coli	Urine	SENSITIVE	1	SENSITIVE	1	SENSITIVE	1
Strain 1849	E.coli	Pleural fluid	SENSITIVE	1	SENSITIVE	1	SENSITIVE	1
Strain 1850	E.coli	Pleural fluid	SENSITIVE	1	SENSITIVE	1	SENSITIVE	1
Strain 1851	E.coli	Wound Swab	SENSITIVE	1	SENSITIVE	1	SENSITIVE	1
Strain 1852	E.coli	Endotracheal Aspirates	SENSITIVE	2	SENSITIVE	2	SENSITIVE	2
Strain 1853	E.coli	Wound Swab	SENSITIVE	0.5	SENSITIVE	0.5	SENSITIVE	0.5
Strain 1854	E.coli	Endotracheal Aspirates	SENSITIVE	0.5	SENSITIVE	0.5	SENSITIVE	0.5
Strain 1855	E.coli	Blood	SENSITIVE	2	SENSITIVE	2	SENSITIVE	1
Strain 1856	E.coli	Blood	SENSITIVE	0.5	SENSITIVE	0.5	SENSITIVE	0.5
Strain 1857	E.coli	Blood	SENSITIVE	0.5	SENSITIVE	0.5	SENSITIVE	0.5
Strain 1858	E.coli	Blood	SENSITIVE	1	SENSITIVE	1	SENSITIVE	1
Strain 1859	E.coli	Blood	SENSITIVE	0.5	SENSITIVE	0.5	SENSITIVE	0.5
Strain 1860	E.coli	Wound Swab	SENSITIVE	2	SENSITIVE	2	SENSITIVE	2
Strain 1861	E.coli	Endotracheal Aspirates	SENSITIVE	1	SENSITIVE	1	SENSITIVE	1
Strain 1862	E.coli	Pleural fluid	SENSITIVE	0.5	SENSITIVE	0.5	SENSITIVE	0.5
Strain 1863	E.coli	Wound Swab	SENSITIVE	1	SENSITIVE	1	SENSITIVE	1
Strain 1864	E.coli	Wound Swab	SENSITIVE	0.5	SENSITIVE	0.5	SENSITIVE	0.5
Strain 1865	E.coli	Blood	SENSITIVE	1	SENSITIVE	1	SENSITIVE	1
Strain 1866	E.coli	Blood	SENSITIVE	1	SENSITIVE	1	SENSITIVE	1
Strain 1867	E.coli	Bal Fluid	SENSITIVE	0.5	SENSITIVE	0.5	SENSITIVE	0.5
Strain 1868	E.coli	Bal Fluid	SENSITIVE	1	SENSITIVE	1	SENSITIVE	1
Strain 1869	E.coli	Bal Fluid	SENSITIVE	1	SENSITIVE	1	SENSITIVE	1
Strain 1870	E.coli	Blood	SENSITIVE	2	SENSITIVE	2	SENSITIVE	1
Strain 1871	E.coli	Blood	SENSITIVE	0.5	SENSITIVE	0.5	SENSITIVE	0.5
Strain 1872	E.coli	Bal Fluid	SENSITIVE	0.5	SENSITIVE	0.5	SENSITIVE	0.5
Strain 1873	E.coli	Wound Swab	SENSITIVE	0.5	SENSITIVE	0.5	SENSITIVE	0.5
Strain 1874	E.coli	Urine	SENSITIVE	1	SENSITIVE	1	SENSITIVE	1
Strain 1875	E.coli	Urine	SENSITIVE	1	SENSITIVE	1	SENSITIVE	1
Strain 1876	E.coli	Urine	SENSITIVE	2	SENSITIVE	1	SENSITIVE	1
Strain 1877	E.coli	Pus	SENSITIVE	1	SENSITIVE	1	SENSITIVE	1
Strain 1878	E.coli	Pus	SENSITIVE	0.5	SENSITIVE	0.5	SENSITIVE	0.5
Strain 1879	E.coli	Blood	SENSITIVE	1	SENSITIVE	1	SENSITIVE	1
Strain 1880	E.coli	Tissue Biopsy	SENSITIVE	0.5	SENSITIVE	0.5	SENSITIVE	0.5
Strain 1881	E.coli	Blood	SENSITIVE	2	SENSITIVE	2	SENSITIVE	2
Strain 1882	E.coli	Blood	SENSITIVE	0.5	SENSITIVE	0.5	SENSITIVE	0.5
Strain 1883	E.coli	Bal Fluid	SENSITIVE	0.5	SENSITIVE	0.5	SENSITIVE	0.5
Strain 1884	E.coli	Blood	SENSITIVE	1	SENSITIVE	1	SENSITIVE	1
Strain 1885	E.coli	Wound Swab	SENSITIVE	0.5	SENSITIVE	0.5	SENSITIVE	0.5
Strain 1886	E.coli	Urine	SENSITIVE	1	SENSITIVE	1	SENSITIVE	1
Strain 1887	E.coli	Urine	SENSITIVE	2	SENSITIVE	1	SENSITIVE	2
Strain 1888	E.coli	Endotracheal Aspirates	SENSITIVE	2	SENSITIVE	1	SENSITIVE	1
Strain 1889	E.coli	Endotracheal Aspirates	SENSITIVE	0.5	SENSITIVE	0.5	SENSITIVE	0.5
Strain 1890	E.coli	Pleural fluid	SENSITIVE	0.5	SENSITIVE	0.5	SENSITIVE	0.5
Strain 1891	E.coli	Endotracheal Aspirates	SENSITIVE	0.5	SENSITIVE	0.5	SENSITIVE	0.5
Strain 1892	E.coli	Wound Swab	SENSITIVE	1	SENSITIVE	1	SENSITIVE	1
Strain 1893	E.coli	Pleural fluid	SENSITIVE	1	SENSITIVE	1	SENSITIVE	1
Strain 1894	E.coli	Wound Swab	RESISTANCE	4	RESISTANCE	4	RESISTANCE	4
Strain 1895	E.coli	Urine	RESISTANCE	8	RESISTANCE	8	RESISTANCE	8
Strain 1896	E.coli	Blood	RESISTANCE	16	RESISTANCE	16	RESISTANCE	4
Strain 1897	E.coli	Blood	SENSITIVE	0.5	SENSITIVE	0.5	SENSITIVE	0.5
Strain 1898	E.coli	Blood	RESISTANCE	16	RESISTANCE	16	RESISTANCE	16
Strain 1899	E.coli	Blood	SENSITIVE	1	SENSITIVE	1	SENSITIVE	1
Strain 1900	E.coli	Blood	SENSITIVE	0.5	SENSITIVE	0.5	SENSITIVE	0.5
Strain 1901	E.coli	Wound Swab	SENSITIVE	0.5	SENSITIVE	0.5	SENSITIVE	0.5
Strain 1902	E.coli	Urine	SENSITIVE	2	SENSITIVE	2	SENSITIVE	1
Strain 1903	E.coli	Pleural fluid	SENSITIVE	2	SENSITIVE	1	SENSITIVE	2
Strain 1904	E.coli	Wound Swab	SENSITIVE	0.5	SENSITIVE	0.5	SENSITIVE	0.5
Strain 1905	E.coli	Urine	RESISTANCE	8	RESISTANCE	8	RESISTANCE	8
Strain 1906	E.coli	Blood	SENSITIVE	1	SENSITIVE	1	SENSITIVE	1
Strain 1907	E.coli	Bal Fluid	SENSITIVE	1	SENSITIVE	1	SENSITIVE	1
Strain 1908	E.coli	Blood	SENSITIVE	2	SENSITIVE	1	SENSITIVE	1
Strain 1909	E.coli	Bal Fluid	SENSITIVE	0.5	SENSITIVE	0.5	SENSITIVE	0.5
Strain 1910	E.coli	Blood	SENSITIVE	1	SENSITIVE	1	SENSITIVE	1
Strain 1911	E.coli	Bal Fluid	SENSITIVE	1	SENSITIVE	1	SENSITIVE	1
Strain 1912	E.coli	Urine	RESISTANCE	8	RESISTANCE	8	RESISTANCE	8
Strain 1913	E.coli	Tissue Biopsy	SENSITIVE	2	SENSITIVE	2	SENSITIVE	2
Strain 1914	E.coli	Endotracheal Aspirates	SENSITIVE	0.5	SENSITIVE	0.5	SENSITIVE	0.5
Strain 1915	E.coli	Endotracheal Aspirates	SENSITIVE	2	SENSITIVE	2	SENSITIVE	1
Strain 1916	E.coli	Wound Swab	SENSITIVE	0.5	SENSITIVE	0.5	SENSITIVE	0.5
Strain 1917	E.coli	Wound Swab	RESISTANCE	4	RESISTANCE	4	RESISTANCE	4
Strain 1918	E.coli	Urine	SENSITIVE	1	SENSITIVE	1	SENSITIVE	1
Strain 1919	E.coli	Blood	SENSITIVE	0.5	SENSITIVE	0.5	SENSITIVE	0.5
Strain 1920	E.coli	Blood	SENSITIVE	1	SENSITIVE	1	SENSITIVE	1
Strain 1921	E.coli	Blood	SENSITIVE	1	SENSITIVE	1	SENSITIVE	1
Strain 1922	E.coli	Blood	SENSITIVE	1	SENSITIVE	1	SENSITIVE	1
Strain 1923	E.coli	Blood	RESISTANCE	4	RESISTANCE	4	RESISTANCE	4
Strain 1924	E.coli	Pleural fluid	RESISTANCE	16	RESISTANCE	16	RESISTANCE	16
Strain 1925	E.coli	Wound Swab	RESISTANCE	8	RESISTANCE	8	RESISTANCE	8
Strain 1926	E.coli	Pleural fluid	SENSITIVE	1	SENSITIVE	1	SENSITIVE	1
Strain 1927	E.coli	Wound Swab	SENSITIVE	0.5	SENSITIVE	0.5	SENSITIVE	0.5
Strain 1928	E.coli	Synovial fluid	SENSITIVE	2	SENSITIVE	2	SENSITIVE	1
Strain 1929	E.coli	Blood	SENSITIVE	1	SENSITIVE	1	SENSITIVE	1
Strain 1930	E.coli	Blood	SENSITIVE	1	SENSITIVE	1	SENSITIVE	1
Strain 1931	E.coli	Blood	SENSITIVE	0.5	SENSITIVE	0.5	SENSITIVE	0.5
Strain 1932	E.coli	Bal Fluid	SENSITIVE	0.5	SENSITIVE	0.5	SENSITIVE	0.5
Strain 1933	E.coli	Pus	SENSITIVE	2	SENSITIVE	1	SENSITIVE	2
Strain 1934	E.coli	Pus	SENSITIVE	0.5	SENSITIVE	0.5	SENSITIVE	0.5
Strain 1935	E.coli	Pus	SENSITIVE	0.5	SENSITIVE	0.5	SENSITIVE	0.5
Strain 1936	E.coli	Pus	SENSITIVE	2	SENSITIVE	2	SENSITIVE	1
Strain 1937	E.coli	Pus	SENSITIVE	1	SENSITIVE	1	SENSITIVE	1
Strain 1938	E.coli	Pus	SENSITIVE	0.5	SENSITIVE	0.5	SENSITIVE	0.5
Strain 1939	E.coli	Pus	SENSITIVE	2	SENSITIVE	1	SENSITIVE	1
Strain 1940	E.coli	Pus	SENSITIVE	0.5	SENSITIVE	0.5	SENSITIVE	0.5
Strain 1941	E.coli	Pus	SENSITIVE	1	SENSITIVE	1	SENSITIVE	1
Strain 1942	E.coli	Pus	RESISTANCE	8	RESISTANCE	8	RESISTANCE	8
Strain 1943	E.coli	Urine	SENSITIVE	2	SENSITIVE	2	SENSITIVE	2
Strain 1944	E.coli	Wound Swab	SENSITIVE	2	SENSITIVE	2	SENSITIVE	1
Strain 1945	E.coli	Wound Swab	SENSITIVE	0.5	SENSITIVE	0.5	SENSITIVE	0.5
Strain 1946	E.coli	Wound Swab	SENSITIVE	1	SENSITIVE	1	SENSITIVE	1
Strain 1947	E.coli	Urine	SENSITIVE	2	SENSITIVE	1	SENSITIVE	1
Strain 1948	E.coli	Endotracheal Aspirates	SENSITIVE	2	SENSITIVE	1	SENSITIVE	2
Strain 1949	E.coli	Wound Swab	SENSITIVE	0.5	SENSITIVE	0.5	SENSITIVE	0.5
Strain 1950	E.coli	Wound Swab	SENSITIVE	1	SENSITIVE	1	SENSITIVE	1
Strain 1951	E.coli	Endotracheal Aspirates	SENSITIVE	0.5	SENSITIVE	0.5	SENSITIVE	0.5
Strain 1952	E.coli	Endotracheal Aspirates	SENSITIVE	0.5	SENSITIVE	0.5	SENSITIVE	0.5
Strain 1953	E.coli	Endotracheal Aspirates	SENSITIVE	1	SENSITIVE	1	SENSITIVE	1
Strain 1954	E.coli	Endotracheal Aspirates	SENSITIVE	0.5	SENSITIVE	0.5	SENSITIVE	0.5
Strain 1955	E.coli	Endotracheal Aspirates	SENSITIVE	1	SENSITIVE	1	SENSITIVE	1
Strain 1956	E.coli	Endotracheal Aspirates	SENSITIVE	0.5	SENSITIVE	0.5	SENSITIVE	0.5
Strain 1957	E.coli	Endotracheal Aspirates	SENSITIVE	0.5	SENSITIVE	0.5	SENSITIVE	0.5
Strain 1958	E.coli	Endotracheal Aspirates	SENSITIVE	0.5	SENSITIVE	0.5	SENSITIVE	0.5
Strain 1959	E.coli	Urine	RESISTANCE	16	RESISTANCE	16	RESISTANCE	4
Strain 1960	E.coli	Urine	SENSITIVE	1	SENSITIVE	1	SENSITIVE	1
Strain 1961	E.coli	Urine	SENSITIVE	0.5	SENSITIVE	0.5	SENSITIVE	0.5
Strain 1962	E.coli	Blood	RESISTANCE	16	RESISTANCE	16	RESISTANCE	16
Strain 1963	E.coli	Blood	SENSITIVE	0.5	SENSITIVE	0.5	SENSITIVE	0.5
Strain 1964	E.coli	Blood	SENSITIVE	1	SENSITIVE	1	SENSITIVE	1
Strain 1965	E.coli	Blood	SENSITIVE	0.5	SENSITIVE	0.5	SENSITIVE	0.5
Strain 1966	E.coli	Bal Fluid	SENSITIVE	0.5	SENSITIVE	0.5	SENSITIVE	0.5
Strain 1967	E.coli	Wound Swab	RESISTANCE	4	RESISTANCE	4	RESISTANCE	4
Strain 1968	E.coli	Urine	SENSITIVE	1	SENSITIVE	1	SENSITIVE	1
Strain 1969	E.coli	Urine	SENSITIVE	0.5	SENSITIVE	0.5	SENSITIVE	0.5
Strain 1970	E.coli	Urine	SENSITIVE	1	SENSITIVE	1	SENSITIVE	1
Strain 1971	E.coli	Pus	SENSITIVE	2	SENSITIVE	2	SENSITIVE	2
Strain 1972	E.coli	Pus	RESISTANCE	16	RESISTANCE	16	RESISTANCE	4
Strain 1973	E.coli	Blood	SENSITIVE	2	SENSITIVE	2	SENSITIVE	1
Strain 1974	E.coli	Tissue Biopsy	SENSITIVE	0.5	SENSITIVE	0.5	SENSITIVE	0.5
Strain 1975	E.coli	Blood	SENSITIVE	0.5	SENSITIVE	0.5	SENSITIVE	0.5
Strain 1976	E.coli	Blood	SENSITIVE	2	SENSITIVE	1	SENSITIVE	1
Strain 1977	E.coli	Bal Fluid	SENSITIVE	2	SENSITIVE	1	SENSITIVE	2
Strain 1978	E.coli	Blood	RESISTANCE	8	RESISTANCE	8	RESISTANCE	8
Strain 1979	E.coli	Wound Swab	SENSITIVE	1	SENSITIVE	1	SENSITIVE	1
Strain 1980	E.coli	Urine	SENSITIVE	1	SENSITIVE	1	SENSITIVE	1
Strain 1981	E.coli	Urine	SENSITIVE	1	SENSITIVE	1	SENSITIVE	1
Strain 1982	E.coli	Endotracheal Aspirates	SENSITIVE	2	SENSITIVE	2	SENSITIVE	2
Strain 1983	E.coli	Endotracheal Aspirates	SENSITIVE	1	SENSITIVE	1	SENSITIVE	1
Strain 1984	E.coli	Tissue Biopsy	SENSITIVE	2	SENSITIVE	1	SENSITIVE	1
Strain 1985	E.coli	Wound Swab	SENSITIVE	1	SENSITIVE	1	SENSITIVE	1
Strain 1986	E.coli	Urine	SENSITIVE	1	SENSITIVE	1	SENSITIVE	1
Strain 1987	E.coli	Pleural fluid	SENSITIVE	1	SENSITIVE	1	SENSITIVE	1
Strain 1988	E.coli	Wound Swab	SENSITIVE	1	SENSITIVE	1	SENSITIVE	1
Strain 1989	E.coli	Synovial fluid	SENSITIVE	1	SENSITIVE	1	SENSITIVE	1
Strain 1990	E.coli	Blood	SENSITIVE	0.5	SENSITIVE	0.5	SENSITIVE	0.5
Strain 1991	E.coli	Blood	SENSITIVE	0.5	SENSITIVE	0.5	SENSITIVE	0.5
Strain 1992	E.coli	Blood	SENSITIVE	0.5	SENSITIVE	0.5	SENSITIVE	0.5
Strain 1993	E.coli	Blood	SENSITIVE	0.5	SENSITIVE	0.5	SENSITIVE	0.5
Strain 1994	E.coli	Blood	SENSITIVE	0.5	SENSITIVE	0.5	SENSITIVE	0.5
Strain 1995	E.coli	Tissue Biopsy	SENSITIVE	0.5	SENSITIVE	0.5	SENSITIVE	0.5
Strain 1996	E.coli	Wound Swab	SENSITIVE	2	SENSITIVE	2	SENSITIVE	1
Strain 1997	E.coli	Endotracheal Aspirates	SENSITIVE	0.5	SENSITIVE	0.5	SENSITIVE	0.5
Strain 1998	E.coli	Wound Swab	SENSITIVE	0.5	SENSITIVE	0.5	SENSITIVE	0.5
Strain 1999	E.coli	Urine	SENSITIVE	0.5	SENSITIVE	0.5	SENSITIVE	0.5
[truncated: 256 more rows]

## Sheet: Sheet2
Lab ID	Bacteria	Sample	BMD	MIC	VITEK- 2	MIC	CBDE	MIC
Strain 1	K.pneumoniae	Pleural fluid	RESISTANCE	4	RESISTANCE	4	RESISTANCE	4
Strain 2	K.pneumoniae	Ascitic fluid	SENSITIVE	0.5	SENSITIVE	0.5	SENSITIVE	0.5
Strain 3	K.pneumoniae	Pleural fluid	SENSITIVE	2	SENSITIVE	2	SENSITIVE	2
Strain 4	K.pneumoniae	Knee aspirate	RESISTANCE	4	RESISTANCE	4	RESISTANCE	4
Strain 5	K.pneumoniae	Synovial fluid	SENSITIVE	0.5	SENSITIVE	0.5	SENSITIVE	0.5
Strain 6	K.pneumoniae	Blood	SENSITIVE	0.5	SENSITIVE	0.5	SENSITIVE	0.5
Strain 7	K.pneumoniae	Bal Fluid	SENSITIVE	2	SENSITIVE	2	RESISTANCE	2
Strain 8	K.pneumoniae	Bal Fluid	RESISTANCE	4	RESISTANCE	4	RESISTANCE	4
Strain 9	K.pneumoniae	Bal Fluid	RESISTANCE	16	RESISTANCE	16	RESISTANCE	16
Strain 10	K.pneumoniae	Bal Fluid	SENSITIVE	0.5	SENSITIVE	0.5	SENSITIVE	0.5
Strain 11	K.pneumoniae	Bal Fluid	SENSITIVE	2	SENSITIVE	2	SENSITIVE	2
Strain 12	K.pneumoniae	Blood	RESISTANCE	16	RESISTANCE	16	RESISTANCE	16
Strain 13	K.pneumoniae	Bal Fluid	SENSITIVE	0.5	SENSITIVE	0.5	SENSITIVE	0.5
Strain 14	K.pneumoniae	Wound Swab	SENSITIVE	1	SENSITIVE	1	SENSITIVE	1
Strain 15	K.pneumoniae	Urine	SENSITIVE	0.5	SENSITIVE	0.5	RESISTANCE	4
Strain 16	K.pneumoniae	Urine	RESISTANCE	8	RESISTANCE	8	RESISTANCE	8
Strain 17	K.pneumoniae	Urine	SENSITIVE	2	SENSITIVE	2	SENSITIVE	2
Strain 18	K.pneumoniae	Pus	RESISTANCE	4	RESISTANCE	4	RESISTANCE	4
Strain 19	K.pneumoniae	Pus	RESISTANCE	4	RESISTANCE	4	RESISTANCE	4
Strain 20	K.pneumoniae	Blood	RESISTANCE	16	RESISTANCE	16	RESISTANCE	16
Strain 21	K.pneumoniae	Tissue Biopsy	SENSITIVE	0.5	SENSITIVE	0.5	SENSITIVE	0.5
Strain 22	K.pneumoniae	Bal Fluid	RESISTANCE	8	RESISTANCE	8	RESISTANCE	8
Strain 23	K.pneumoniae	Bal Fluid	RESISTANCE	16	RESISTANCE	16	RESISTANCE	16
Strain 24	K.pneumoniae	Bal Fluid	SENSITIVE	2	RESISTANCE	8	SENSITIVE	2
Strain 25	K.pneumoniae	Bal Fluid	RESISTANCE	4	RESISTANCE	4	RESISTANCE	4
Strain 26	K.pneumoniae	Wound Swab	SENSITIVE	1	SENSITIVE	1	SENSITIVE	1
Strain 27	K.pneumoniae	Urine	SENSITIVE	2	RESISTANCE	8	RESISTANCE	4
Strain 28	K.pneumoniae	Urine	RESISTANCE	4	RESISTANCE	4	RESISTANCE	4
Strain 29	K.pneumoniae	Endotracheal aspirates	SENSITIVE	2	SENSITIVE	2	SENSITIVE	2
Strain 30	K.pneumoniae	Tissue Biopsy	SENSITIVE	0.5	SENSITIVE	0.5	RESISTANCE	4
Strain 31	K.pneumoniae	Pleural fluid	RESISTANCE	16	RESISTANCE	16	RESISTANCE	16
Strain 32	K.pneumoniae	Urine	SENSITIVE	0.5	SENSITIVE	0.5	RESISTANCE	4
Strain 33	K.pneumoniae	Urine	SENSITIVE	2	SENSITIVE	2	SENSITIVE	2
Strain 34	K.pneumoniae	Pus	RESISTANCE	4	RESISTANCE	4	RESISTANCE	4
Strain 35	K.pneumoniae	Pus	SENSITIVE	0.5	SENSITIVE	0.5	SENSITIVE	0.5
Strain 36	K.pneumoniae	Blood	SENSITIVE	2	SENSITIVE	0.5	SENSITIVE	2
Strain 37	K.pneumoniae	Tissue Biopsy	RESISTANCE	8	RESISTANCE	8	RESISTANCE	8
Strain 38	K.pneumoniae	Bal Fluid	SENSITIVE	1	SENSITIVE	1	RESISTANCE	4
Strain 39	K.pneumoniae	Bal Fluid	RESISTANCE	8	RESISTANCE	8	RESISTANCE	8
Strain 40	K.pneumoniae	Bal Fluid	SENSITIVE	2	RESISTANCE	8	SENSITIVE	2
Strain 41	K.pneumoniae	Bal Fluid	SENSITIVE	2	SENSITIVE	2	SENSITIVE	2
Strain 42	K.pneumoniae	Wound Swab	SENSITIVE	2	SENSITIVE	0.5	RESISTANCE	8
Strain 43	K.pneumoniae	Urine	SENSITIVE	0.5	SENSITIVE	0.5	RESISTANCE	4
Strain 44	K.pneumoniae	Endotracheal aspirates	RESISTANCE	16	RESISTANCE	16	RESISTANCE	16
Strain 45	K.pneumoniae	Endotracheal aspirates	SENSITIVE	1	SENSITIVE	1	SENSITIVE	1
Strain 46	K.pneumoniae	Endotracheal aspirates	RESISTANCE	8	RESISTANCE	8	RESISTANCE	8
Strain 47	K.pneumoniae	Pleural fluid	SENSITIVE	2	RESISTANCE	4	SENSITIVE	2
Strain 48	K.pneumoniae	Pus	RESISTANCE	16	RESISTANCE	16	RESISTANCE	16
Strain 49	K.pneumoniae	Blood	RESISTANCE	8	RESISTANCE	8	RESISTANCE	8
Strain 50	K.pneumoniae	Tissue Biopsy	SENSITIVE	0.5	SENSITIVE	0.5	RESISTANCE	4
Strain 51	K.pneumoniae	Bal Fluid	SENSITIVE	1	RESISTANCE	4	SENSITIVE	1
Strain 52	K.pneumoniae	Bal Fluid	RESISTANCE	8	RESISTANCE	8	RESISTANCE	8
Strain 53	K.pneumoniae	Bal Fluid	RESISTANCE	8	RESISTANCE	8	RESISTANCE	8
Strain 54	K.pneumoniae	Bal Fluid	SENSITIVE	1	SENSITIVE	1	RESISTANCE	4
Strain 55	K.pneumoniae	Wound Swab	SENSITIVE	0.5	SENSITIVE	0.5	RESISTANCE	4
Strain 56	K.pneumoniae	Urine	RESISTANCE	4	RESISTANCE	8	RESISTANCE	4
Strain 57	K.pneumoniae	Urine	RESISTANCE	4	RESISTANCE	4	RESISTANCE	4
Strain 58	K.pneumoniae	Endotracheal aspirates	RESISTANCE	8	RESISTANCE	16	RESISTANCE	8
Strain 59	K.pneumoniae	Pus	RESISTANCE	8	RESISTANCE	8	RESISTANCE	8
Strain 60	K.pneumoniae	Pleural fluid	SENSITIVE	2	SENSITIVE	1	SENSITIVE	2
Strain 61	K.pneumoniae	Urine	SENSITIVE	1	SENSITIVE	1	SENSITIVE	1
Strain 62	K.pneumoniae	Urine	SENSITIVE	1	SENSITIVE	1	RESISTANCE	8
Strain 63	K.pneumoniae	Pus	RESISTANCE	4	RESISTANCE	4	RESISTANCE	4
Strain 64	K.pneumoniae	Pus	RESISTANCE	8	RESISTANCE	8	RESISTANCE	8
Strain 65	K.pneumoniae	Blood	RESISTANCE	8	RESISTANCE	8	RESISTANCE	8
Strain 66	K.pneumoniae	Tissue Biopsy	SENSITIVE	2	SENSITIVE	2	RESISTANCE	4
Strain 67	K.pneumoniae	Bal Fluid	RESISTANCE	8	RESISTANCE	8	RESISTANCE	8
Strain 68	K.pneumoniae	Bal Fluid	RESISTANCE	8	RESISTANCE	8	RESISTANCE	8
Strain 69	K.pneumoniae	Bal Fluid	SENSITIVE	0.5	SENSITIVE	0.5	RESISTANCE	8
Strain 70	K.pneumoniae	Bal Fluid	SENSITIVE	0.5	SENSITIVE	0.5	RESISTANCE	4
Strain 71	K.pneumoniae	Wound Swab	SENSITIVE	2	SENSITIVE	0.5	SENSITIVE	2
Strain 72	K.pneumoniae	Urine	RESISTANCE	8	RESISTANCE	8	RESISTANCE	8
Strain 73	K.pneumoniae	Urine	SENSITIVE	2	SENSITIVE	1	SENSITIVE	2
Strain 74	K.pneumoniae	Endotracheal aspirates	SENSITIVE	0.5	SENSITIVE	0.5	SENSITIVE	0.5
Strain 75	K.pneumoniae	Endotracheal aspirates	SENSITIVE	2	SENSITIVE	2	RESISTANCE	8
Strain 76	K.pneumoniae	Pleural fluid	SENSITIVE	1	SENSITIVE	1	SENSITIVE	1
Strain 77	K.pneumoniae	Blood	SENSITIVE	2	RESISTANCE	16	SENSITIVE	2
Strain 78	K.pneumoniae	Blood	SENSITIVE	1	SENSITIVE	1	RESISTANCE	4
Strain 79	K.pneumoniae	Pleural fluid	SENSITIVE	0.5	SENSITIVE	0.5	SENSITIVE	0.5
Strain 80	K.pneumoniae	Ascitic fluid	SENSITIVE	1	SENSITIVE	1	SENSITIVE	1
Strain 81	K.pneumoniae	Pleural fluid	RESISTANCE	8	RESISTANCE	8	RESISTANCE	8
Strain 82	K.pneumoniae	Knee aspirate	SENSITIVE	0.5	SENSITIVE	0.5	SENSITIVE	0.5
Strain 83	K.pneumoniae	Synovial fluid	RESISTANCE	4	RESISTANCE	4	RESISTANCE	4
Strain 84	K.pneumoniae	Blood	RESISTANCE	8	RESISTANCE	8	RESISTANCE	8
Strain 85	K.pneumoniae	Bal Fluid	RESISTANCE	8	RESISTANCE	8	RESISTANCE	8
Strain 86	K.pneumoniae	Urine	SENSITIVE	0.5	SENSITIVE	0.5	RESISTANCE	4
Strain 87	K.pneumoniae	Pus	SENSITIVE	2	RESISTANCE	8	SENSITIVE	2
Strain 88	K.pneumoniae	Bal Fluid	SENSITIVE	2	SENSITIVE	0.5	RESISTANCE	4
Strain 89	K.pneumoniae	Bal Fluid	SENSITIVE	2	SENSITIVE	0.5	SENSITIVE	2
Strain 90	K.pneumoniae	Blood	RESISTANCE	8	RESISTANCE	8	RESISTANCE	8
Strain 91	K.pneumoniae	Bal Fluid	SENSITIVE	0.5	SENSITIVE	0.5	SENSITIVE	0.5
Strain 92	K.pneumoniae	Wound Swab	SENSITIVE	2	SENSITIVE	0.5	SENSITIVE	2
Strain 93	K.pneumoniae	Urine	RESISTANCE	8	RESISTANCE	8	RESISTANCE	8
Strain 94	K.pneumoniae	Urine	SENSITIVE	1	SENSITIVE	1	RESISTANCE	4
Strain 95	K.pneumoniae	Urine	RESISTANCE	4	RESISTANCE	4	RESISTANCE	4
Strain 96	K.pneumoniae	Pus	SENSITIVE	0.5	SENSITIVE	0.5	SENSITIVE	0.5
Strain 97	K.pneumoniae	Pus	RESISTANCE	8	RESISTANCE	8	RESISTANCE	8
Strain 98	K.pneumoniae	Blood	RESISTANCE	8	RESISTANCE	8	RESISTANCE	8
Strain 99	K.pneumoniae	Tissue Biopsy	SENSITIVE	2	SENSITIVE	0.5	SENSITIVE	2
Strain 100	K.pneumoniae	Bal Fluid	SENSITIVE	2	SENSITIVE	2	SENSITIVE	2
Strain 101	K.pneumoniae	Bal Fluid	RESISTANCE	16	RESISTANCE	16	RESISTANCE	16
Strain 102	K.pneumoniae	Bal Fluid	RESISTANCE	16	RESISTANCE	16	RESISTANCE	16
Strain 103	K.pneumoniae	Bal Fluid	SENSITIVE	2	RESISTANCE	16	RESISTANCE	4
Strain 104	K.pneumoniae	Wound Swab	SENSITIVE	2	SENSITIVE	2	SENSITIVE	2
Strain 105	K.pneumoniae	Urine	RESISTANCE	8	RESISTANCE	8	RESISTANCE	8
Strain 106	K.pneumoniae	Urine	RESISTANCE	4	RESISTANCE	4	RESISTANCE	4
Strain 107	K.pneumoniae	Endotracheal aspirates	SENSITIVE	0.5	SENSITIVE	0.5	SENSITIVE	0.5
Strain 108	K.pneumoniae	Urine	SENSITIVE	2	SENSITIVE	0.5	SENSITIVE	2
Strain 109	K.pneumoniae	Pleural fluid	SENSITIVE	2	SENSITIVE	0.5	RESISTANCE	8
Strain 110	K.pneumoniae	Pleural fluid	RESISTANCE	8	RESISTANCE	8	RESISTANCE	8
Strain 111	K.pneumoniae	Ascitic fluid	SENSITIVE	2	RESISTANCE	8	SENSITIVE	2
Strain 112	K.pneumoniae	Pleural fluid	SENSITIVE	2	SENSITIVE	0.5	SENSITIVE	2
Strain 113	K.pneumoniae	Knee aspirate	RESISTANCE	8	RESISTANCE	8	RESISTANCE	8
Strain 114	K.pneumoniae	Synovial fluid	SENSITIVE	2	SENSITIVE	2	RESISTANCE	4
Strain 115	K.pneumoniae	Blood	SENSITIVE	2	SENSITIVE	2	SENSITIVE	2
Strain 116	K.pneumoniae	Blood	SENSITIVE	0.5	SENSITIVE	0.5	RESISTANCE	4
Strain 117	K.pneumoniae	Blood	SENSITIVE	0.5	SENSITIVE	0.5	SENSITIVE	0.5
Strain 118	K.pneumoniae	Pus	RESISTANCE	4	RESISTANCE	4	RESISTANCE	4
Strain 119	K.pneumoniae	Blood	SENSITIVE	0.5	SENSITIVE	0.5	RESISTANCE	4
Strain 120	K.pneumoniae	Pleural fluid	SENSITIVE	0.5	SENSITIVE	0.5	SENSITIVE	0.5
Strain 121	K.pneumoniae	Ascitic fluid	SENSITIVE	2	SENSITIVE	0.5	SENSITIVE	2
Strain 122	K.pneumoniae	Pleural fluid	SENSITIVE	1	SENSITIVE	1	RESISTANCE	4
Strain 123	K.pneumoniae	Knee aspirate	SENSITIVE	2	SENSITIVE	2	RESISTANCE	4
Strain 124	K.pneumoniae	Synovial fluid	SENSITIVE	2	RESISTANCE	8	SENSITIVE	2
Strain 125	K.pneumoniae	Blood	SENSITIVE	2	SENSITIVE	0.5	SENSITIVE	2
Strain 126	K.pneumoniae	Bal Fluid	SENSITIVE	0.5	SENSITIVE	0.5	SENSITIVE	0.5
Strain 127	K.pneumoniae	Bal Fluid	SENSITIVE	0.5	SENSITIVE	0.5	RESISTANCE	4
Strain 128	K.pneumoniae	Bal Fluid	SENSITIVE	2	SENSITIVE	0.5	SENSITIVE	2
Strain 129	K.pneumoniae	Bal Fluid	SENSITIVE	2	RESISTANCE	4	SENSITIVE	2
Strain 130	K.pneumoniae	Bal Fluid	SENSITIVE	1	SENSITIVE	1	SENSITIVE	1
Strain 131	K.pneumoniae	Urine	SENSITIVE	2	SENSITIVE	2	RESISTANCE	4
Strain 132	K.pneumoniae	Pleural fluid	SENSITIVE	2	RESISTANCE	8	SENSITIVE	2
Strain 133	K.pneumoniae	Pleural fluid	RESISTANCE	16	RESISTANCE	16	RESISTANCE	16
Strain 134	K.pneumoniae	Ascitic fluid	RESISTANCE	16	RESISTANCE	16	RESISTANCE	16
Strain 135	K.pneumoniae	Pleural fluid	SENSITIVE	2	SENSITIVE	0.5	RESISTANCE	4
Strain 136	K.pneumoniae	Knee aspirate	SENSITIVE	0.5	SENSITIVE	0.5	SENSITIVE	0.5
Strain 137	K.pneumoniae	Synovial fluid	SENSITIVE	0.5	SENSITIVE	0.5	SENSITIVE	0.5
Strain 138	K.pneumoniae	Blood	RESISTANCE	8	RESISTANCE	8	RESISTANCE	8
Strain 139	K.pneumoniae	Blood	RESISTANCE	8	RESISTANCE	8	RESISTANCE	8
Strain 140	K.pneumoniae	Blood	SENSITIVE	0.5	RESISTANCE	8	SENSITIVE	0.5
Strain 141	K.pneumoniae	Blood	RESISTANCE	4	RESISTANCE	4	RESISTANCE	4
Strain 142	K.pneumoniae	Blood	SENSITIVE	1	SENSITIVE	0.5	RESISTANCE	4
Strain 143	K.pneumoniae	Pleural fluid	SENSITIVE	2	SENSITIVE	0.5	SENSITIVE	2
Strain 144	K.pneumoniae	Ascitic fluid	RESISTANCE	8	RESISTANCE	8	RESISTANCE	8
Strain 145	K.pneumoniae	Pleural fluid	SENSITIVE	0.5	SENSITIVE	0.5	SENSITIVE	0.5
Strain 146	K.pneumoniae	Knee aspirate	SENSITIVE	0.5	SENSITIVE	0.5	SENSITIVE	0.5
Strain 147	K.pneumoniae	Synovial fluid	SENSITIVE	1	SENSITIVE	1	SENSITIVE	1
Strain 148	K.pneumoniae	Blood	SENSITIVE	2	SENSITIVE	2	RESISTANCE	4
Strain 149	K.pneumoniae	Bal Fluid	SENSITIVE	2	SENSITIVE	0.5	SENSITIVE	2
Strain 150	K.pneumoniae	Bal Fluid	SENSITIVE	2	SENSITIVE	2	SENSITIVE	2
Strain 151	K.pneumoniae	Bal Fluid	SENSITIVE	0.5	SENSITIVE	0.5	RESISTANCE	4
Strain 152	K.pneumoniae	Pus	SENSITIVE	2	RESISTANCE	8	SENSITIVE	2
Strain 153	K.pneumoniae	Pus	RESISTANCE	8	RESISTANCE	8	RESISTANCE	8
Strain 154	K.pneumoniae	Pus	SENSITIVE	0.5	SENSITIVE	0.5	RESISTANCE	4
Strain 155	K.pneumoniae	Pus	RESISTANCE	8	RESISTANCE	8	RESISTANCE	8
Strain 156	K.pneumoniae	Tissue Biopsy	SENSITIVE	0.5	SENSITIVE	0.5	SENSITIVE	0.5
Strain 157	K.pneumoniae	Pus	SENSITIVE	0.5	SENSITIVE	0.5	SENSITIVE	0.5
Strain 158	K.pneumoniae	Pus	SENSITIVE	2	SENSITIVE	2	SENSITIVE	2
Strain 159	K.pneumoniae	Tissue Biopsy	SENSITIVE	0.5	SENSITIVE	0.5	RESISTANCE	4
Strain 160	K.pneumoniae	Pus	RESISTANCE	16	RESISTANCE	16	RESISTANCE	16
Strain 161	K.pneumoniae	Pus	SENSITIVE	2	SENSITIVE	2	SENSITIVE	2
Strain 162	K.pneumoniae	Tissue Biopsy	SENSITIVE	2	RESISTANCE	8	SENSITIVE	2
Strain 163	K.pneumoniae	Knee aspirate	SENSITIVE	0.5	SENSITIVE	0.5	SENSITIVE	0.5
Strain 164	K.pneumoniae	Knee aspirate	SENSITIVE	2	RESISTANCE	8	RESISTANCE	4
Strain 165	K.pneumoniae	Endotracheal aspirates	SENSITIVE	1	SENSITIVE	1	SENSITIVE	1
Strain 166	K.pneumoniae	Endotracheal aspirates	SENSITIVE	0.5	SENSITIVE	0.5	SENSITIVE	0.5
Strain 167	K.pneumoniae	Tissue Biopsy	RESISTANCE	16	RESISTANCE	16	RESISTANCE	16
Strain 168	K.pneumoniae	Endotracheal aspirates	SENSITIVE	2	SENSITIVE	0.5	SENSITIVE	2
Strain 169	K.pneumoniae	Tissue Biopsy	SENSITIVE	2	SENSITIVE	2	RESISTANCE	4
Strain 170	K.pneumoniae	Endotracheal aspirates	RESISTANCE	8	RESISTANCE	8	RESISTANCE	8
Strain 171	K.pneumoniae	Endotracheal aspirates	SENSITIVE	2	RESISTANCE	4	SENSITIVE	2
Strain 172	K.pneumoniae	Endotracheal aspirates	SENSITIVE	1	SENSITIVE	1	SENSITIVE	1
Strain 173	K.pneumoniae	Urine	SENSITIVE	0.5	SENSITIVE	0.5	SENSITIVE	0.5
Strain 174	K.pneumoniae	Urine	SENSITIVE	0.5	SENSITIVE	0.5	SENSITIVE	0.5
Strain 175	K.pneumoniae	Urine	SENSITIVE	0.5	SENSITIVE	0.5	SENSITIVE	0.5
Strain 176	K.pneumoniae	Blood	RESISTANCE	8	RESISTANCE	8	RESISTANCE	8
Strain 177	K.pneumoniae	Blood	SENSITIVE	0.5	SENSITIVE	0.5	RESISTANCE	8
Strain 178	K.pneumoniae	Blood	SENSITIVE	1	SENSITIVE	0.5	RESISTANCE	4
Strain 179	K.pneumoniae	Blood	SENSITIVE	0.5	SENSITIVE	0.5	RESISTANCE	4
Strain 180	K.pneumoniae	Bal Fluid	RESISTANCE	8	RESISTANCE	8	RESISTANCE	8
Strain 181	K.pneumoniae	Wound Swab	SENSITIVE	1	SENSITIVE	1	SENSITIVE	1
Strain 182	K.pneumoniae	Urine	SENSITIVE	2	RESISTANCE	4	SENSITIVE	2
Strain 183	K.pneumoniae	Tissue Biopsy	SENSITIVE	0.5	SENSITIVE	0.5	RESISTANCE	4
Strain 184	K.pneumoniae	Urine	SENSITIVE	1	RESISTANCE	8	RESISTANCE	5
Strain 185	K.pneumoniae	Pus	RESISTANCE	4	RESISTANCE	4	RESISTANCE	4
Strain 186	K.pneumoniae	Pus	SENSITIVE	0.5	SENSITIVE	0.5	SENSITIVE	0.5
Strain 187	K.pneumoniae	Blood	RESISTANCE	8	RESISTANCE	8	RESISTANCE	8
Strain 188	K.pneumoniae	Tissue Biopsy	SENSITIVE	0.5	SENSITIVE	0.5	SENSITIVE	0.5
Strain 189	K.pneumoniae	Bal Fluid	SENSITIVE	0.5	SENSITIVE	0.5	SENSITIVE	0.5
Strain 190	K.pneumoniae	Bal Fluid	SENSITIVE	1	RESISTANCE	8	SENSITIVE	1
Strain 191	K.pneumoniae	Bal Fluid	SENSITIVE	0.5	SENSITIVE	0.5	RESISTANCE	4
Strain 192	K.pneumoniae	Bal Fluid	RESISTANCE	4	RESISTANCE	8	RESISTANCE	4
Strain 193	K.pneumoniae	Wound Swab	SENSITIVE	0.5	SENSITIVE	0.5	RESISTANCE	4
Strain 194	K.pneumoniae	Urine	SENSITIVE	2	SENSITIVE	0.5	SENSITIVE	2
Strain 195	K.pneumoniae	Urine	SENSITIVE	1	SENSITIVE	1	RESISTANCE	4
Strain 196	K.pneumoniae	Endotracheal aspirates	RESISTANCE	4	RESISTANCE	4	RESISTANCE	4
Strain 197	K.pneumoniae	Tissue Biopsy	SENSITIVE	2	SENSITIVE	2	SENSITIVE	2
Strain 198	K.pneumoniae	Pleural fluid	RESISTANCE	8	RESISTANCE	8	RESISTANCE	8
Strain 199	K.pneumoniae	Pleural fluid	SENSITIVE	2	SENSITIVE	2	SENSITIVE	2
Strain 200	K.pneumoniae	Ascitic fluid	SENSITIVE	2	SENSITIVE	2	SENSITIVE	2
Strain 201	K.pneumoniae	Pleural fluid	RESISTANCE	8	RESISTANCE	8	RESISTANCE	8
Strain 202	K.pneumoniae	Knee aspirate	RESISTANCE	16	RESISTANCE	16	RESISTANCE	16
Strain 203	K.pneumoniae	Synovial fluid	RESISTANCE	8	RESISTANCE	8	RESISTANCE	8
Strain 204	K.pneumoniae	Blood	SENSITIVE	1	RESISTANCE	4	RESISTANCE	8
Strain 205	K.pneumoniae	Urine	SENSITIVE	2	SENSITIVE	2	SENSITIVE	2
Strain 206	K.pneumoniae	Blood	SENSITIVE	0.5	SENSITIVE	0.5	SENSITIVE	0.5
Strain 207	K.pneumoniae	Blood	SENSITIVE	0.5	SENSITIVE	0.5	RESISTANCE	8
Strain 208	K.pneumoniae	Blood	RESISTANCE	16	RESISTANCE	8	RESISTANCE	16
Strain 209	K.pneumoniae	Pleural fluid	SENSITIVE	1	SENSITIVE	1	SENSITIVE	1
Strain 210	K.pneumoniae	Ascitic fluid	SENSITIVE	0.5	SENSITIVE	0.5	SENSITIVE	0.5
Strain 211	K.pneumoniae	Pleural fluid	SENSITIVE	1	SENSITIVE	0.5	SENSITIVE	1
Strain 212	K.pneumoniae	Knee aspirate	SENSITIVE	0.5	SENSITIVE	0.5	SENSITIVE	0.5
Strain 213	K.pneumoniae	Synovial fluid	SENSITIVE	2	SENSITIVE	2	RESISTANCE	4
Strain 214	K.pneumoniae	Blood	RESISTANCE	8	RESISTANCE	8	RESISTANCE	8
Strain 215	K.pneumoniae	Bal Fluid	RESISTANCE	16	RESISTANCE	16	RESISTANCE	16
Strain 216	K.pneumoniae	Bal Fluid	SENSITIVE	1	RESISTANCE	8	SENSITIVE	1
Strain 217	K.pneumoniae	Bal Fluid	RESISTANCE	8	RESISTANCE	8	RESISTANCE	8
Strain 218	K.pneumoniae	Pleural fluid	RESISTANCE	16	RESISTANCE	16	RESISTANCE	16
Strain 219	K.pneumoniae	Bal Fluid	RESISTANCE	4	RESISTANCE	4	RESISTANCE	4
Strain 220	K.pneumoniae	Urine	RESISTANCE	16	RESISTANCE	16	RESISTANCE	16
Strain 221	K.pneumoniae	Pleural fluid	RESISTANCE	8	RESISTANCE	8	RESISTANCE	8
Strain 222	K.pneumoniae	Pleural fluid	SENSITIVE	2	SENSITIVE	2	SENSITIVE	2
Strain 223	K.pneumoniae	Ascitic fluid	SENSITIVE	0.5	SENSITIVE	0.5	RESISTANCE	4
Strain 224	K.pneumoniae	Pleural fluid	SENSITIVE	1	SENSITIVE	1	RESISTANCE	4
Strain 225	K.pneumoniae	Knee aspirate	SENSITIVE	0.5	SENSITIVE	0.5	SENSITIVE	0.5
Strain 226	K.pneumoniae	Synovial fluid	SENSITIVE	1	RESISTANCE	4	RESISTANCE	4
Strain 227	K.pneumoniae	Blood	RESISTANCE	16	RESISTANCE	8	RESISTANCE	16
Strain 228	K.pneumoniae	Blood	SENSITIVE	0.5	SENSITIVE	0.5	SENSITIVE	0.5
Strain 229	K.pneumoniae	Knee aspirate	SENSITIVE	1	SENSITIVE	1	SENSITIVE	1
Strain 230	K.pneumoniae	Blood	SENSITIVE	1	SENSITIVE	0.5	RESISTANCE	4
Strain 231	K.pneumoniae	Blood	SENSITIVE	1	SENSITIVE	1	SENSITIVE	1
Strain 232	K.pneumoniae	Pleural fluid	SENSITIVE	0.5	SENSITIVE	0.5	SENSITIVE	0.5
Strain 233	K.pneumoniae	Ascitic fluid	SENSITIVE	0.5	SENSITIVE	0.5	SENSITIVE	0.5
Strain 234	K.pneumoniae	Pleural fluid	SENSITIVE	0.5	SENSITIVE	0.5	RESISTANCE	4
Strain 235	K.pneumoniae	Knee aspirate	RESISTANCE	4	RESISTANCE	4	RESISTANCE	4
Strain 236	K.pneumoniae	Synovial fluid	RESISTANCE	8	RESISTANCE	8	RESISTANCE	8
Strain 237	K.pneumoniae	Blood	SENSITIVE	1	SENSITIVE	1	SENSITIVE	1
Strain 238	K.pneumoniae	Bal Fluid	RESISTANCE	16	RESISTANCE	16	RESISTANCE	16
Strain 239	K.pneumoniae	Bal Fluid	RESISTANCE	16	RESISTANCE	16	RESISTANCE	16
Strain 240	K.pneumoniae	Bal Fluid	RESISTANCE	16	RESISTANCE	16	RESISTANCE	16
Strain 241	K.pneumoniae	Bal Fluid	SENSITIVE	0.5	SENSITIVE	0.5	SENSITIVE	0.5
Strain 242	K.pneumoniae	Bal Fluid	SENSITIVE	1	RESISTANCE	8	SENSITIVE	1
Strain 243	K.pneumoniae	Blood	SENSITIVE	1	SENSITIVE	1	RESISTANCE	4
Strain 244	K.pneumoniae	Bal Fluid	RESISTANCE	8	RESISTANCE	8	RESISTANCE	8
Strain 245	K.pneumoniae	Wound Swab	RESISTANCE	16	RESISTANCE	16	RESISTANCE	16
Strain 246	K.pneumoniae	Urine	SENSITIVE	1	SENSITIVE	1	SENSITIVE	1
Strain 247	K.pneumoniae	Urine	SENSITIVE	0.5	SENSITIVE	0.5	SENSITIVE	0.5
Strain 248	K.pneumoniae	Urine	RESISTANCE	4	RESISTANCE	4	RESISTANCE	4
Strain 249	K.pneumoniae	Pus	SENSITIVE	0.5	SENSITIVE	0.5	SENSITIVE	0.5
Strain 250	K.pneumoniae	Pus	SENSITIVE	1	RESISTANCE	4	RESISTANCE	4
Strain 251	K.pneumoniae	Urine	SENSITIVE	2	SENSITIVE	2	SENSITIVE	2
Strain 252	K.pneumoniae	Urine	RESISTANCE	16	RESISTANCE	16	RESISTANCE	16
Strain 253	K.pneumoniae	Pus	SENSITIVE	2	SENSITIVE	2	SENSITIVE	2
Strain 254	K.pneumoniae	Pus	RESISTANCE	8	RESISTANCE	8	RESISTANCE	8
Strain 255	K.pneumoniae	Blood	RESISTANCE	8	RESISTANCE	8	RESISTANCE	8
Strain 256	K.pneumoniae	Tissue Biopsy	RESISTANCE	4	RESISTANCE	4	RESISTANCE	4
Strain 257	K.pneumoniae	Bal Fluid	SENSITIVE	1	SENSITIVE	1	RESISTANCE	4
Strain 258	K.pneumoniae	Bal Fluid	SENSITIVE	2	SENSITIVE	2	SENSITIVE	2
Strain 259	K.pneumoniae	Bal Fluid	SENSITIVE	1	RESISTANCE	4	SENSITIVE	1
Strain 260	K.pneumoniae	Bal Fluid	SENSITIVE	1	SENSITIVE	1	SENSITIVE	1
Strain 261	K.pneumoniae	Wound Swab	SENSITIVE	0.5	SENSITIVE	0.5	RESISTANCE	4
Strain 262	K.pneumoniae	Urine	RESISTANCE	16	RESISTANCE	16	RESISTANCE	16
Strain 263	K.pneumoniae	Endotracheal aspirates	SENSITIVE	2	SENSITIVE	2	SENSITIVE	2
Strain 264	K.pneumoniae	Endotracheal aspirates	SENSITIVE	0.5	SENSITIVE	0.5	SENSITIVE	0.5
Strain 265	K.pneumoniae	Endotracheal aspirates	SENSITIVE	0.5	SENSITIVE	0.5	SENSITIVE	0.5
Strain 266	K.pneumoniae	Pleural fluid	SENSITIVE	2	SENSITIVE	2	SENSITIVE	2
Strain 267	K.pneumoniae	Pus	SENSITIVE	0.5	SENSITIVE	0.5	SENSITIVE	0.5
Strain 268	K.pneumoniae	Blood	SENSITIVE	2	RESISTANCE	8	SENSITIVE	2
Strain 269	K.pneumoniae	Tissue Biopsy	RESISTANCE	8	RESISTANCE	8	RESISTANCE	8
Strain 270	K.pneumoniae	Bal Fluid	SENSITIVE	1	SENSITIVE	1	SENSITIVE	1
Strain 271	K.pneumoniae	Bal Fluid	SENSITIVE	2	SENSITIVE	2	SENSITIVE	2
Strain 272	K.pneumoniae	Bal Fluid	RESISTANCE	16	RESISTANCE	8	RESISTANCE	16
Strain 273	K.pneumoniae	Bal Fluid	SENSITIVE	1	RESISTANCE	4	SENSITIVE	1
Strain 274	K.pneumoniae	Wound Swab	RESISTANCE	8	RESISTANCE	8	RESISTANCE	8
Strain 275	K.pneumoniae	Urine	SENSITIVE	1	SENSITIVE	1	SENSITIVE	1
Strain 276	K.pneumoniae	Urine	SENSITIVE	1	SENSITIVE	1	SENSITIVE	1
Strain 277	K.pneumoniae	Endotracheal aspirates	RESISTANCE	4	RESISTANCE	4	RESISTANCE	4
Strain 278	K.pneumoniae	Pus	SENSITIVE	0.5	SENSITIVE	0.5	SENSITIVE	0.5
Strain 279	K.pneumoniae	Pleural fluid	SENSITIVE	1	RESISTANCE	16	SENSITIVE	1
Strain 280	K.pneumoniae	Urine	RESISTANCE	16	RESISTANCE	16	RESISTANCE	16
Strain 281	K.pneumoniae	Urine	RESISTANCE	8	RESISTANCE	8	RESISTANCE	8
Strain 282	K.pneumoniae	Pus	SENSITIVE	0.5	SENSITIVE	0.5	SENSITIVE	0.5
Strain 283	K.pneumoniae	Pus	SENSITIVE	0.5	SENSITIVE	0.5	SENSITIVE	0.5
Strain 284	K.pneumoniae	Blood	RESISTANCE	8	RESISTANCE	8	RESISTANCE	8
Strain 285	K.pneumoniae	Tissue Biopsy	SENSITIVE	2	SENSITIVE	2	SENSITIVE	2
Strain 286	K.pneumoniae	Bal Fluid	SENSITIVE	1	RESISTANCE	16	RESISTANCE	8
Strain 287	K.pneumoniae	Bal Fluid	SENSITIVE	0.5	RESISTANCE	4	SENSITIVE	0.5
Strain 288	K.pneumoniae	Bal Fluid	SENSITIVE	1	SENSITIVE	0.5	SENSITIVE	1
Strain 289	K.pneumoniae	Bal Fluid	SENSITIVE	0.5	SENSITIVE	0.5	SENSITIVE	0.5
Strain 290	K.pneumoniae	Wound Swab	SENSITIVE	0.5	SENSITIVE	0.5	SENSITIVE	0.5
Strain 291	K.pneumoniae	Urine	SENSITIVE	1	RESISTANCE	4	SENSITIVE	1
Strain 292	K.pneumoniae	Urine	SENSITIVE	1	RESISTANCE	4	SENSITIVE	1
Strain 293	K.pneumoniae	Endotracheal aspirates	RESISTANCE	16	RESISTANCE	16	RESISTANCE	16
Strain 294	K.pneumoniae	Blood	SENSITIVE	2	SENSITIVE	2	SENSITIVE	2
Strain 295	K.pneumoniae	Blood	SENSITIVE	1	SENSITIVE	1	SENSITIVE	1
Strain 296	K.pneumoniae	Blood	SENSITIVE	1	RESISTANCE	8	SENSITIVE	1
Strain 297	K.pneumoniae	Blood	SENSITIVE	0.5	SENSITIVE	0.5	SENSITIVE	0.5
Strain 298	K.pneumoniae	Bal Fluid	RESISTANCE	8	RESISTANCE	8	RESISTANCE	8
Strain 299	K.pneumoniae	Wound Swab	RESISTANCE	8	RESISTANCE	8	RESISTANCE	8
Strain 300	K.pneumoniae	Urine	SENSITIVE	1	RESISTANCE	8	SENSITIVE	1
Strain 301	K.pneumoniae	Urine	SENSITIVE	1	SENSITIVE	1	SENSITIVE	1
Strain 302	K.pneumoniae	Urine	SENSITIVE	2	RESISTANCE	16	SENSITIVE	2
Strain 303	K.pneumoniae	Pus	SENSITIVE	1	SENSITIVE	0.5	SENSITIVE	1
Strain 304	K.pneumoniae	Pus	SENSITIVE	1	RESISTANCE	16	SENSITIVE	1
Strain 305	K.pneumoniae	Blood	SENSITIVE	0.5	SENSITIVE	0.5	RESISTANCE	4
Strain 306	K.pneumoniae	Tissue Biopsy	RESISTANCE	16	RESISTANCE	16	RESISTANCE	16
Strain 307	K.pneumoniae	Bal Fluid	SENSITIVE	1	SENSITIVE	1	SENSITIVE	1
Strain 308	K.pneumoniae	Bal Fluid	SENSITIVE	2	SENSITIVE	2	SENSITIVE	2
Strain 309	K.pneumoniae	Bal Fluid	SENSITIVE	1	SENSITIVE	1	SENSITIVE	1
Strain 310	K.pneumoniae	Bal Fluid	SENSITIVE	1	SENSITIVE	1	SENSITIVE	1
Strain 311	K.pneumoniae	Wound Swab	SENSITIVE	0.5	SENSITIVE	0.5	SENSITIVE	0.5
Strain 312	K.pneumoniae	Urine	RESISTANCE	8	RESISTANCE	8	RESISTANCE	8
Strain 313	K.pneumoniae	Urine	SENSITIVE	1	RESISTANCE	4	SENSITIVE	1
Strain 314	K.pneumoniae	Endotracheal aspirates	SENSITIVE	2	RESISTANCE	8	SENSITIVE	2
Strain 315	K.pneumoniae	Endotracheal aspirates	SENSITIVE	1	SENSITIVE	0.5	SENSITIVE	1
Strain 316	K.pneumoniae	Pleural fluid	RESISTANCE	4	RESISTANCE	4	RESISTANCE	4
Strain 317	K.pneumoniae	Pleural fluid	RESISTANCE	8	RESISTANCE	8	RESISTANCE	8
Strain 318	K.pneumoniae	Ascitic fluid	SENSITIVE	2	SENSITIVE	0.5	SENSITIVE	2
Strain 319	K.pneumoniae	Pleural fluid	SENSITIVE	1	SENSITIVE	1	SENSITIVE	1
Strain 320	K.pneumoniae	Knee aspirate	SENSITIVE	2	SENSITIVE	2	SENSITIVE	2
Strain 321	K.pneumoniae	Synovial fluid	SENSITIVE	1	SENSITIVE	1	SENSITIVE	1
Strain 322	K.pneumoniae	Blood	RESISTANCE	8	RESISTANCE	8	RESISTANCE	8
Strain 323	K.pneumoniae	Blood	SENSITIVE	2	SENSITIVE	2	SENSITIVE	2
Strain 324	K.pneumoniae	Blood	SENSITIVE	1	SENSITIVE	1	SENSITIVE	1
Strain 325	K.pneumoniae	Blood	RESISTANCE	4	RESISTANCE	4	RESISTANCE	4
Strain 326	K.pneumoniae	Blood	SENSITIVE	2	SENSITIVE	0.5	RESISTANCE	4
Strain 327	K.pneumoniae	Pleural fluid	SENSITIVE	0.5	SENSITIVE	0.5	SENSITIVE	0.5
Strain 328	K.pneumoniae	Ascitic fluid	SENSITIVE	1	SENSITIVE	0.5	SENSITIVE	1
Strain 329	K.pneumoniae	Pleural fluid	RESISTANCE	16	RESISTANCE	16	RESISTANCE	16
Strain 330	K.pneumoniae	Knee aspirate	SENSITIVE	1	SENSITIVE	1	SENSITIVE	1
Strain 331	K.pneumoniae	Synovial fluid	SENSITIVE	1	SENSITIVE	1	SENSITIVE	1
Strain 332	K.pneumoniae	Blood	SENSITIVE	1	SENSITIVE	1	SENSITIVE	1
Strain 333	K.pneumoniae	Bal Fluid	RESISTANCE	8	RESISTANCE	8	RESISTANCE	8
Strain 334	K.pneumoniae	Bal Fluid	SENSITIVE	2	SENSITIVE	2	SENSITIVE	2
Strain 335	K.pneumoniae	Bal Fluid	RESISTANCE	8	RESISTANCE	8	RESISTANCE	8
Strain 336	K.pneumoniae	Bal Fluid	SENSITIVE	2	RESISTANCE	4	SENSITIVE	2
Strain 337	K.pneumoniae	Bal Fluid	RESISTANCE	16	RESISTANCE	8	RESISTANCE	16
Strain 338	K.pneumoniae	Urine	SENSITIVE	0.5	SENSITIVE	0.5	SENSITIVE	0.5
Strain 339	K.pneumoniae	Pleural fluid	RESISTANCE	16	RESISTANCE	16	RESISTANCE	16
Strain 340	K.pneumoniae	Pleural fluid	SENSITIVE	1	SENSITIVE	1	SENSITIVE	1
Strain 341	K.pneumoniae	Ascitic fluid	SENSITIVE	1	SENSITIVE	0.5	SENSITIVE	1
Strain 342	K.pneumoniae	Pleural fluid	SENSITIVE	1	SENSITIVE	1	SENSITIVE	1
Strain 343	K.pneumoniae	Knee aspirate	SENSITIVE	1	SENSITIVE	1	SENSITIVE	1
Strain 344	K.pneumoniae	Synovial fluid	SENSITIVE	2	SENSITIVE	2	SENSITIVE	2
Strain 345	K.pneumoniae	Blood	SENSITIVE	1	SENSITIVE	1	SENSITIVE	1
Strain 346	K.pneumoniae	Blood	RESISTANCE	8	RESISTANCE	8	RESISTANCE	8
Strain 347	K.pneumoniae	Blood	SENSITIVE	2	SENSITIVE	2	SENSITIVE	2
Strain 348	K.pneumoniae	Blood	SENSITIVE	2	SENSITIVE	2	SENSITIVE	2
Strain 349	K.pneumoniae	Blood	SENSITIVE	2	SENSITIVE	2	SENSITIVE	2
Strain 350	K.pneumoniae	Pleural fluid	SENSITIVE	0.5	SENSITIVE	0.5	SENSITIVE	0.5
Strain 351	K.pneumoniae	Ascitic fluid	SENSITIVE	1	SENSITIVE	1	SENSITIVE	1
Strain 352	K.pneumoniae	Pleural fluid	SENSITIVE	2	SENSITIVE	2	SENSITIVE	2
Strain 353	K.pneumoniae	Knee aspirate	SENSITIVE	2	SENSITIVE	2	SENSITIVE	2
Strain 354	K.pneumoniae	Synovial fluid	RESISTANCE	16	RESISTANCE	16	RESISTANCE	16
Strain 355	K.pneumoniae	Blood	SENSITIVE	1	SENSITIVE	1	SENSITIVE	1
Strain 356	K.pneumoniae	Bal Fluid	SENSITIVE	1	SENSITIVE	0.5	SENSITIVE	1
Strain 357	K.pneumoniae	Bal Fluid	SENSITIVE	1	SENSITIVE	1	SENSITIVE	1
Strain 358	K.pneumoniae	Bal Fluid	SENSITIVE	1	RESISTANCE	8	SENSITIVE	1
Strain 359	K.pneumoniae	Bal Fluid	RESISTANCE	8	RESISTANCE	8	RESISTANCE	8
Strain 360	K.pneumoniae	Bal Fluid	SENSITIVE	1	SENSITIVE	1	SENSITIVE	1
Strain 361	K.pneumoniae	Blood	SENSITIVE	2	SENSITIVE	2	RESISTANCE	4
Strain 362	K.pneumoniae	Bal Fluid	SENSITIVE	2	SENSITIVE	2	SENSITIVE	2
Strain 363	K.pneumoniae	Wound Swab	SENSITIVE	1	SENSITIVE	1	SENSITIVE	1
Strain 364	K.pneumoniae	Urine	RESISTANCE	4	RESISTANCE	4	RESISTANCE	4
Strain 365	K.pneumoniae	Urine	SENSITIVE	1	SENSITIVE	0.5	SENSITIVE	1
Strain 366	K.pneumoniae	Urine	SENSITIVE	1	SENSITIVE	1	SENSITIVE	1
Strain 367	K.pneumoniae	Pus	SENSITIVE	1	SENSITIVE	1	SENSITIVE	1
Strain 368	K.pneumoniae	Pus	SENSITIVE	1	SENSITIVE	1	SENSITIVE	1
Strain 369	K.pneumoniae	Blood	RESISTANCE	8	RESISTANCE	8	RESISTANCE	8
Strain 370	K.pneumoniae	Tissue Biopsy	SENSITIVE	2	SENSITIVE	2	SENSITIVE	2
Strain 371	K.pneumoniae	Bal Fluid	SENSITIVE	1	SENSITIVE	1	SENSITIVE	1
Strain 372	K.pneumoniae	Bal Fluid	SENSITIVE	2	SENSITIVE	2	SENSITIVE	2
Strain 373	K.pneumoniae	Bal Fluid	SENSITIVE	1	SENSITIVE	1	SENSITIVE	1
Strain 374	K.pneumoniae	Bal Fluid	SENSITIVE	2	SENSITIVE	2	SENSITIVE	2
Strain 375	K.pneumoniae	Wound Swab	SENSITIVE	2	SENSITIVE	2	SENSITIVE	2
Strain 376	K.pneumoniae	Urine	SENSITIVE	2	SENSITIVE	2	SENSITIVE	2
Strain 377	K.pneumoniae	Urine	SENSITIVE	0.5	SENSITIVE	0.5	SENSITIVE	0.5
Strain 378	K.pneumoniae	Endotracheal aspirates	SENSITIVE	1	SENSITIVE	1	SENSITIVE	1
Strain 379	K.pneumoniae	Endotracheal aspirates	SENSITIVE	1	SENSITIVE	1	SENSITIVE	1
Strain 380	K.pneumoniae	Pleural fluid	SENSITIVE	1	SENSITIVE	1	SENSITIVE	1
Strain 381	K.pneumoniae	Pleural fluid	SENSITIVE	1	SENSITIVE	1	SENSITIVE	1
Strain 382	K.pneumoniae	Ascitic fluid	SENSITIVE	1	SENSITIVE	1	SENSITIVE	1
Strain 383	K.pneumoniae	Pleural fluid	SENSITIVE	2	SENSITIVE	2	SENSITIVE	2
Strain 384	K.pneumoniae	Knee aspirate	SENSITIVE	1	SENSITIVE	1	SENSITIVE	1
Strain 385	K.pneumoniae	Synovial fluid	SENSITIVE	0.5	SENSITIVE	0.5	SENSITIVE	0.5
Strain 386	K.pneumoniae	Blood	SENSITIVE	1	SENSITIVE	1	SENSITIVE	1
Strain 387	K.pneumoniae	Blood	SENSITIVE	2	SENSITIVE	2	SENSITIVE	2
Strain 388	K.pneumoniae	Blood	SENSITIVE	2	SENSITIVE	2	SENSITIVE	2
Strain 389	K.pneumoniae	Blood	SENSITIVE	1	SENSITIVE	1	RESISTANCE	8
Strain 390	K.pneumoniae	Blood	SENSITIVE	2	SENSITIVE	2	SENSITIVE	2
Strain 391	K.pneumoniae	Pleural fluid	SENSITIVE	1	SENSITIVE	1	SENSITIVE	1
Strain 392	K.pneumoniae	Ascitic fluid	RESISTANCE	16	RESISTANCE	16	RESISTANCE	16
Strain 393	K.pneumoniae	Pleural fluid	SENSITIVE	0.5	SENSITIVE	0.5	SENSITIVE	0.5
Strain 394	K.pneumoniae	Knee aspirate	SENSITIVE	1	SENSITIVE	0.5	SENSITIVE	1
Strain 395	K.pneumoniae	Synovial fluid	SENSITIVE	0.5	SENSITIVE	0.5	SENSITIVE	0.5
Strain 396	K.pneumoniae	Blood	SENSITIVE	2	SENSITIVE	2	SENSITIVE	2
Strain 397	K.pneumoniae	Bal Fluid	SENSITIVE	1	SENSITIVE	1	SENSITIVE	1
Strain 398	K.pneumoniae	Bal Fluid	SENSITIVE	1	SENSITIVE	1	SENSITIVE	1
Strain 399	K.pneumoniae	Bal Fluid	SENSITIVE	1	SENSITIVE	1	SENSITIVE	1
Strain 400	K.pneumoniae	Bal Fluid	SENSITIVE	0.5	SENSITIVE	0.5	SENSITIVE	0.5
Strain 401	K.pneumoniae	Bal Fluid	RESISTANCE	4	RESISTANCE	4	RESISTANCE	4
Strain 402	K.pneumoniae	Urine	SENSITIVE	2	RESISTANCE	16	SENSITIVE	2
Strain 403	K.pneumoniae	Pleural fluid	SENSITIVE	2	SENSITIVE	2	SENSITIVE	2
Strain 404	K.pneumoniae	Pleural fluid	SENSITIVE	1	SENSITIVE	1	SENSITIVE	1
Strain 405	K.pneumoniae	Ascitic fluid	SENSITIVE	1	SENSITIVE	0.5	SENSITIVE	1
Strain 406	K.pneumoniae	Pleural fluid	RESISTANCE	8	RESISTANCE	8	RESISTANCE	8
Strain 407	K.pneumoniae	Knee aspirate	SENSITIVE	2	SENSITIVE	2	SENSITIVE	2
Strain 408	K.pneumoniae	Synovial fluid	SENSITIVE	1	SENSITIVE	1	RESISTANCE	8
Strain 409	K.pneumoniae	Blood	SENSITIVE	1	SENSITIVE	1	SENSITIVE	1
Strain 410	K.pneumoniae	Blood	SENSITIVE	1	SENSITIVE	1	SENSITIVE	1
Strain 411	K.pneumoniae	Blood	SENSITIVE	2	SENSITIVE	2	SENSITIVE	2
Strain 412	K.pneumoniae	Blood	SENSITIVE	1	SENSITIVE	1	SENSITIVE	1
Strain 413	K.pneumoniae	Blood	SENSITIVE	1	SENSITIVE	1	SENSITIVE	1
Strain 414	K.pneumoniae	Pleural fluid	SENSITIVE	1	SENSITIVE	0.5	SENSITIVE	1
Strain 415	K.pneumoniae	Ascitic fluid	SENSITIVE	1	SENSITIVE	1	SENSITIVE	1
Strain 416	K.pneumoniae	Pleural fluid	SENSITIVE	2	SENSITIVE	2	SENSITIVE	2
Strain 417	K.pneumoniae	Knee aspirate	SENSITIVE	2	SENSITIVE	2	SENSITIVE	2
Strain 418	K.pneumoniae	Synovial fluid	SENSITIVE	2	SENSITIVE	2	SENSITIVE	2
Strain 419	K.pneumoniae	Blood	SENSITIVE	2	SENSITIVE	2	SENSITIVE	2
Strain 420	K.pneumoniae	Bal Fluid	SENSITIVE	1	SENSITIVE	1	SENSITIVE	1
Strain 421	K.pneumoniae	Bal Fluid	SENSITIVE	0.5	SENSITIVE	0.5	SENSITIVE	0.5
Strain 422	K.pneumoniae	Bal Fluid	RESISTANCE	16	RESISTANCE	16	RESISTANCE	16
Strain 423	K.pneumoniae	Pus	SENSITIVE	2	SENSITIVE	2	SENSITIVE	2
Strain 424	K.pneumoniae	Pus	SENSITIVE	2	RESISTANCE	8	SENSITIVE	2
Strain 425	K.pneumoniae	Pus	SENSITIVE	1	SENSITIVE	1	RESISTANCE	8
Strain 426	K.pneumoniae	Pus	SENSITIVE	1	SENSITIVE	1	SENSITIVE	1
Strain 427	K.pneumoniae	Pus	SENSITIVE	1	SENSITIVE	1	SENSITIVE	1
Strain 428	K.pneumoniae	Pus	SENSITIVE	1	RESISTANCE	4	SENSITIVE	1
Strain 429	K.pneumoniae	Pus	SENSITIVE	2	SENSITIVE	2	SENSITIVE	2
Strain 430	K.pneumoniae	Pus	SENSITIVE	1	SENSITIVE	0.5	SENSITIVE	1
Strain 431	K.pneumoniae	Pus	SENSITIVE	2	SENSITIVE	2	SENSITIVE	2
Strain 432	K.pneumoniae	Pus	SENSITIVE	2	SENSITIVE	2	SENSITIVE	2
Strain 433	K.pneumoniae	Knee aspirate	SENSITIVE	1	SENSITIVE	1	SENSITIVE	1
Strain 434	K.pneumoniae	Knee aspirate	SENSITIVE	2	SENSITIVE	2	SENSITIVE	2
Strain 435	K.pneumoniae	Knee aspirate	SENSITIVE	2	SENSITIVE	2	SENSITIVE	2
Strain 436	K.pneumoniae	Knee aspirate	RESISTANCE	4	RESISTANCE	4	RESISTANCE	4
Strain 437	K.pneumoniae	Knee aspirate	SENSITIVE	1	SENSITIVE	1	SENSITIVE	1
Strain 438	K.pneumoniae	Knee aspirate	SENSITIVE	1	SENSITIVE	1	SENSITIVE	1
Strain 439	K.pneumoniae	Knee aspirate	SENSITIVE	1	SENSITIVE	1	SENSITIVE	1
Strain 440	K.pneumoniae	Knee aspirate	SENSITIVE	1	SENSITIVE	1	SENSITIVE	1
Strain 441	K.pneumoniae	Endotracheal aspirates	SENSITIVE	2	SENSITIVE	2	RESISTANCE	4
Strain 442	K.pneumoniae	Endotracheal aspirates	SENSITIVE	2	RESISTANCE	8	SENSITIVE	2
Strain 443	K.pneumoniae	Endotracheal aspirates	RESISTANCE	4	RESISTANCE	8	RESISTANCE	4
Strain 444	K.pneumoniae	Endotracheal aspirates	SENSITIVE	1	SENSITIVE	1	SENSITIVE	1
Strain 445	K.pneumoniae	Endotracheal aspirates	SENSITIVE	1	SENSITIVE	1	SENSITIVE	1
Strain 446	K.pneumoniae	Endotracheal aspirates	SENSITIVE	2	SENSITIVE	2	SENSITIVE	2
Strain 447	K.pneumoniae	Endotracheal aspirates	RESISTANCE	8	RESISTANCE	8	RESISTANCE	8
Strain 448	K.pneumoniae	Endotracheal aspirates	SENSITIVE	2	RESISTANCE	8	SENSITIVE	2
Strain 449	K.pneumoniae	Urine	SENSITIVE	1	SENSITIVE	1	SENSITIVE	1
Strain 450	K.pneumoniae	Urine	SENSITIVE	0.5	SENSITIVE	0.5	SENSITIVE	0.5
Strain 451	K.pneumoniae	Urine	SENSITIVE	1	SENSITIVE	1	SENSITIVE	1
Strain 452	K.pneumoniae	Blood	SENSITIVE	1	SENSITIVE	1	SENSITIVE	1
Strain 453	K.pneumoniae	Blood	RESISTANCE	16	RESISTANCE	16	RESISTANCE	16
Strain 454	K.pneumoniae	Blood	SENSITIVE	1	SENSITIVE	1	SENSITIVE	1
Strain 455	K.pneumoniae	Blood	SENSITIVE	2	SENSITIVE	2	SENSITIVE	2
Strain 456	K.pneumoniae	Bal Fluid	SENSITIVE	2	SENSITIVE	2	SENSITIVE	2
Strain 457	K.pneumoniae	Wound Swab	RESISTANCE	4	RESISTANCE	4	RESISTANCE	4
Strain 458	K.pneumoniae	Urine	SENSITIVE	1	SENSITIVE	1	SENSITIVE	1
Strain 459	K.pneumoniae	Urine	SENSITIVE	2	SENSITIVE	2	SENSITIVE	2
Strain 460	K.pneumoniae	Urine	SENSITIVE	2	SENSITIVE	2	SENSITIVE	2
Strain 461	K.pneumoniae	Pus	SENSITIVE	1	SENSITIVE	1	SENSITIVE	1
Strain 462	K.pneumoniae	Pus	SENSITIVE	1	SENSITIVE	1	RESISTANCE	4
Strain 463	K.pneumoniae	Blood	SENSITIVE	1	SENSITIVE	1	SENSITIVE	1
Strain 464	K.pneumoniae	Tissue Biopsy	SENSITIVE	1	SENSITIVE	1	SENSITIVE	1
Strain 465	K.pneumoniae	Bal Fluid	SENSITIVE	1	SENSITIVE	1	SENSITIVE	1
Strain 466	K.pneumoniae	Bal Fluid	RESISTANCE	4	RESISTANCE	4	RESISTANCE	4
Strain 467	K.pneumoniae	Bal Fluid	SENSITIVE	0.5	SENSITIVE	0.5	SENSITIVE	0.5
Strain 468	K.pneumoniae	Bal Fluid	SENSITIVE	1	SENSITIVE	1	SENSITIVE	1
Strain 469	K.pneumoniae	Wound Swab	SENSITIVE	1	SENSITIVE	1	RESISTANCE	4
Strain 470	K.pneumoniae	Urine	SENSITIVE	1	SENSITIVE	1	SENSITIVE	1
Strain 471	K.pneumoniae	Urine	RESISTANCE	16	RESISTANCE	16	RESISTANCE	16
Strain 472	K.pneumoniae	Endotracheal aspirates	SENSITIVE	0.5	SENSITIVE	0.5	SENSITIVE	0.5
Strain 473	K.pneumoniae	Endotracheal aspirates	SENSITIVE	1	RESISTANCE	4	SENSITIVE	1
Strain 474	K.pneumoniae	Pleural fluid	SENSITIVE	1	SENSITIVE	1	SENSITIVE	1
Strain 475	K.pneumoniae	Pleural fluid	SENSITIVE	1	SENSITIVE	1	RESISTANCE	4
Strain 476	K.pneumoniae	Ascitic fluid	RESISTANCE	8	RESISTANCE	8	RESISTANCE	8
Strain 477	K.pneumoniae	Pleural fluid	SENSITIVE	1	SENSITIVE	1	SENSITIVE	1
Strain 478	K.pneumoniae	Knee aspirate	SENSITIVE	1	RESISTANCE	4	SENSITIVE	1
Strain 479	K.pneumoniae	Synovial fluid	SENSITIVE	1	SENSITIVE	1	SENSITIVE	1
Strain 480	K.pneumoniae	Blood	RESISTANCE	4	RESISTANCE	4	RESISTANCE	4
Strain 481	K.pneumoniae	Blood	SENSITIVE	1	SENSITIVE	1	SENSITIVE	1
Strain 482	K.pneumoniae	Blood	SENSITIVE	1	SENSITIVE	1	RESISTANCE	4
Strain 483	K.pneumoniae	Blood	SENSITIVE	0.5	SENSITIVE	0.5	SENSITIVE	0.5
Strain 484	K.pneumoniae	Blood	SENSITIVE	1	SENSITIVE	1	SENSITIVE	1
Strain 485	K.pneumoniae	Pleural fluid	SENSITIVE	1	SENSITIVE	1	SENSITIVE	1
Strain 486	K.pneumoniae	Ascitic fluid	SENSITIVE	2	SENSITIVE	2	SENSITIVE	2
Strain 487	K.pneumoniae	Pleural fluid	SENSITIVE	1	SENSITIVE	1	SENSITIVE	1
Strain 488	K.pneumoniae	Knee aspirate	SENSITIVE	1	RESISTANCE	8	SENSITIVE	1
Strain 489	K.pneumoniae	Synovial fluid	SENSITIVE	1	RESISTANCE	8	SENSITIVE	1
Strain 490	K.pneumoniae	Blood	SENSITIVE	1	RESISTANCE	4	SENSITIVE	1
Strain 491	K.pneumoniae	Bal Fluid	RESISTANCE	4	RESISTANCE	4	RESISTANCE	4
Strain 492	K.pneumoniae	Bal Fluid	SENSITIVE	1	SENSITIVE	1	SENSITIVE	1
Strain 493	K.pneumoniae	Bal Fluid	SENSITIVE	2	SENSITIVE	2	SENSITIVE	2
Strain 494	K.pneumoniae	Bal Fluid	SENSITIVE	2	RESISTANCE	16	SENSITIVE	2
Strain 495	K.pneumoniae	Bal Fluid	SENSITIVE	2	SENSITIVE	2	SENSITIVE	2
Strain 496	K.pneumoniae	Urine	SENSITIVE	0.5	SENSITIVE	0.5	SENSITIVE	0.5
Strain 497	K.pneumoniae	Pleural fluid	SENSITIVE	1	RESISTANCE	4	SENSITIVE	1
Strain 498	K.pneumoniae	Pleural fluid	SENSITIVE	1	SENSITIVE	1	SENSITIVE	1
Strain 499	K.pneumoniae	Ascitic fluid	RESISTANCE	16	RESISTANCE	16	RESISTANCE	16
Strain 500	K.pneumoniae	Pleural fluid	SENSITIVE	1	RESISTANCE	4	SENSITIVE	1
Strain 501	K.pneumoniae	Knee aspirate	SENSITIVE	1	SENSITIVE	1	SENSITIVE	1
Strain 502	K.pneumoniae	Synovial fluid	SENSITIVE	0.5	SENSITIVE	0.5	SENSITIVE	0.5
Strain 503	K.pneumoniae	Blood	SENSITIVE	1	SENSITIVE	1	SENSITIVE	1
Strain 504	K.pneumoniae	Blood	SENSITIVE	2	RESISTANCE	8	SENSITIVE	2
Strain 505	K.pneumoniae	Blood	SENSITIVE	1	SENSITIVE	1	SENSITIVE	1
Strain 506	K.pneumoniae	Blood	SENSITIVE	2	SENSITIVE	2	SENSITIVE	2
Strain 507	K.pneumoniae	Blood	SENSITIVE	2	SENSITIVE	2	SENSITIVE	2
Strain 508	K.pneumoniae	Pleural fluid	SENSITIVE	1	RESISTANCE	8	SENSITIVE	1
Strain 509	K.pneumoniae	Ascitic fluid	SENSITIVE	1	SENSITIVE	1	SENSITIVE	1
Strain 510	K.pneumoniae	Pleural fluid	SENSITIVE	1	SENSITIVE	1	SENSITIVE	1
Strain 511	K.pneumoniae	Knee aspirate	SENSITIVE	0.5	RESISTANCE	4	SENSITIVE	0.5
Strain 512	K.pneumoniae	Synovial fluid	SENSITIVE	1	SENSITIVE	1	SENSITIVE	1
Strain 513	K.pneumoniae	Blood	SENSITIVE	1	RESISTANCE	8	SENSITIVE	1
Strain 514	K.pneumoniae	Bal Fluid	SENSITIVE	1	SENSITIVE	1	SENSITIVE	1
Strain 515	K.pneumoniae	Bal Fluid	SENSITIVE	1	SENSITIVE	1	SENSITIVE	1
Strain 516	K.pneumoniae	Bal Fluid	SENSITIVE	1	RESISTANCE	4	SENSITIVE	1
Strain 517	K.pneumoniae	Bal Fluid	SENSITIVE	2	SENSITIVE	2	SENSITIVE	2
Strain 518	K.pneumoniae	Bal Fluid	SENSITIVE	2	SENSITIVE	2	SENSITIVE	2
Strain 519	K.pneumoniae	Blood	SENSITIVE	2	SENSITIVE	2	SENSITIVE	2
Strain 520	K.pneumoniae	Bal Fluid	SENSITIVE	1	RESISTANCE	4	SENSITIVE	1
Strain 521	K.pneumoniae	Wound Swab	RESISTANCE	4	RESISTANCE	4	RESISTANCE	4
Strain 522	K.pneumoniae	Urine	SENSITIVE	1	RESISTANCE	16	SENSITIVE	1
Strain 523	K.pneumoniae	Urine	SENSITIVE	2	SENSITIVE	2	SENSITIVE	2
Strain 524	K.pneumoniae	Urine	SENSITIVE	1	SENSITIVE	1	SENSITIVE	1
Strain 525	K.pneumoniae	Pus	SENSITIVE	0.5	SENSITIVE	0.5	SENSITIVE	0.5
Strain 526	K.pneumoniae	Pus	SENSITIVE	1	RESISTANCE	4	SENSITIVE	1
Strain 527	K.pneumoniae	Blood	SENSITIVE	1	SENSITIVE	1	SENSITIVE	1
Strain 528	K.pneumoniae	Tissue Biopsy	SENSITIVE	1	SENSITIVE	1	SENSITIVE	1
Strain 529	K.pneumoniae	Bal Fluid	SENSITIVE	0.5	SENSITIVE	0.5	SENSITIVE	0.5
Strain 530	K.pneumoniae	Bal Fluid	SENSITIVE	0.5	RESISTANCE	4	SENSITIVE	0.5
Strain 531	K.pneumoniae	Bal Fluid	SENSITIVE	2	SENSITIVE	2	SENSITIVE	2
Strain 532	K.pneumoniae	Bal Fluid	SENSITIVE	1	SENSITIVE	1	SENSITIVE	1
Strain 533	K.pneumoniae	Wound Swab	SENSITIVE	1	RESISTANCE	8	SENSITIVE	1
Strain 534	K.pneumoniae	Urine	RESISTANCE	8	RESISTANCE	8	RESISTANCE	8
Strain 535	K.pneumoniae	Urine	SENSITIVE	1	RESISTANCE	8	SENSITIVE	1
Strain 536	K.pneumoniae	Endotracheal aspirates	SENSITIVE	2	SENSITIVE	2	SENSITIVE	2
Strain 537	K.pneumoniae	Endotracheal aspirates	SENSITIVE	1	SENSITIVE	1	SENSITIVE	1
Strain 538	K.pneumoniae	Pleural fluid	SENSITIVE	1	RESISTANCE	8	SENSITIVE	1
Strain 539	K.pneumoniae	Pleural fluid	SENSITIVE	1	RESISTANCE	4	SENSITIVE	1
Strain 540	K.pneumoniae	Ascitic fluid	SENSITIVE	1	RESISTANCE	4	SENSITIVE	1
Strain 541	K.pneumoniae	Pleural fluid	SENSITIVE	0.5	SENSITIVE	0.5	SENSITIVE	0.5
Strain 542	K.pneumoniae	Knee aspirate	SENSITIVE	2	SENSITIVE	2	SENSITIVE	2
Strain 543	K.pneumoniae	Synovial fluid	SENSITIVE	0.5	SENSITIVE	0.5	SENSITIVE	0.5
Strain 544	K.pneumoniae	Blood	RESISTANCE	4	RESISTANCE	4	RESISTANCE	4
Strain 545	K.pneumoniae	Blood	SENSITIVE	0.5	SENSITIVE	0.5	SENSITIVE	0.5
Strain 546	K.pneumoniae	Blood	SENSITIVE	1	RESISTANCE	16	SENSITIVE	1
Strain 547	K.pneumoniae	Blood	SENSITIVE	1	SENSITIVE	1	SENSITIVE	1
Strain 548	K.pneumoniae	Blood	SENSITIVE	0.5	SENSITIVE	0.5	SENSITIVE	0.5
Strain 549	K.pneumoniae	Pleural fluid	RESISTANCE	16	RESISTANCE	16	RESISTANCE	16
Strain 550	K.pneumoniae	Ascitic fluid	SENSITIVE	1	SENSITIVE	1	SENSITIVE	1
Strain 551	K.pneumoniae	Pleural fluid	SENSITIVE	0.5	SENSITIVE	0.5	SENSITIVE	0.5
Strain 552	K.pneumoniae	Knee aspirate	SENSITIVE	1	SENSITIVE	1	SENSITIVE	1
Strain 553	K.pneumoniae	Synovial fluid	SENSITIVE	1	RESISTANCE	4	SENSITIVE	1
Strain 554	K.pneumoniae	Blood	SENSITIVE	2	SENSITIVE	2	SENSITIVE	2
Strain 555	K.pneumoniae	Bal Fluid	RESISTANCE	4	RESISTANCE	4	RESISTANCE	4
Strain 556	K.pneumoniae	Bal Fluid	SENSITIVE	2	SENSITIVE	2	SENSITIVE	2
Strain 557	K.pneumoniae	Bal Fluid	SENSITIVE	2	SENSITIVE	2	SENSITIVE	2
Strain 558	K.pneumoniae	Bal Fluid	SENSITIVE	0.5	SENSITIVE	0.5	SENSITIVE	0.5
Strain 559	K.pneumoniae	Bal Fluid	SENSITIVE	2	RESISTANCE	16	SENSITIVE	2
Strain 560	K.pneumoniae	Urine	SENSITIVE	2	RESISTANCE	8	SENSITIVE	2
Strain 561	K.pneumoniae	Pleural fluid	RESISTANCE	8	RESISTANCE	8	RESISTANCE	8
Strain 562	K.pneumoniae	Pleural fluid	SENSITIVE	1	SENSITIVE	1	SENSITIVE	1
Strain 563	K.pneumoniae	Ascitic fluid	SENSITIVE	1	SENSITIVE	1	SENSITIVE	1
Strain 564	K.pneumoniae	Pleural fluid	SENSITIVE	1	SENSITIVE	1	SENSITIVE	1
Strain 565	K.pneumoniae	Knee aspirate	SENSITIVE	0.5	RESISTANCE	4	SENSITIVE	0.5
Strain 566	K.pneumoniae	Synovial fluid	RESISTANCE	8	RESISTANCE	8	RESISTANCE	8
Strain 567	K.pneumoniae	Blood	SENSITIVE	1	SENSITIVE	1	SENSITIVE	1
Strain 568	K.pneumoniae	Blood	SENSITIVE	1	SENSITIVE	1	SENSITIVE	1
Strain 569	K.pneumoniae	Blood	SENSITIVE	1	SENSITIVE	1	SENSITIVE	1
Strain 570	K.pneumoniae	Blood	SENSITIVE	2	SENSITIVE	2	SENSITIVE	2
Strain 571	K.pneumoniae	Blood	SENSITIVE	2	SENSITIVE	2	SENSITIVE	2
Strain 572	K.pneumoniae	Pleural fluid	SENSITIVE	0.5	SENSITIVE	0.5	SENSITIVE	0.5
Strain 573	K.pneumoniae	Ascitic fluid	SENSITIVE	2	SENSITIVE	2	SENSITIVE	2
Strain 574	K.pneumoniae	Pleural fluid	RESISTANCE	4	RESISTANCE	4	RESISTANCE	4
Strain 575	K.pneumoniae	Knee aspirate	SENSITIVE	1	SENSITIVE	1	SENSITIVE	1
Strain 576	K.pneumoniae	Synovial fluid	SENSITIVE	1	SENSITIVE	1	SENSITIVE	1
Strain 577	K.pneumoniae	Blood	SENSITIVE	2	SENSITIVE	2	SENSITIVE	2
Strain 578	K.pneumoniae	Bal Fluid	SENSITIVE	1	SENSITIVE	1	SENSITIVE	1
Strain 579	K.pneumoniae	Bal Fluid	SENSITIVE	0.5	RESISTANCE	4	SENSITIVE	0.5
Strain 580	K.pneumoniae	Bal Fluid	SENSITIVE	0.5	SENSITIVE	0.5	SENSITIVE	0.5
Strain 581	K.pneumoniae	Pus	RESISTANCE	16	RESISTANCE	16	RESISTANCE	16
Strain 582	K.pneumoniae	Pus	SENSITIVE	1	SENSITIVE	1	SENSITIVE	1
Strain 583	K.pneumoniae	Pus	SENSITIVE	1	RESISTANCE	8	SENSITIVE	1
Strain 584	K.pneumoniae	Pus	SENSITIVE	0.5	SENSITIVE	0.5	SENSITIVE	0.5
Strain 585	K.pneumoniae	Pus	SENSITIVE	1	SENSITIVE	1	SENSITIVE	1
Strain 586	K.pneumoniae	Pus	SENSITIVE	1	SENSITIVE	1	SENSITIVE	1
Strain 587	K.pneumoniae	Pus	SENSITIVE	1	RESISTANCE	8	SENSITIVE	1
Strain 588	K.pneumoniae	Pus	SENSITIVE	1	RESISTANCE	8	SENSITIVE	1
Strain 589	K.pneumoniae	Pus	SENSITIVE	0.5	SENSITIVE	0.5	SENSITIVE	0.5
Strain 590	K.pneumoniae	Pus	SENSITIVE	2	SENSITIVE	2	SENSITIVE	2
Strain 591	K.pneumoniae	Knee aspirate	SENSITIVE	0.5	SENSITIVE	0.5	SENSITIVE	0.5
Strain 592	K.pneumoniae	Knee aspirate	SENSITIVE	2	SENSITIVE	2	SENSITIVE	2
Strain 593	K.pneumoniae	Knee aspirate	SENSITIVE	0.5	SENSITIVE	0.5	SENSITIVE	0.5
Strain 594	K.pneumoniae	Endotracheal aspirates	SENSITIVE	2	SENSITIVE	2	SENSITIVE	2
Strain 595	K.pneumoniae	Endotracheal aspirates	SENSITIVE	2	SENSITIVE	2	SENSITIVE	2
Strain 596	K.pneumoniae	Endotracheal aspirates	SENSITIVE	1	SENSITIVE	1	SENSITIVE	1
Strain 597	K.pneumoniae	Endotracheal aspirates	SENSITIVE	0.5	SENSITIVE	0.5	SENSITIVE	0.5
Strain 598	K.pneumoniae	Endotracheal aspirates	RESISTANCE	16	RESISTANCE	16	RESISTANCE	16
Strain 599	K.pneumoniae	Endotracheal aspirates	SENSITIVE	0.5	SENSITIVE	0.5	SENSITIVE	0.5
Strain 600	K.pneumoniae	Endotracheal aspirates	SENSITIVE	0.5	SENSITIVE	0.5	SENSITIVE	0.5
Strain 601	K.pneumoniae	Endotracheal aspirates	SENSITIVE	0.5	SENSITIVE	0.5	SENSITIVE	0.5
Strain 602	K.pneumoniae	Urine	SENSITIVE	0.5	SENSITIVE	0.5	SENSITIVE	0.5
Strain 603	K.pneumoniae	Urine	RESISTANCE	16	RESISTANCE	16	RESISTANCE	16
Strain 604	K.pneumoniae	Urine	SENSITIVE	0.5	SENSITIVE	0.5	SENSITIVE	0.5
Strain 605	K.pneumoniae	Blood	SENSITIVE	0.5	RESISTANCE	4	SENSITIVE	0.5
Strain 606	K.pneumoniae	Blood	SENSITIVE	0.5	SENSITIVE	0.5	SENSITIVE	0.5
Strain 607	K.pneumoniae	Blood	RESISTANCE	8	RESISTANCE	8	RESISTANCE	8
Strain 608	K.pneumoniae	Blood	SENSITIVE	1	SENSITIVE	1	SENSITIVE	1
Strain 609	K.pneumoniae	Bal Fluid	SENSITIVE	1	SENSITIVE	1	SENSITIVE	1
Strain 610	K.pneumoniae	Wound Swab	SENSITIVE	1	SENSITIVE	1	SENSITIVE	1
Strain 611	K.pneumoniae	Urine	SENSITIVE	2	SENSITIVE	2	SENSITIVE	2
Strain 612	K.pneumoniae	Urine	SENSITIVE	2	RESISTANCE	4	SENSITIVE	2
Strain 613	K.pneumoniae	Urine	SENSITIVE	1	SENSITIVE	1	SENSITIVE	1
Strain 614	K.pneumoniae	Pus	RESISTANCE	16	RESISTANCE	16	RESISTANCE	16
Strain 615	K.pneumoniae	Pus	SENSITIVE	0.5	SENSITIVE	0.5	SENSITIVE	0.5
Strain 616	K.pneumoniae	Blood	SENSITIVE	2	RESISTANCE	16	SENSITIVE	2
Strain 617	K.pneumoniae	Tissue Biopsy	SENSITIVE	1	SENSITIVE	1	SENSITIVE	1
Strain 618	K.pneumoniae	Bal Fluid	SENSITIVE	1	SENSITIVE	1	SENSITIVE	1
Strain 619	K.pneumoniae	Bal Fluid	SENSITIVE	0.5	SENSITIVE	0.5	SENSITIVE	0.5
Strain 620	K.pneumoniae	Bal Fluid	SENSITIVE	0.5	SENSITIVE	0.5	SENSITIVE	0.5
Strain 621	K.pneumoniae	Bal Fluid	SENSITIVE	0.5	SENSITIVE	0.5	SENSITIVE	0.5
Strain 622	K.pneumoniae	Wound Swab	RESISTANCE	4	RESISTANCE	4	RESISTANCE	4
Strain 623	K.pneumoniae	Urine	SENSITIVE	1	SENSITIVE	1	SENSITIVE	1
Strain 624	K.pneumoniae	Urine	SENSITIVE	0.5	SENSITIVE	0.5	SENSITIVE	0.5
Strain 625	K.pneumoniae	Endotracheal aspirates	SENSITIVE	2	SENSITIVE	2	SENSITIVE	2
Strain 626	K.pneumoniae	Endotracheal aspirates	RESISTANCE	16	RESISTANCE	16	RESISTANCE	16
Strain 627	K.pneumoniae	Pleural fluid	SENSITIVE	1	SENSITIVE	1	SENSITIVE	1
Strain 628	K.pneumoniae	Pleural fluid	SENSITIVE	2	SENSITIVE	2	SENSITIVE	2
Strain 629	K.pneumoniae	Ascitic fluid	SENSITIVE	2	SENSITIVE	2	SENSITIVE	2
Strain 630	K.pneumoniae	Pleural fluid	RESISTANCE	8	RESISTANCE	8	RESISTANCE	8
Strain 631	K.pneumoniae	Knee aspirate	SENSITIVE	0.5	SENSITIVE	0.5	SENSITIVE	0.5
Strain 632	K.pneumoniae	Synovial fluid	SENSITIVE	0.5	SENSITIVE	0.5	SENSITIVE	0.5
Strain 633	K.pneumoniae	Blood	SENSITIVE	1	SENSITIVE	1	SENSITIVE	1
Strain 634	K.pneumoniae	Blood	SENSITIVE	2	SENSITIVE	2	SENSITIVE	2
Strain 635	K.pneumoniae	Blood	SENSITIVE	0.5	SENSITIVE	0.5	SENSITIVE	0.5
Strain 636	K.pneumoniae	Blood	SENSITIVE	0.5	SENSITIVE	0.5	SENSITIVE	0.5
Strain 637	K.pneumoniae	Blood	SENSITIVE	0.5	SENSITIVE	0.5	SENSITIVE	0.5
Strain 638	K.pneumoniae	Pleural fluid	SENSITIVE	0.5	SENSITIVE	0.5	SENSITIVE	0.5
Strain 639	K.pneumoniae	Ascitic fluid	SENSITIVE	1	SENSITIVE	1	SENSITIVE	1
Strain 640	K.pneumoniae	Pleural fluid	SENSITIVE	1	SENSITIVE	1	SENSITIVE	1
Strain 641	K.pneumoniae	Knee aspirate	SENSITIVE	0.5	SENSITIVE	0.5	SENSITIVE	0.5
Strain 642	K.pneumoniae	Synovial fluid	SENSITIVE	0.5	SENSITIVE	0.5	SENSITIVE	0.5
Strain 643	K.pneumoniae	Blood	SENSITIVE	0.5	SENSITIVE	0.5	SENSITIVE	0.5
Strain 644	K.pneumoniae	Bal Fluid	SENSITIVE	0.5	SENSITIVE	0.5	SENSITIVE	0.5
Strain 645	K.pneumoniae	Bal Fluid	SENSITIVE	1	SENSITIVE	1	SENSITIVE	1
Strain 646	K.pneumoniae	Bal Fluid	SENSITIVE	1	SENSITIVE	1	SENSITIVE	1
Strain 647	K.pneumoniae	Bal Fluid	SENSITIVE	0.5	SENSITIVE	0.5	SENSITIVE	0.5
Strain 648	K.pneumoniae	Bal Fluid	SENSITIVE	1	RESISTANCE	1	SENSITIVE	1
Strain 649	K.pneumoniae	Urine	RESISTANCE	4	RESISTANCE	4	RESISTANCE	4
Strain 650	K.pneumoniae	Pleural fluid	SENSITIVE	1	SENSITIVE	1	SENSITIVE	1
Strain 651	K.pneumoniae	Pleural fluid	SENSITIVE	1	SENSITIVE	1	SENSITIVE	1
Strain 652	K.pneumoniae	Ascitic fluid	SENSITIVE	1	SENSITIVE	1	SENSITIVE	1
Strain 653	K.pneumoniae	Pleural fluid	SENSITIVE	2	SENSITIVE	2	SENSITIVE	2
Strain 654	K.pneumoniae	Knee aspirate	SENSITIVE	0.5	SENSITIVE	0.5	SENSITIVE	0.5
Strain 655	K.pneumoniae	Synovial fluid	SENSITIVE	2	SENSITIVE	2	SENSITIVE	2
Strain 656	K.pneumoniae	Blood	SENSITIVE	2	SENSITIVE	2	SENSITIVE	2
Strain 657	K.pneumoniae	Blood	SENSITIVE	1	SENSITIVE	1	SENSITIVE	1
Strain 658	K.pneumoniae	Blood	SENSITIVE	1	SENSITIVE	1	SENSITIVE	1
Strain 659	K.pneumoniae	Blood	SENSITIVE	0.5	SENSITIVE	0.5	SENSITIVE	0.5
Strain 660	K.pneumoniae	Blood	SENSITIVE	1	SENSITIVE	1	SENSITIVE	1
Strain 661	K.pneumoniae	Pleural fluid	RESISTANCE	16	RESISTANCE	16	RESISTANCE	16
Strain 662	K.pneumoniae	Ascitic fluid	SENSITIVE	0.5	SENSITIVE	0.5	SENSITIVE	0.5
Strain 663	K.pneumoniae	Pleural fluid	SENSITIVE	0.5	SENSITIVE	0.5	SENSITIVE	0.5
Strain 664	K.pneumoniae	Knee aspirate	SENSITIVE	0.5	SENSITIVE	0.5	SENSITIVE	0.5
Strain 665	K.pneumoniae	Synovial fluid	SENSITIVE	0.5	SENSITIVE	0.5	SENSITIVE	0.5
Strain 666	K.pneumoniae	Blood	RESISTANCE	4	RESISTANCE	4	RESISTANCE	4
Strain 667	K.pneumoniae	Bal Fluid	SENSITIVE	1	SENSITIVE	1	SENSITIVE	1
Strain 668	K.pneumoniae	Bal Fluid	SENSITIVE	0.5	SENSITIVE	0.5	SENSITIVE	0.5
Strain 669	K.pneumoniae	Bal Fluid	SENSITIVE	1	RESISTANCE	4	SENSITIVE	1
Strain 670	K.pneumoniae	Bal Fluid	SENSITIVE	0.5	SENSITIVE	0.5	SENSITIVE	0.5
Strain 671	K.pneumoniae	Bal Fluid	SENSITIVE	1	SENSITIVE	1	SENSITIVE	1
Strain 672	K.pneumoniae	Blood	SENSITIVE	2	RESISTANCE	8	SENSITIVE	2
Strain 673	K.pneumoniae	Bal Fluid	SENSITIVE	0.5	SENSITIVE	0.5	SENSITIVE	0.5
Strain 674	K.pneumoniae	Wound Swab	SENSITIVE	2	SENSITIVE	2	SENSITIVE	2
Strain 675	K.pneumoniae	Urine	SENSITIVE	1	SENSITIVE	1	SENSITIVE	1
Strain 676	K.pneumoniae	Urine	SENSITIVE	0.5	SENSITIVE	0.5	SENSITIVE	0.5
Strain 677	K.pneumoniae	Urine	SENSITIVE	1	SENSITIVE	1	SENSITIVE	1
Strain 678	K.pneumoniae	Pus	SENSITIVE	0.5	SENSITIVE	0.5	SENSITIVE	0.5
Strain 679	K.pneumoniae	Pus	RESISTANCE	16	RESISTANCE	16	RESISTANCE	16
Strain 680	K.pneumoniae	Blood	SENSITIVE	0.5	SENSITIVE	0.5	SENSITIVE	0.5
Strain 681	K.pneumoniae	Tissue Biopsy	SENSITIVE	1	SENSITIVE	1	SENSITIVE	1
Strain 682	K.pneumoniae	Bal Fluid	SENSITIVE	1	SENSITIVE	1	SENSITIVE	1
Strain 683	K.pneumoniae	Bal Fluid	RESISTANCE	16	RESISTANCE	16	RESISTANCE	16
Strain 684	K.pneumoniae	Bal Fluid	SENSITIVE	0.5	SENSITIVE	0.5	SENSITIVE	0.5
Strain 685	K.pneumoniae	Bal Fluid	SENSITIVE	0.5	SENSITIVE	0.5	SENSITIVE	0.5
Strain 686	K.pneumoniae	Wound Swab	RESISTANCE	8	RESISTANCE	8	RESISTANCE	8
Strain 687	K.pneumoniae	Urine	SENSITIVE	0.5	SENSITIVE	0.5	SENSITIVE	0.5
Strain 688	K.pneumoniae	Urine	RESISTANCE	4	RESISTANCE	4	RESISTANCE	4
Strain 689	K.pneumoniae	Endotracheal aspirates	RESISTANCE	4	RESISTANCE	4	RESISTANCE	4
Strain 690	K.pneumoniae	Endotracheal aspirates	RESISTANCE	4	RESISTANCE	4	RESISTANCE	4
Strain 691	K.pneumoniae	Pleural fluid	SENSITIVE	0.5	SENSITIVE	0.5	SENSITIVE	0.5
Strain 692	K.pneumoniae	Pleural fluid	SENSITIVE	0.5	RESISTANCE	4	SENSITIVE	0.5
Strain 693	K.pneumoniae	Ascitic fluid	RESISTANCE	8	RESISTANCE	8	RESISTANCE	8
Strain 694	K.pneumoniae	Pleural fluid	SENSITIVE	2	SENSITIVE	2	SENSITIVE	2
Strain 695	K.pneumoniae	Knee aspirate	SENSITIVE	0.5	SENSITIVE	0.5	SENSITIVE	0.5
Strain 696	K.pneumoniae	Synovial fluid	SENSITIVE	2	SENSITIVE	2	SENSITIVE	2
Strain 697	K.pneumoniae	Blood	SENSITIVE	2	RESISTANCE	16	SENSITIVE	2
Strain 698	K.pneumoniae	Blood	SENSITIVE	2	SENSITIVE	2	SENSITIVE	2
Strain 699	K.pneumoniae	Blood	SENSITIVE	1	SENSITIVE	1	SENSITIVE	1
Strain 700	K.pneumoniae	Blood	SENSITIVE	1	SENSITIVE	1	SENSITIVE	1
Strain 701	K.pneumoniae	Blood	SENSITIVE	0.5	SENSITIVE	0.5	SENSITIVE	0.5
Strain 702	K.pneumoniae	Pleural fluid	SENSITIVE	1	SENSITIVE	1	SENSITIVE	1
Strain 703	K.pneumoniae	Ascitic fluid	SENSITIVE	0.5	RESISTANCE	4	SENSITIVE	0.5
Strain 704	K.pneumoniae	Pleural fluid	SENSITIVE	0.5	SENSITIVE	0.5	SENSITIVE	0.5
Strain 705	K.pneumoniae	Knee aspirate	SENSITIVE	0.5	RESISTANCE	4	SENSITIVE	0.5
Strain 706	K.pneumoniae	Synovial fluid	SENSITIVE	0.5	SENSITIVE	0.5	SENSITIVE	0.5
Strain 707	K.pneumoniae	Blood	RESISTANCE	16	RESISTANCE	16	RESISTANCE	16
Strain 708	K.pneumoniae	Bal Fluid	SENSITIVE	0.5	SENSITIVE	0.5	SENSITIVE	0.5
Strain 709	K.pneumoniae	Bal Fluid	SENSITIVE	0.5	SENSITIVE	0.5	SENSITIVE	0.5
Strain 710	K.pneumoniae	Bal Fluid	SENSITIVE	1	SENSITIVE	1	SENSITIVE	1
Strain 711	K.pneumoniae	Bal Fluid	SENSITIVE	2	SENSITIVE	2	SENSITIVE	2
Strain 712	K.pneumoniae	Bal Fluid	RESISTANCE	16	RESISTANCE	16	RESISTANCE	16
Strain 713	K.pneumoniae	Urine	SENSITIVE	0.5	SENSITIVE	0.5	SENSITIVE	0.5
Strain 714	K.pneumoniae	Pleural fluid	SENSITIVE	2	SENSITIVE	2	SENSITIVE	2
Strain 715	K.pneumoniae	Pleural fluid	SENSITIVE	0.5	SENSITIVE	0.5	SENSITIVE	0.5
Strain 716	K.pneumoniae	Ascitic fluid	SENSITIVE	1	RESISTANCE	4	SENSITIVE	1
Strain 717	K.pneumoniae	Pleural fluid	SENSITIVE	0.5	RESISTANCE	4	SENSITIVE	0.5
Strain 718	K.pneumoniae	Knee aspirate	SENSITIVE	0.5	SENSITIVE	0.5	SENSITIVE	0.5
Strain 719	K.pneumoniae	Synovial fluid	SENSITIVE	0.5	SENSITIVE	0.5	SENSITIVE	0.5
Strain 720	K.pneumoniae	Blood	SENSITIVE	2	SENSITIVE	2	SENSITIVE	2
Strain 721	K.pneumoniae	Blood	SENSITIVE	2	SENSITIVE	2	SENSITIVE	2
Strain 722	K.pneumoniae	Blood	SENSITIVE	2	SENSITIVE	2	SENSITIVE	2
Strain 723	K.pneumoniae	Blood	SENSITIVE	0.5	SENSITIVE	0.5	SENSITIVE	0.5
Strain 724	K.pneumoniae	Urine	SENSITIVE	1	SENSITIVE	1	SENSITIVE	1
Strain 725	K.pneumoniae	Pus	SENSITIVE	0.5	SENSITIVE	0.5	SENSITIVE	0.5
Strain 726	K.pneumoniae	Pus	RESISTANCE	8	RESISTANCE	8	RESISTANCE	8
Strain 727	K.pneumoniae	Blood	RESISTANCE	4	RESISTANCE	4	RESISTANCE	4
Strain 728	K.pneumoniae	Tissue Biopsy	SENSITIVE	0.5	SENSITIVE	0.5	SENSITIVE	0.5
Strain 729	K.pneumoniae	Bal Fluid	SENSITIVE	0.5	SENSITIVE	0.5	SENSITIVE	0.5
Strain 730	K.pneumoniae	Bal Fluid	SENSITIVE	2	SENSITIVE	2	SENSITIVE	2
Strain 731	K.pneumoniae	Bal Fluid	SENSITIVE	2	SENSITIVE	2	SENSITIVE	2
Strain 732	K.pneumoniae	Bal Fluid	SENSITIVE	1	SENSITIVE	1	SENSITIVE	1
Strain 733	K.pneumoniae	Wound Swab	RESISTANCE	4	RESISTANCE	4	RESISTANCE	4
Strain 734	K.pneumoniae	Urine	SENSITIVE	0.5	RESISTANCE	4	SENSITIVE	0.5
Strain 735	K.pneumoniae	Urine	SENSITIVE	0.5	SENSITIVE	0.5	SENSITIVE	0.5
Strain 736	K.pneumoniae	Endotracheal aspirates	SENSITIVE	0.5	SENSITIVE	0.5	SENSITIVE	0.5
Strain 737	K.pneumoniae	Endotracheal aspirates	SENSITIVE	1	SENSITIVE	1	SENSITIVE	1
Strain 738	K.pneumoniae	Pleural fluid	SENSITIVE	0.5	SENSITIVE	0.5	SENSITIVE	0.5
Strain 739	K.pneumoniae	Pleural fluid	RESISTANCE	16	RESISTANCE	16	RESISTANCE	16
Strain 740	K.pneumoniae	Ascitic fluid	SENSITIVE	1	SENSITIVE	1	SENSITIVE	1
Strain 741	K.pneumoniae	Pleural fluid	SENSITIVE	0.5	SENSITIVE	0.5	SENSITIVE	0.5
Strain 742	K.pneumoniae	Knee aspirate	SENSITIVE	1	SENSITIVE	1	SENSITIVE	1
Strain 743	K.pneumoniae	Synovial fluid	SENSITIVE	2	SENSITIVE	2	SENSITIVE	2
Strain 744	K.pneumoniae	Blood	RESISTANCE	8	RESISTANCE	8	RESISTANCE	8
Strain 745	K.pneumoniae	Blood	SENSITIVE	2	SENSITIVE	2	SENSITIVE	2
Strain 746	K.pneumoniae	Blood	SENSITIVE	0.5	SENSITIVE	0.5	SENSITIVE	0.5
Strain 747	K.pneumoniae	Blood	RESISTANCE	16	RESISTANCE	16	RESISTANCE	16
Strain 748	K.pneumoniae	Blood	SENSITIVE	0.5	SENSITIVE	0.5	SENSITIVE	0.5
Strain 749	K.pneumoniae	Pleural fluid	SENSITIVE	0.5	SENSITIVE	0.5	SENSITIVE	0.5
Strain 750	K.pneumoniae	Ascitic fluid	SENSITIVE	2	SENSITIVE	2	SENSITIVE	2
Strain 751	K.pneumoniae	Pleural fluid	SENSITIVE	1	SENSITIVE	1	SENSITIVE	1
Strain 752	K.pneumoniae	Knee aspirate	SENSITIVE	1	SENSITIVE	1	SENSITIVE	1
Strain 753	K.pneumoniae	Synovial fluid	SENSITIVE	0.5	SENSITIVE	0.5	SENSITIVE	0.5
Strain 754	K.pneumoniae	Blood	RESISTANCE	4	RESISTANCE	4	RESISTANCE	4
Strain 755	K.pneumoniae	Bal Fluid	SENSITIVE	0.5	SENSITIVE	0.5	SENSITIVE	0.5
Strain 756	K.pneumoniae	Bal Fluid	SENSITIVE	0.5	SENSITIVE	0.5	SENSITIVE	0.5
Strain 757	K.pneumoniae	Bal Fluid	SENSITIVE	2	SENSITIVE	2	SENSITIVE	2
Strain 758	K.pneumoniae	Bal Fluid	SENSITIVE	0.5	SENSITIVE	0.5	SENSITIVE	0.5
Strain 759	K.pneumoniae	Bal Fluid	RESISTANCE	16	RESISTANCE	16	RESISTANCE	16
Strain 760	K.pneumoniae	Urine	SENSITIVE	2	SENSITIVE	2	SENSITIVE	2
Strain 761	K.pneumoniae	Pleural fluid	SENSITIVE	0.5	SENSITIVE	0.5	SENSITIVE	0.5
Strain 762	K.pneumoniae	Pleural fluid	SENSITIVE	1	SENSITIVE	1	SENSITIVE	1
Strain 763	K.pneumoniae	Ascitic fluid	SENSITIVE	2	SENSITIVE	2	SENSITIVE	2
Strain 764	K.pneumoniae	Pleural fluid	SENSITIVE	2	SENSITIVE	2	SENSITIVE	2
Strain 765	K.pneumoniae	Knee aspirate	SENSITIVE	1	SENSITIVE	1	SENSITIVE	1
Strain 766	K.pneumoniae	Synovial fluid	RESISTANCE	8	RESISTANCE	8	RESISTANCE	8
Strain 767	K.pneumoniae	Blood	SENSITIVE	2	SENSITIVE	2	SENSITIVE	2
Strain 768	K.pneumoniae	Blood	SENSITIVE	1	RESISTANCE	8	SENSITIVE	1
Strain 769	K.pneumoniae	Blood	SENSITIVE	0.5	SENSITIVE	0.5	SENSITIVE	0.5
Strain 770	K.pneumoniae	Blood	SENSITIVE	2	SENSITIVE	2	SENSITIVE	2
Strain 771	K.pneumoniae	Blood	SENSITIVE	1	SENSITIVE	1	SENSITIVE	1
Strain 772	K.pneumoniae	Pleural fluid	RESISTANCE	4	RESISTANCE	4	RESISTANCE	4
Strain 773	K.pneumoniae	Ascitic fluid	SENSITIVE	1	SENSITIVE	1	SENSITIVE	1
Strain 774	K.pneumoniae	Pleural fluid	SENSITIVE	1	SENSITIVE	1	SENSITIVE	1
Strain 775	K.pneumoniae	Knee aspirate	SENSITIVE	2	SENSITIVE	2	SENSITIVE	2
Strain 776	K.pneumoniae	Synovial fluid	SENSITIVE	0.5	SENSITIVE	0.5	SENSITIVE	0.5
Strain 777	K.pneumoniae	Blood	SENSITIVE	2	SENSITIVE	2	SENSITIVE	2
Strain 778	K.pneumoniae	Bal Fluid	SENSITIVE	2	SENSITIVE	2	SENSITIVE	2
Strain 779	K.pneumoniae	Bal Fluid	RESISTANCE	16	RESISTANCE	16	RESISTANCE	16
Strain 780	K.pneumoniae	Bal Fluid	SENSITIVE	2	SENSITIVE	2	SENSITIVE	2
Strain 781	K.pneumoniae	Bal Fluid	SENSITIVE	1	SENSITIVE	1	SENSITIVE	1
Strain 782	K.pneumoniae	Bal Fluid	SENSITIVE	2	SENSITIVE	2	SENSITIVE	2
Strain 783	K.pneumoniae	Blood	SENSITIVE	2	SENSITIVE	2	SENSITIVE	2
Strain 784	K.pneumoniae	Bal Fluid	SENSITIVE	2	SENSITIVE	2	SENSITIVE	2
Strain 785	K.pneumoniae	Wound Swab	RESISTANCE	4	RESISTANCE	4	RESISTANCE	4
Strain 786	K.pneumoniae	Urine	SENSITIVE	0.5	SENSITIVE	0.5	SENSITIVE	0.5
Strain 787	K.pneumoniae	Urine	SENSITIVE	2	SENSITIVE	2	SENSITIVE	2
Strain 788	K.pneumoniae	Urine	SENSITIVE	2	RESISTANCE	16	SENSITIVE	2
Strain 789	K.pneumoniae	Pus	SENSITIVE	2	SENSITIVE	2	SENSITIVE	2
Strain 790	K.pneumoniae	Pus	SENSITIVE	0.5	SENSITIVE	0.5	SENSITIVE	0.5
Strain 791	K.pneumoniae	Blood	RESISTANCE	8	RESISTANCE	8	RESISTANCE	8
Strain 792	K.pneumoniae	Tissue Biopsy	SENSITIVE	1	SENSITIVE	1	SENSITIVE	1
Strain 793	K.pneumoniae	Bal Fluid	SENSITIVE	2	SENSITIVE	2	SENSITIVE	2
Strain 794	K.pneumoniae	Bal Fluid	SENSITIVE	2	SENSITIVE	2	SENSITIVE	2
Strain 795	K.pneumoniae	Bal Fluid	SENSITIVE	2	SENSITIVE	2	SENSITIVE	2
Strain 796	K.pneumoniae	Bal Fluid	RESISTANCE	16	RESISTANCE	16	RESISTANCE	16
Strain 797	K.pneumoniae	Wound Swab	SENSITIVE	0.5	SENSITIVE	0.5	SENSITIVE	0.5
Strain 798	K.pneumoniae	Urine	SENSITIVE	2	SENSITIVE	2	SENSITIVE	2
Strain 799	K.pneumoniae	Urine	SENSITIVE	2	SENSITIVE	2	SENSITIVE	2
Strain 800	K.pneumoniae	Endotracheal aspirates	SENSITIVE	0.5	SENSITIVE	0.5	SENSITIVE	0.5
Strain 801	K.pneumoniae	Endotracheal aspirates	SENSITIVE	2	SENSITIVE	2	SENSITIVE	2
Strain 802	K.pneumoniae	Pleural fluid	SENSITIVE	2	SENSITIVE	2	SENSITIVE	2
Strain 803	K.pneumoniae	Pleural fluid	SENSITIVE	2	SENSITIVE	2	SENSITIVE	2
Strain 804	K.pneumoniae	Ascitic fluid	SENSITIVE	2	SENSITIVE	2	SENSITIVE	2
Strain 805	K.pneumoniae	Pleural fluid	SENSITIVE	0.5	SENSITIVE	0.5	SENSITIVE	0.5
Strain 806	K.pneumoniae	Knee aspirate	SENSITIVE	2	SENSITIVE	2	SENSITIVE	2
Strain 807	K.pneumoniae	Synovial fluid	SENSITIVE	2	SENSITIVE	2	SENSITIVE	2
Strain 808	K.pneumoniae	Blood	SENSITIVE	2	SENSITIVE	2	SENSITIVE	2
Strain 809	K.pneumoniae	Blood	SENSITIVE	2	RESISTANCE	16	SENSITIVE	2
Strain 810	K.pneumoniae	Blood	SENSITIVE	0.5	SENSITIVE	0.5	SENSITIVE	0.5
Strain 811	K.pneumoniae	Blood	SENSITIVE	2	SENSITIVE	2	SENSITIVE	2
Strain 812	K.pneumoniae	Blood	SENSITIVE	1	SENSITIVE	1	SENSITIVE	1
Strain 813	K.pneumoniae	Pleural fluid	RESISTANCE	16	RESISTANCE	16	RESISTANCE	16
Strain 814	K.pneumoniae	Ascitic fluid	SENSITIVE	2	SENSITIVE	2	SENSITIVE	2
Strain 815	K.pneumoniae	Pleural fluid	SENSITIVE	2	SENSITIVE	2	SENSITIVE	2
Strain 816	K.pneumoniae	Knee aspirate	SENSITIVE	0.5	SENSITIVE	0.5	SENSITIVE	0.5
Strain 817	K.pneumoniae	Synovial fluid	RESISTANCE	8	RESISTANCE	8	RESISTANCE	8
Strain 818	K.pneumoniae	Blood	SENSITIVE	0.5	SENSITIVE	0.5	SENSITIVE	0.5
Strain 819	K.pneumoniae	Bal Fluid	SENSITIVE	2	SENSITIVE	2	SENSITIVE	2
Strain 820	K.pneumoniae	Bal Fluid	SENSITIVE	1	SENSITIVE	1	SENSITIVE	1
Strain 821	K.pneumoniae	Bal Fluid	SENSITIVE	0.5	SENSITIVE	0.5	SENSITIVE	0.5
Strain 822	K.pneumoniae	Bal Fluid	RESISTANCE	4	RESISTANCE	4	RESISTANCE	4
Strain 823	K.pneumoniae	Bal Fluid	SENSITIVE	2	SENSITIVE	2	SENSITIVE	2
Strain 824	K.pneumoniae	Urine	SENSITIVE	0.5	SENSITIVE	0.5	SENSITIVE	0.5
Strain 825	K.pneumoniae	Pleural fluid	SENSITIVE	2	SENSITIVE	2	SENSITIVE	2
Strain 826	K.pneumoniae	Pleural fluid	SENSITIVE	2	SENSITIVE	2	SENSITIVE	2
Strain 827	K.pneumoniae	Ascitic fluid	SENSITIVE	1	SENSITIVE	1	SENSITIVE	1
Strain 828	K.pneumoniae	Pleural fluid	RESISTANCE	4	RESISTANCE	4	RESISTANCE	4
Strain 829	K.pneumoniae	Knee aspirate	SENSITIVE	1	SENSITIVE	1	SENSITIVE	1
Strain 830	K.pneumoniae	Synovial fluid	SENSITIVE	1	SENSITIVE	1	SENSITIVE	1
Strain 831	K.pneumoniae	Blood	SENSITIVE	2	SENSITIVE	2	SENSITIVE	2
Strain 832	K.pneumoniae	Blood	SENSITIVE	1	SENSITIVE	1	SENSITIVE	1
Strain 833	K.pneumoniae	Blood	SENSITIVE	0.5	SENSITIVE	0.5	SENSITIVE	0.5
Strain 834	K.pneumoniae	Blood	RESISTANCE	16	RESISTANCE	16	RESISTANCE	16
Strain 835	K.pneumoniae	Blood	SENSITIVE	2	RESISTANCE	8	SENSITIVE	2
Strain 836	K.pneumoniae	Pleural fluid	SENSITIVE	0.5	SENSITIVE	0.5	SENSITIVE	0.5
Strain 837	K.pneumoniae	Ascitic fluid	SENSITIVE	2	SENSITIVE	2	SENSITIVE	2
Strain 838	K.pneumoniae	Pleural fluid	SENSITIVE	2	SENSITIVE	2	SENSITIVE	2
Strain 839	K.pneumoniae	Knee aspirate	RESISTANCE	16	RESISTANCE	16	RESISTANCE	16
Strain 840	K.pneumoniae	Synovial fluid	SENSITIVE	2	SENSITIVE	2	SENSITIVE	2
Strain 841	K.pneumoniae	Blood	SENSITIVE	2	SENSITIVE	2	SENSITIVE	2
Strain 842	K.pneumoniae	Bal Fluid	SENSITIVE	0.5	SENSITIVE	0.5	SENSITIVE	0.5
Strain 843	K.pneumoniae	Bal Fluid	SENSITIVE	1	SENSITIVE	1	SENSITIVE	1
Strain 844	K.pneumoniae	Bal Fluid	RESISTANCE	8	RESISTANCE	8	RESISTANCE	8
Strain 845	K.pneumoniae	Pus	SENSITIVE	1	SENSITIVE	1	SENSITIVE	1
Strain 846	K.pneumoniae	Pus	SENSITIVE	2	SENSITIVE	2	SENSITIVE	2
Strain 847	K.pneumoniae	Pus	SENSITIVE	2	SENSITIVE	2	SENSITIVE	2
Strain 848	K.pneumoniae	Pus	SENSITIVE	2	SENSITIVE	2	SENSITIVE	2
Strain 849	K.pneumoniae	Pus	SENSITIVE	2	SENSITIVE	2	SENSITIVE	2
Strain 850	K.pneumoniae	Pus	RESISTANCE	4	RESISTANCE	4	RESISTANCE	4
Strain 851	K.pneumoniae	Pus	SENSITIVE	2	SENSITIVE	2	SENSITIVE	2
Strain 852	K.pneumoniae	Pus	SENSITIVE	2	SENSITIVE	2	SENSITIVE	2
Strain 853	K.pneumoniae	Pus	SENSITIVE	2	SENSITIVE	2	SENSITIVE	2
Strain 854	K.pneumoniae	Pus	RESISTANCE	16	RESISTANCE	16	RESISTANCE	16
Strain 855	K.pneumoniae	Knee aspirate	SENSITIVE	1	SENSITIVE	1	SENSITIVE	1
Strain 856	K.pneumoniae	Knee aspirate	SENSITIVE	2	SENSITIVE	2	SENSITIVE	2
Strain 857	K.pneumoniae	Knee aspirate	SENSITIVE	1	SENSITIVE	1	SENSITIVE	1
Strain 858	K.pneumoniae	Knee aspirate	SENSITIVE	2	RESISTANCE	8	SENSITIVE	2
Strain 859	K.pneumoniae	Knee aspirate	RESISTANCE	4	RESISTANCE	4	RESISTANCE	4
Strain 860	K.pneumoniae	Knee aspirate	SENSITIVE	2	SENSITIVE	2	SENSITIVE	2
Strain 861	K.pneumoniae	Knee aspirate	RESISTANCE	8	RESISTANCE	8	RESISTANCE	8
Strain 862	K.pneumoniae	Knee aspirate	RESISTANCE	16	RESISTANCE	16	RESISTANCE	16
Strain 863	K.pneumoniae	Endotracheal aspirates	SENSITIVE	2	SENSITIVE	2	SENSITIVE	2
Strain 864	K.pneumoniae	Endotracheal aspirates	SENSITIVE	0.5	SENSITIVE	0.5	SENSITIVE	0.5
Strain 865	K.pneumoniae	Endotracheal aspirates	RESISTANCE	16	RESISTANCE	16	RESISTANCE	16
Strain 866	K.pneumoniae	Endotracheal aspirates	SENSITIVE	2	SENSITIVE	2	SENSITIVE	2
Strain 867	K.pneumoniae	Endotracheal aspirates	SENSITIVE	0.5	SENSITIVE	0.5	SENSITIVE	0.5
Strain 868	K.pneumoniae	Endotracheal aspirates	SENSITIVE	0.5	SENSITIVE	0.5	SENSITIVE	0.5
Strain 869	K.pneumoniae	Endotracheal aspirates	SENSITIVE	1	SENSITIVE	1	SENSITIVE	1
Strain 870	K.pneumoniae	Endotracheal aspirates	RESISTANCE	4	RESISTANCE	4	RESISTANCE	4
Strain 871	K.pneumoniae	Urine	RESISTANCE	16	RESISTANCE	16	RESISTANCE	16
Strain 872	K.pneumoniae	Urine	SENSITIVE	2	SENSITIVE	2	SENSITIVE	2
Strain 873	K.pneumoniae	Urine	SENSITIVE	0.5	SENSITIVE	0.5	SENSITIVE	0.5
Strain 874	K.pneumoniae	Blood	SENSITIVE	2	SENSITIVE	2	SENSITIVE	2
Strain 875	K.pneumoniae	Blood	SENSITIVE	2	SENSITIVE	2	SENSITIVE	2
Strain 876	K.pneumoniae	Blood	SENSITIVE	2	SENSITIVE	2	SENSITIVE	2
Strain 877	K.pneumoniae	Blood	SENSITIVE	0.5	SENSITIVE	0.5	SENSITIVE	0.5
Strain 878	K.pneumoniae	Bal Fluid	SENSITIVE	0.5	SENSITIVE	0.5	SENSITIVE	0.5
Strain 879	K.pneumoniae	Wound Swab	SENSITIVE	0.5	SENSITIVE	0.5	SENSITIVE	0.5
Strain 880	K.pneumoniae	Urine	SENSITIVE	2	RESISTANCE	8	SENSITIVE	2
Strain 881	K.pneumoniae	Urine	SENSITIVE	2	SENSITIVE	2	SENSITIVE	2
Strain 882	K.pneumoniae	Urine	SENSITIVE	2	SENSITIVE	2	SENSITIVE	2
Strain 883	K.pneumoniae	Pus	SENSITIVE	1	SENSITIVE	1	SENSITIVE	1
Strain 884	K.pneumoniae	Pus	SENSITIVE	2	SENSITIVE	2	SENSITIVE	2
Strain 885	K.pneumoniae	Blood	SENSITIVE	2	SENSITIVE	2	SENSITIVE	2
Strain 886	K.pneumoniae	Tissue Biopsy	SENSITIVE	2	SENSITIVE	2	SENSITIVE	2
Strain 887	K.pneumoniae	Bal Fluid	SENSITIVE	2	SENSITIVE	2	SENSITIVE	2
Strain 888	K.pneumoniae	Bal Fluid	SENSITIVE	1	SENSITIVE	1	SENSITIVE	1
Strain 889	K.pneumoniae	Bal Fluid	SENSITIVE	2	SENSITIVE	2	SENSITIVE	2
Strain 890	K.pneumoniae	Bal Fluid	SENSITIVE	2	SENSITIVE	2	SENSITIVE	2
Strain 891	K.pneumoniae	Wound Swab	SENSITIVE	2	SENSITIVE	2	SENSITIVE	2
Strain 892	K.pneumoniae	Urine	SENSITIVE	2	SENSITIVE	2	SENSITIVE	2
Strain 893	K.pneumoniae	Urine	SENSITIVE	1	SENSITIVE	1	SENSITIVE	1
Strain 894	K.pneumoniae	Endotracheal aspirates	SENSITIVE	2	SENSITIVE	2	SENSITIVE	2
Strain 895	K.pneumoniae	Endotracheal aspirates	SENSITIVE	0.5	SENSITIVE	0.5	SENSITIVE	0.5
Strain 896	K.pneumoniae	Pleural fluid	SENSITIVE	2	SENSITIVE	2	SENSITIVE	2
Strain 897	K.pneumoniae	Pleural fluid	SENSITIVE	2	SENSITIVE	2	SENSITIVE	2
Strain 898	K.pneumoniae	Ascitic fluid	SENSITIVE	2	SENSITIVE	2	SENSITIVE	2
Strain 899	K.pneumoniae	Pleural fluid	SENSITIVE	2	SENSITIVE	2	SENSITIVE	2
Strain 900	K.pneumoniae	Knee aspirate	SENSITIVE	2	RESISTANCE	16	SENSITIVE	2
Strain 901	K.pneumoniae	Synovial fluid	SENSITIVE	1	SENSITIVE	1	SENSITIVE	1
Strain 902	K.pneumoniae	Blood	SENSITIVE	1	SENSITIVE	1	SENSITIVE	1
Strain 903	K.pneumoniae	Blood	SENSITIVE	2	SENSITIVE	2	SENSITIVE	2
Strain 904	K.pneumoniae	Blood	SENSITIVE	0.5	SENSITIVE	0.5	SENSITIVE	0.5
Strain 905	K.pneumoniae	Blood	SENSITIVE	2	SENSITIVE	2	SENSITIVE	2
Strain 906	K.pneumoniae	Blood	SENSITIVE	2	SENSITIVE	2	SENSITIVE	2
Strain 907	K.pneumoniae	Pleural fluid	SENSITIVE	0.5	SENSITIVE	0.5	SENSITIVE	0.5
Strain 908	K.pneumoniae	Ascitic fluid	SENSITIVE	1	SENSITIVE	1	SENSITIVE	1
Strain 909	K.pneumoniae	Pleural fluid	SENSITIVE	2	SENSITIVE	2	SENSITIVE	2
Strain 910	K.pneumoniae	Knee aspirate	SENSITIVE	2	SENSITIVE	2	SENSITIVE	2
Strain 911	K.pneumoniae	Synovial fluid	SENSITIVE	2	SENSITIVE	2	SENSITIVE	2
Strain 912	K.pneumoniae	Blood	SENSITIVE	2	SENSITIVE	2	SENSITIVE	2
Strain 913	K.pneumoniae	Bal Fluid	SENSITIVE	0.5	SENSITIVE	0.5	SENSITIVE	0.5
Strain 914	K.pneumoniae	Bal Fluid	SENSITIVE	0.5	SENSITIVE	0.5	SENSITIVE	0.5
Strain 915	K.pneumoniae	Bal Fluid	SENSITIVE	0.5	SENSITIVE	0.5	SENSITIVE	0.5
Strain 916	K.pneumoniae	Bal Fluid	SENSITIVE	2	SENSITIVE	2	SENSITIVE	2
Strain 917	K.pneumoniae	Bal Fluid	SENSITIVE	2	SENSITIVE	2	SENSITIVE	2
Strain 918	K.pneumoniae	Urine	SENSITIVE	2	SENSITIVE	2	SENSITIVE	2
Strain 919	K.pneumoniae	Pleural fluid	SENSITIVE	2	SENSITIVE	2	SENSITIVE	2
Strain 920	K.pneumoniae	Pleural fluid	SENSITIVE	2	SENSITIVE	2	SENSITIVE	2
Strain 921	K.pneumoniae	Ascitic fluid	SENSITIVE	2	SENSITIVE	2	SENSITIVE	2
Strain 922	K.pneumoniae	Pleural fluid	SENSITIVE	2	SENSITIVE	2	SENSITIVE	2
Strain 923	K.pneumoniae	Knee aspirate	SENSITIVE	2	SENSITIVE	2	SENSITIVE	2
Strain 924	K.pneumoniae	Synovial fluid	SENSITIVE	2	SENSITIVE	2	SENSITIVE	2
Strain 925	K.pneumoniae	Blood	SENSITIVE	2	SENSITIVE	2	SENSITIVE	2
Strain 926	K.pneumoniae	Blood	SENSITIVE	2	SENSITIVE	2	SENSITIVE	2
Strain 927	K.pneumoniae	Blood	SENSITIVE	0.5	SENSITIVE	0.5	SENSITIVE	0.5
Strain 928	K.pneumoniae	Blood	SENSITIVE	2	SENSITIVE	2	SENSITIVE	2
Strain 929	K.pneumoniae	Blood	SENSITIVE	2	RESISTANCE	8	SENSITIVE	2
Strain 930	K.pneumoniae	Pleural fluid	SENSITIVE	1	SENSITIVE	1	SENSITIVE	1
Strain 931	K.pneumoniae	Ascitic fluid	SENSITIVE	0.5	SENSITIVE	0.5	SENSITIVE	0.5
Strain 932	K.pneumoniae	Pleural fluid	SENSITIVE	2	SENSITIVE	2	SENSITIVE	2
Strain 933	K.pneumoniae	Knee aspirate	SENSITIVE	2	SENSITIVE	2	SENSITIVE	2
Strain 934	K.pneumoniae	Synovial fluid	SENSITIVE	2	SENSITIVE	2	SENSITIVE	2
Strain 935	K.pneumoniae	Blood	SENSITIVE	0.5	SENSITIVE	0.5	SENSITIVE	0.5
Strain 936	K.pneumoniae	Bal Fluid	SENSITIVE	2	SENSITIVE	2	SENSITIVE	2
Strain 937	K.pneumoniae	Urine	SENSITIVE	2	SENSITIVE	2	SENSITIVE	2
Strain 938	K.pneumoniae	Pus	SENSITIVE	2	SENSITIVE	2	SENSITIVE	2
Strain 939	K.pneumoniae	Bal Fluid	SENSITIVE	1	SENSITIVE	1	SENSITIVE	1
Strain 940	K.pneumoniae	Bal Fluid	SENSITIVE	2	SENSITIVE	2	SENSITIVE	2
Strain 941	K.pneumoniae	Blood	SENSITIVE	2	SENSITIVE	2	SENSITIVE	2
Strain 942	K.pneumoniae	Bal Fluid	SENSITIVE	2	SENSITIVE	2	SENSITIVE	2
Strain 943	K.pneumoniae	Wound Swab	SENSITIVE	0.5	SENSITIVE	0.5	SENSITIVE	0.5
Strain 944	K.pneumoniae	Urine	SENSITIVE	0.5	SENSITIVE	0.5	SENSITIVE	0.5
Strain 945	K.pneumoniae	Urine	SENSITIVE	2	SENSITIVE	2	SENSITIVE	2
Strain 946	K.pneumoniae	Urine	SENSITIVE	1	SENSITIVE	1	SENSITIVE	1
Strain 947	K.pneumoniae	Pus	SENSITIVE	2	RESISTANCE	8	SENSITIVE	2
Strain 948	K.pneumoniae	Pus	SENSITIVE	0.5	SENSITIVE	0.5	SENSITIVE	0.5
Strain 949	K.pneumoniae	Blood	SENSITIVE	1	SENSITIVE	1	SENSITIVE	1
Strain 950	K.pneumoniae	Tissue Biopsy	SENSITIVE	1	SENSITIVE	1	SENSITIVE	1
Strain 951	K.pneumoniae	Bal Fluid	SENSITIVE	1	SENSITIVE	1	SENSITIVE	1
Strain 952	K.pneumoniae	Bal Fluid	SENSITIVE	2	SENSITIVE	2	SENSITIVE	2
Strain 953	K.pneumoniae	Bal Fluid	SENSITIVE	0.5	SENSITIVE	0.5	SENSITIVE	0.5
Strain 954	K.pneumoniae	Bal Fluid	SENSITIVE	2	SENSITIVE	2	SENSITIVE	2
Strain 955	K.pneumoniae	Wound Swab	SENSITIVE	2	SENSITIVE	2	SENSITIVE	2
Strain 956	K.pneumoniae	Urine	SENSITIVE	0.5	SENSITIVE	0.5	SENSITIVE	0.5
Strain 957	K.pneumoniae	Urine	SENSITIVE	2	SENSITIVE	2	SENSITIVE	2
Strain 958	K.pneumoniae	Endotracheal aspirates	SENSITIVE	1	SENSITIVE	1	SENSITIVE	1
Strain 959	K.pneumoniae	Urine	SENSITIVE	0.5	SENSITIVE	0.5	SENSITIVE	0.5
Strain 960	K.pneumoniae	Pleural fluid	SENSITIVE	2	SENSITIVE	2	SENSITIVE	2
Strain 961	K.pneumoniae	Pleural fluid	SENSITIVE	2	SENSITIVE	2	SENSITIVE	2
Strain 962	K.pneumoniae	Ascitic fluid	SENSITIVE	1	SENSITIVE	1	SENSITIVE	1
Strain 963	K.pneumoniae	Pleural fluid	SENSITIVE	2	SENSITIVE	2	SENSITIVE	2
Strain 964	K.pneumoniae	Knee aspirate	SENSITIVE	1	SENSITIVE	1	SENSITIVE	1
Strain 965	K.pneumoniae	Synovial fluid	SENSITIVE	0.5	SENSITIVE	0.5	SENSITIVE	0.5
Strain 966	K.pneumoniae	Blood	SENSITIVE	2	SENSITIVE	2	SENSITIVE	2
Strain 967	K.pneumoniae	Blood	SENSITIVE	0.5	SENSITIVE	0.5	SENSITIVE	0.5
Strain 968	K.pneumoniae	Blood	SENSITIVE	2	SENSITIVE	2	SENSITIVE	2
Strain 969	K.pneumoniae	Pus	SENSITIVE	1	SENSITIVE	1	SENSITIVE	1
Strain 970	K.pneumoniae	Blood	SENSITIVE	0.5	SENSITIVE	0.5	SENSITIVE	0.5
Strain 971	K.pneumoniae	Pleural fluid	SENSITIVE	2	SENSITIVE	2	SENSITIVE	2
Strain 972	K.pneumoniae	Ascitic fluid	SENSITIVE	1	SENSITIVE	1	SENSITIVE	1
Strain 973	K.pneumoniae	Pleural fluid	SENSITIVE	2	SENSITIVE	2	SENSITIVE	2
Strain 974	K.pneumoniae	Knee aspirate	SENSITIVE	0.5	SENSITIVE	0.5	SENSITIVE	0.5
Strain 975	K.pneumoniae	Synovial fluid	SENSITIVE	2	SENSITIVE	2	SENSITIVE	2
Strain 976	K.pneumoniae	Blood	SENSITIVE	2	SENSITIVE	2	SENSITIVE	2
Strain 977	K.pneumoniae	Bal Fluid	SENSITIVE	1	SENSITIVE	1	SENSITIVE	1
Strain 978	K.pneumoniae	Bal Fluid	SENSITIVE	0.5	SENSITIVE	0.5	SENSITIVE	0.5
Strain 979	K.pneumoniae	Bal Fluid	SENSITIVE	2	SENSITIVE	2	SENSITIVE	2
Strain 980	K.pneumoniae	Bal Fluid	SENSITIVE	0.5	SENSITIVE	0.5	SENSITIVE	0.5
Strain 981	K.pneumoniae	Bal Fluid	SENSITIVE	0.5	SENSITIVE	0.5	SENSITIVE	0.5
Strain 982	K.pneumoniae	Urine	SENSITIVE	2	SENSITIVE	2	SENSITIVE	2
Strain 983	K.pneumoniae	Pleural fluid	SENSITIVE	1	SENSITIVE	1	SENSITIVE	1
Strain 984	K.pneumoniae	Pleural fluid	SENSITIVE	0.5	SENSITIVE	0.5	SENSITIVE	0.5
Strain 985	K.pneumoniae	Ascitic fluid	SENSITIVE	1	SENSITIVE	1	SENSITIVE	1
Strain 986	K.pneumoniae	Pleural fluid	SENSITIVE	0.5	SENSITIVE	0.5	SENSITIVE	0.5
Strain 987	K.pneumoniae	Knee aspirate	SENSITIVE	2	RESISTANCE	4	SENSITIVE	2
Strain 988	K.pneumoniae	Synovial fluid	SENSITIVE	0.5	SENSITIVE	0.5	SENSITIVE	0.5
Strain 989	K.pneumoniae	Blood	SENSITIVE	1	SENSITIVE	1	SENSITIVE	1
Strain 990	K.pneumoniae	Blood	SENSITIVE	2	SENSITIVE	2	SENSITIVE	2
Strain 991	K.pneumoniae	Blood	SENSITIVE	0.5	SENSITIVE	0.5	SENSITIVE	0.5
Strain 992	K.pneumoniae	Blood	SENSITIVE	2	SENSITIVE	2	SENSITIVE	2
Strain 993	K.pneumoniae	Blood	SENSITIVE	0.5	SENSITIVE	0.5	SENSITIVE	0.5
Strain 994	K.pneumoniae	Pleural fluid	SENSITIVE	2	SENSITIVE	2	SENSITIVE	2
Strain 995	K.pneumoniae	Ascitic fluid	SENSITIVE	0.5	SENSITIVE	0.5	SENSITIVE	0.5
Strain 996	K.pneumoniae	Pleural fluid	SENSITIVE	2	SENSITIVE	2	SENSITIVE	2
Strain 997	K.pneumoniae	Knee aspirate	SENSITIVE	0.5	SENSITIVE	0.5	SENSITIVE	0.5
Strain 998	K.pneumoniae	Synovial fluid	SENSITIVE	2	SENSITIVE	2	SENSITIVE	2
Strain 999	K.pneumoniae	Blood	SENSITIVE	0.5	SENSITIVE	0.5	SENSITIVE	0.5
Strain 1000	K.pneumoniae	Bal Fluid	SENSITIVE	2	SENSITIVE	2	SENSITIVE	2
Strain 1001	K.pneumoniae	Bal Fluid	SENSITIVE	0.5	SENSITIVE	0.5	SENSITIVE	0.5
Strain 1002	K.pneumoniae	Bal Fluid	SENSITIVE	2	SENSITIVE	2	SENSITIVE	2
Strain 1003	K.pneumoniae	Pus	SENSITIVE	0.5	SENSITIVE	0.5	SENSITIVE	0.5
Strain 1004	K.pneumoniae	Pus	SENSITIVE	0.5	SENSITIVE	0.5	SENSITIVE	0.5
Strain 1005	K.pneumoniae	Pus	SENSITIVE	2	SENSITIVE	2	SENSITIVE	2
Strain 1006	K.pneumoniae	Pus	SENSITIVE	2	RESISTANCE	4	SENSITIVE	2
Strain 1007	K.pneumoniae	Tissue Biopsy	SENSITIVE	2	SENSITIVE	2	SENSITIVE	2
Strain 1008	K.pneumoniae	Pus	SENSITIVE	2	SENSITIVE	2	SENSITIVE	2
Strain 1009	K.pneumoniae	Pus	SENSITIVE	2	SENSITIVE	2	SENSITIVE	2
Strain 1010	K.pneumoniae	Tissue Biopsy	SENSITIVE	0.5	SENSITIVE	0.5	SENSITIVE	0.5
Strain 1011	K.pneumoniae	Pus	SENSITIVE	0.5	SENSITIVE	0.5	SENSITIVE	0.5
Strain 1012	K.pneumoniae	Pus	SENSITIVE	0.5	SENSITIVE	0.5	SENSITIVE	0.5
Strain 1013	K.pneumoniae	Tissue Biopsy	SENSITIVE	2	SENSITIVE	2	SENSITIVE	2
Strain 1014	K.pneumoniae	Knee aspirate	SENSITIVE	2	SENSITIVE	2	SENSITIVE	2
Strain 1015	K.pneumoniae	Knee aspirate	SENSITIVE	1	SENSITIVE	1	SENSITIVE	1
Strain 1016	K.pneumoniae	Endotracheal aspirates	SENSITIVE	1	SENSITIVE	1	SENSITIVE	1
Strain 1017	K.pneumoniae	Endotracheal aspirates	SENSITIVE	1	SENSITIVE	1	SENSITIVE	1
Strain 1018	K.pneumoniae	Tissue Biopsy	SENSITIVE	2	SENSITIVE	2	SENSITIVE	2
Strain 1019	K.pneumoniae	Endotracheal aspirates	SENSITIVE	0.5	SENSITIVE	0.5	SENSITIVE	0.5
Strain 1020	K.pneumoniae	Tissue Biopsy	SENSITIVE	0.5	SENSITIVE	0.5	SENSITIVE	0.5
Strain 1021	K.pneumoniae	Endotracheal aspirates	SENSITIVE	0.5	SENSITIVE	0.5	SENSITIVE	0.5
Strain 1022	K.pneumoniae	Endotracheal aspirates	SENSITIVE	2	SENSITIVE	2	SENSITIVE	2
Strain 1023	K.pneumoniae	Endotracheal aspirates	SENSITIVE	1	SENSITIVE	1	SENSITIVE	1
Strain 1024	K.pneumoniae	Urine	SENSITIVE	0.5	SENSITIVE	0.5	SENSITIVE	0.5
Strain 1025	K.pneumoniae	Urine	SENSITIVE	2	SENSITIVE	2	SENSITIVE	2
Strain 1026	K.pneumoniae	Urine	SENSITIVE	1	SENSITIVE	1	SENSITIVE	1
Strain 1027	K.pneumoniae	Blood	SENSITIVE	0.5	SENSITIVE	0.5	SENSITIVE	0.5
Strain 1028	K.pneumoniae	Blood	SENSITIVE	2	SENSITIVE	2	SENSITIVE	2
Strain 1029	K.pneumoniae	Blood	SENSITIVE	2	SENSITIVE	2	SENSITIVE	2
Strain 1030	K.pneumoniae	Blood	SENSITIVE	0.5	SENSITIVE	0.5	SENSITIVE	0.5
Strain 1031	K.pneumoniae	Bal Fluid	SENSITIVE	0.5	SENSITIVE	0.5	SENSITIVE	0.5
Strain 1032	K.pneumoniae	Wound Swab	SENSITIVE	2	SENSITIVE	2	SENSITIVE	2
Strain 1033	K.pneumoniae	Urine	SENSITIVE	2	SENSITIVE	2	SENSITIVE	2
Strain 1034	K.pneumoniae	Tissue Biopsy	SENSITIVE	0.5	RESISTANCE	4	SENSITIVE	0.5
Strain 1035	K.pneumoniae	Urine	SENSITIVE	2	SENSITIVE	2	SENSITIVE	2
Strain 1036	K.pneumoniae	Pus	SENSITIVE	2	SENSITIVE	2	SENSITIVE	2
Strain 1037	K.pneumoniae	Pus	SENSITIVE	2	SENSITIVE	2	SENSITIVE	2
Strain 1038	K.pneumoniae	Blood	SENSITIVE	2	SENSITIVE	2	SENSITIVE	2
Strain 1039	K.pneumoniae	Tissue Biopsy	SENSITIVE	2	SENSITIVE	2	SENSITIVE	2
Strain 1040	K.pneumoniae	Bal Fluid	SENSITIVE	2	SENSITIVE	2	SENSITIVE	2
Strain 1041	K.pneumoniae	Bal Fluid	SENSITIVE	2	SENSITIVE	2	SENSITIVE	2
Strain 1042	K.pneumoniae	Bal Fluid	SENSITIVE	2	SENSITIVE	2	SENSITIVE	2
Strain 1043	K.pneumoniae	Bal Fluid	SENSITIVE	2	SENSITIVE	2	SENSITIVE	2
Strain 1044	K.pneumoniae	Wound Swab	SENSITIVE	2	SENSITIVE	2	SENSITIVE	2
Strain 1045	K.pneumoniae	Urine	SENSITIVE	2	SENSITIVE	2	SENSITIVE	2
Strain 1046	K.pneumoniae	Urine	SENSITIVE	2	SENSITIVE	2	SENSITIVE	2
Strain 1047	K.pneumoniae	Endotracheal aspirates	SENSITIVE	2	SENSITIVE	2	SENSITIVE	2
Strain 1048	K.pneumoniae	Tissue Biopsy	SENSITIVE	2	SENSITIVE	2	SENSITIVE	2
Strain 1049	K.pneumoniae	Pleural fluid	SENSITIVE	2	SENSITIVE	2	SENSITIVE	2
Strain 1050	K.pneumoniae	Pleural fluid	SENSITIVE	1	SENSITIVE	1	SENSITIVE	1
Strain 1051	K.pneumoniae	Ascitic fluid	SENSITIVE	2	SENSITIVE	2	SENSITIVE	2
Strain 1052	K.pneumoniae	Pleural fluid	SENSITIVE	2	SENSITIVE	2	SENSITIVE	2
Strain 1053	K.pneumoniae	Knee aspirate	SENSITIVE	2	SENSITIVE	2	SENSITIVE	2
Strain 1054	K.pneumoniae	Synovial fluid	SENSITIVE	1	SENSITIVE	1	SENSITIVE	1
Strain 1055	K.pneumoniae	Blood	SENSITIVE	2	SENSITIVE	2	SENSITIVE	2
Strain 1056	K.pneumoniae	Blood	SENSITIVE	2	SENSITIVE	2	SENSITIVE	2
Strain 1057	K.pneumoniae	Blood	SENSITIVE	2	SENSITIVE	2	SENSITIVE	2
Strain 1058	K.pneumoniae	Blood	SENSITIVE	2	SENSITIVE	2	SENSITIVE	2
Strain 1059	K.pneumoniae	Blood	SENSITIVE	1	SENSITIVE	1	SENSITIVE	1
Strain 1060	K.pneumoniae	Pleural fluid	SENSITIVE	0.5	RESISTANCE	4	SENSITIVE	0.5
Strain 1061	K.pneumoniae	Ascitic fluid	SENSITIVE	2	RESISTANCE	4	SENSITIVE	2
Strain 1062	K.pneumoniae	Pleural fluid	SENSITIVE	2	SENSITIVE	2	SENSITIVE	2
Strain 1063	K.pneumoniae	Knee aspirate	SENSITIVE	0.5	SENSITIVE	0.5	SENSITIVE	0.5
Strain 1064	K.pneumoniae	Synovial fluid	SENSITIVE	2	SENSITIVE	2	SENSITIVE	2
Strain 1065	K.pneumoniae	Blood	SENSITIVE	0.5	SENSITIVE	0.5	SENSITIVE	0.5
Strain 1066	K.pneumoniae	Bal Fluid	SENSITIVE	0.5	SENSITIVE	0.5	SENSITIVE	0.5
Strain 1067	K.pneumoniae	Bal Fluid	SENSITIVE	2	RESISTANCE	4	SENSITIVE	2
Strain 1068	K.pneumoniae	Bal Fluid	SENSITIVE	0.5	SENSITIVE	0.5	SENSITIVE	0.5
Strain 1069	K.pneumoniae	Bal Fluid	SENSITIVE	2	SENSITIVE	2	SENSITIVE	2
Strain 1070	K.pneumoniae	Bal Fluid	SENSITIVE	0.5	SENSITIVE	0.5	SENSITIVE	0.5
Strain 1071	K.pneumoniae	Urine	SENSITIVE	2	SENSITIVE	2	SENSITIVE	2
Strain 1072	K.pneumoniae	Pleural fluid	SENSITIVE	2	SENSITIVE	2	SENSITIVE	2
Strain 1073	K.pneumoniae	Pleural fluid	SENSITIVE	2	SENSITIVE	2	SENSITIVE	2
Strain 1074	K.pneumoniae	Ascitic fluid	SENSITIVE	0.5	SENSITIVE	0.5	SENSITIVE	0.5
Strain 1075	K.pneumoniae	Pleural fluid	SENSITIVE	2	SENSITIVE	2	SENSITIVE	2
Strain 1076	K.pneumoniae	Knee aspirate	SENSITIVE	0.5	SENSITIVE	0.5	SENSITIVE	0.5
Strain 1077	K.pneumoniae	Synovial fluid	SENSITIVE	2	RESISTANCE	4	SENSITIVE	2
Strain 1078	K.pneumoniae	Blood	SENSITIVE	1	SENSITIVE	1	SENSITIVE	1
Strain 1079	K.pneumoniae	Blood	SENSITIVE	2	SENSITIVE	2	SENSITIVE	2
Strain 1080	K.pneumoniae	Blood	SENSITIVE	2	SENSITIVE	2	SENSITIVE	2
Strain 1081	K.pneumoniae	Blood	SENSITIVE	0.5	SENSITIVE	0.5	SENSITIVE	0.5
Strain 1082	K.pneumoniae	Blood	SENSITIVE	2	SENSITIVE	2	SENSITIVE	2
Strain 1083	K.pneumoniae	Pleural fluid	SENSITIVE	2	SENSITIVE	2	SENSITIVE	2
Strain 1084	K.pneumoniae	Ascitic fluid	SENSITIVE	2	SENSITIVE	2	SENSITIVE	2
Strain 1085	K.pneumoniae	Pleural fluid	SENSITIVE	2	SENSITIVE	2	SENSITIVE	2
Strain 1086	K.pneumoniae	Knee aspirate	SENSITIVE	2	SENSITIVE	2	SENSITIVE	2
Strain 1087	K.pneumoniae	Synovial fluid	SENSITIVE	2	SENSITIVE	2	SENSITIVE	2
Strain 1088	K.pneumoniae	Blood	SENSITIVE	1	SENSITIVE	1	SENSITIVE	1
Strain 1089	K.pneumoniae	Bal Fluid	SENSITIVE	2	SENSITIVE	2	SENSITIVE	2
Strain 1090	K.pneumoniae	Bal Fluid	SENSITIVE	2	SENSITIVE	2	SENSITIVE	2
Strain 1091	K.pneumoniae	Bal Fluid	SENSITIVE	1	SENSITIVE	1	SENSITIVE	1
Strain 1092	K.pneumoniae	Bal Fluid	SENSITIVE	2	RESISTANCE	8	SENSITIVE	2
Strain 1093	K.pneumoniae	Bal Fluid	SENSITIVE	2	SENSITIVE	2	SENSITIVE	2
Strain 1094	K.pneumoniae	Blood	SENSITIVE	2	SENSITIVE	2	SENSITIVE	2
Strain 1095	K.pneumoniae	Bal Fluid	SENSITIVE	2	SENSITIVE	2	SENSITIVE	2
Strain 1096	K.pneumoniae	Wound Swab	SENSITIVE	2	SENSITIVE	2	SENSITIVE	2
Strain 1097	K.pneumoniae	Urine	SENSITIVE	1	SENSITIVE	1	SENSITIVE	1
Strain 1098	K.pneumoniae	Urine	SENSITIVE	2	SENSITIVE	2	SENSITIVE	2
Strain 1099	K.pneumoniae	Urine	SENSITIVE	2	SENSITIVE	2	SENSITIVE	2
Strain 1100	K.pneumoniae	Pus	SENSITIVE	2	SENSITIVE	2	SENSITIVE	2
Strain 1101	K.pneumoniae	Pus	SENSITIVE	2	RESISTANCE	8	SENSITIVE	2
Strain 1102	K.pneumoniae	Blood	SENSITIVE	1	RESISTANCE	8	SENSITIVE	1
Strain 1103	K.pneumoniae	Tissue Biopsy	SENSITIVE	2	RESISTANCE	16	SENSITIVE	2
Strain 1104	K.pneumoniae	Bal Fluid	SENSITIVE	0.5	SENSITIVE	0.5	SENSITIVE	0.5
Strain 1105	K.pneumoniae	Bal Fluid	SENSITIVE	2	SENSITIVE	2	SENSITIVE	2
Strain 1106	K.pneumoniae	Bal Fluid	SENSITIVE	2	SENSITIVE	2	SENSITIVE	2
Strain 1107	K.pneumoniae	Bal Fluid	SENSITIVE	0.5	SENSITIVE	0.5	SENSITIVE	0.5
Strain 1108	K.pneumoniae	Wound Swab	SENSITIVE	2	SENSITIVE	2	SENSITIVE	2
Strain 1109	K.pneumoniae	Urine	SENSITIVE	2	SENSITIVE	2	SENSITIVE	2
Strain 1110	K.pneumoniae	Urine	SENSITIVE	2	SENSITIVE	0.5	SENSITIVE	2
Strain 1111	K.pneumoniae	Endotracheal aspirates	SENSITIVE	0.5	SENSITIVE	0.5	SENSITIVE	0.5
Strain 1112	K.pneumoniae	Endotracheal aspirates	SENSITIVE	2	SENSITIVE	2	SENSITIVE	2
Strain 1113	K.pneumoniae	Pleural fluid	SENSITIVE	0.5	SENSITIVE	0.5	SENSITIVE	0.5
Strain 1114	K.pneumoniae	Blood	SENSITIVE	2	SENSITIVE	2	SENSITIVE	2
Strain 1115	K.pneumoniae	Blood	SENSITIVE	0.5	SENSITIVE	0.5	SENSITIVE	0.5
Strain 1116	K.pneumoniae	Pleural fluid	SENSITIVE	2	SENSITIVE	2	SENSITIVE	2
Strain 1117	K.pneumoniae	Ascitic fluid	SENSITIVE	0.5	SENSITIVE	0.5	SENSITIVE	0.5
Strain 1118	K.pneumoniae	Pleural fluid	SENSITIVE	2	SENSITIVE	2	SENSITIVE	2
Strain 1119	K.pneumoniae	Knee aspirate	SENSITIVE	2	SENSITIVE	2	SENSITIVE	2
Strain 1120	K.pneumoniae	Synovial fluid	SENSITIVE	0.5	SENSITIVE	0.5	SENSITIVE	0.5
Strain 1121	K.pneumoniae	Blood	SENSITIVE	2	SENSITIVE	2	SENSITIVE	2
Strain 1122	K.pneumoniae	Bal Fluid	SENSITIVE	2	SENSITIVE	2	SENSITIVE	2
Strain 1123	K.pneumoniae	Urine	SENSITIVE	0.5	SENSITIVE	0.5	SENSITIVE	0.5
Strain 1124	K.pneumoniae	Pus	SENSITIVE	2	SENSITIVE	2	SENSITIVE	2
Strain 1125	K.pneumoniae	Bal Fluid	SENSITIVE	0.5	SENSITIVE	0.5	SENSITIVE	0.5
Strain 1126	K.pneumoniae	Bal Fluid	SENSITIVE	2	SENSITIVE	2	SENSITIVE	2
Strain 1127	K.pneumoniae	Blood	SENSITIVE	0.5	SENSITIVE	0.5	SENSITIVE	0.5
Strain 1128	K.pneumoniae	Bal Fluid	SENSITIVE	2	SENSITIVE	2	SENSITIVE	2
Strain 1129	K.pneumoniae	Wound Swab	SENSITIVE	2	SENSITIVE	2	SENSITIVE	2
Strain 1130	K.pneumoniae	Urine	SENSITIVE	0.5	SENSITIVE	0.5	SENSITIVE	0.5
Strain 1131	K.pneumoniae	Urine	SENSITIVE	2	SENSITIVE	2	SENSITIVE	2
Strain 1132	K.pneumoniae	Urine	SENSITIVE	2	SENSITIVE	2	SENSITIVE	2
Strain 1133	K.pneumoniae	Pus	SENSITIVE	2	SENSITIVE	2	SENSITIVE	2
Strain 1134	K.pneumoniae	Pus	SENSITIVE	1	SENSITIVE	1	SENSITIVE	1
Strain 1135	K.pneumoniae	Blood	SENSITIVE	2	SENSITIVE	0.5	SENSITIVE	2
Strain 1136	K.pneumoniae	Tissue Biopsy	SENSITIVE	2	SENSITIVE	2	SENSITIVE	2
Strain 1137	K.pneumoniae	Bal Fluid	SENSITIVE	0.5	SENSITIVE	0.5	SENSITIVE	0.5
Strain 1138	K.pneumoniae	Bal Fluid	SENSITIVE	0.5	SENSITIVE	0.5	SENSITIVE	0.5
Strain 1139	K.pneumoniae	Bal Fluid	SENSITIVE	2	SENSITIVE	2	SENSITIVE	2
Strain 1140	K.pneumoniae	Bal Fluid	SENSITIVE	0.5	SENSITIVE	0.5	SENSITIVE	0.5
Strain 1141	K.pneumoniae	Wound Swab	SENSITIVE	2	SENSITIVE	2	SENSITIVE	2
Strain 1142	K.pneumoniae	Urine	SENSITIVE	1	SENSITIVE	1	SENSITIVE	1
Strain 1143	K.pneumoniae	Urine	SENSITIVE	2	SENSITIVE	2	SENSITIVE	2
Strain 1144	K.pneumoniae	Endotracheal aspirates	SENSITIVE	0.5	SENSITIVE	0.5	SENSITIVE	0.5
Strain 1145	K.pneumoniae	Urine	SENSITIVE	2	SENSITIVE	2	SENSITIVE	2
Strain 1146	K.pneumoniae	Pleural fluid	SENSITIVE	1	SENSITIVE	1	SENSITIVE	1
Strain 1147	K.pneumoniae	Pleural fluid	SENSITIVE	0.5	RESISTANCE	4	SENSITIVE	0.5
Strain 1148	K.pneumoniae	Ascitic fluid	SENSITIVE	1	SENSITIVE	1	SENSITIVE	1
Strain 1149	K.pneumoniae	Pleural fluid	SENSITIVE	1	SENSITIVE	1	SENSITIVE	1
Strain 1150	K.pneumoniae	Knee aspirate	SENSITIVE	2	SENSITIVE	2	SENSITIVE	2
Strain 1151	K.pneumoniae	Synovial fluid	SENSITIVE	2	SENSITIVE	2	SENSITIVE	2
Strain 1152	K.pneumoniae	Blood	SENSITIVE	2	SENSITIVE	2	SENSITIVE	2
Strain 1153	K.pneumoniae	Blood	SENSITIVE	0.5	RESISTANCE	4	SENSITIVE	0.5
Strain 1154	K.pneumoniae	Blood	SENSITIVE	2	SENSITIVE	2	SENSITIVE	2
Strain 1155	K.pneumoniae	Pus	SENSITIVE	2	SENSITIVE	2	SENSITIVE	2
Strain 1156	K.pneumoniae	Blood	SENSITIVE	0.5	SENSITIVE	0.5	SENSITIVE	0.5
Strain 1157	K.pneumoniae	Pleural fluid	SENSITIVE	2	SENSITIVE	2	SENSITIVE	2
Strain 1158	K.pneumoniae	Ascitic fluid	SENSITIVE	2	SENSITIVE	2	SENSITIVE	2
Strain 1159	K.pneumoniae	Pleural fluid	SENSITIVE	0.5	SENSITIVE	0.5	SENSITIVE	0.5
Strain 1160	K.pneumoniae	Knee aspirate	SENSITIVE	2	SENSITIVE	2	SENSITIVE	2
Strain 1161	K.pneumoniae	Synovial fluid	SENSITIVE	2	SENSITIVE	0.5	SENSITIVE	2
Strain 1162	K.pneumoniae	Blood	SENSITIVE	2	SENSITIVE	0.5	SENSITIVE	2
Strain 1163	K.pneumoniae	Bal Fluid	SENSITIVE	1	SENSITIVE	1	SENSITIVE	1
Strain 1164	K.pneumoniae	Bal Fluid	SENSITIVE	2	SENSITIVE	2	SENSITIVE	2
Strain 1165	K.pneumoniae	Bal Fluid	SENSITIVE	1	SENSITIVE	1	SENSITIVE	1
Strain 1166	K.pneumoniae	Bal Fluid	SENSITIVE	0.5	SENSITIVE	0.5	SENSITIVE	0.5
Strain 1167	K.pneumoniae	Bal Fluid	SENSITIVE	0.5	SENSITIVE	0.5	SENSITIVE	0.5
Strain 1168	K.pneumoniae	Urine	SENSITIVE	0.5	SENSITIVE	0.5	SENSITIVE	0.5
Strain 1169	K.pneumoniae	Pleural fluid	SENSITIVE	2	SENSITIVE	2	SENSITIVE	2
Strain 1170	K.pneumoniae	Pleural fluid	SENSITIVE	1	SENSITIVE	1	SENSITIVE	1
Strain 1171	K.pneumoniae	Ascitic fluid	SENSITIVE	1	RESISTANCE	4	SENSITIVE	1
Strain 1172	K.pneumoniae	Pleural fluid	SENSITIVE	2	SENSITIVE	2	SENSITIVE	2
Strain 1173	K.pneumoniae	Knee aspirate	SENSITIVE	2	SENSITIVE	2	SENSITIVE	2
Strain 1174	K.pneumoniae	Synovial fluid	SENSITIVE	2	SENSITIVE	2	SENSITIVE	2
Strain 1175	K.pneumoniae	Blood	SENSITIVE	1	SENSITIVE	1	SENSITIVE	1
Strain 1176	K.pneumoniae	Blood	SENSITIVE	2	SENSITIVE	2	SENSITIVE	2
Strain 1177	K.pneumoniae	Blood	SENSITIVE	0.5	SENSITIVE	0.5	SENSITIVE	0.5
Strain 1178	K.pneumoniae	Blood	SENSITIVE	2	SENSITIVE	2	SENSITIVE	2
Strain 1179	K.pneumoniae	Blood	SENSITIVE	0.5	SENSITIVE	0.5	SENSITIVE	0.5
Strain 1180	K.pneumoniae	Pleural fluid	SENSITIVE	1	RESISTANCE	4	SENSITIVE	1
Strain 1181	K.pneumoniae	Ascitic fluid	SENSITIVE	2	RESISTANCE	4	SENSITIVE	2
Strain 1182	K.pneumoniae	Pleural fluid	SENSITIVE	2	SENSITIVE	2	SENSITIVE	2
Strain 1183	K.pneumoniae	Knee aspirate	SENSITIVE	2	SENSITIVE	2	SENSITIVE	2
Strain 1184	K.pneumoniae	Synovial fluid	SENSITIVE	0.5	SENSITIVE	0.5	SENSITIVE	0.5
Strain 1185	K.pneumoniae	Blood	SENSITIVE	2	SENSITIVE	2	SENSITIVE	2
Strain 1186	K.pneumoniae	Bal Fluid	SENSITIVE	2	SENSITIVE	0.5	SENSITIVE	2
Strain 1187	K.pneumoniae	Bal Fluid	SENSITIVE	2	SENSITIVE	2	SENSITIVE	2
Strain 1188	K.pneumoniae	Bal Fluid	SENSITIVE	2	SENSITIVE	2	SENSITIVE	2
Strain 1189	K.pneumoniae	Pus	SENSITIVE	2	SENSITIVE	2	SENSITIVE	2
Strain 1190	K.pneumoniae	Pus	SENSITIVE	1	SENSITIVE	1	SENSITIVE	1
Strain 1191	K.pneumoniae	Pus	SENSITIVE	2	RESISTANCE	8	SENSITIVE	2
Strain 1192	K.pneumoniae	Pus	SENSITIVE	2	SENSITIVE	2	SENSITIVE	2
Strain 1193	K.pneumoniae	Tissue Biopsy	SENSITIVE	2	SENSITIVE	2	SENSITIVE	2
Strain 1194	K.pneumoniae	Pus	SENSITIVE	2	SENSITIVE	2	SENSITIVE	2
Strain 1195	K.pneumoniae	Pus	SENSITIVE	2	SENSITIVE	2	SENSITIVE	2
Strain 1196	K.pneumoniae	Tissue Biopsy	SENSITIVE	0.5	SENSITIVE	0.5	SENSITIVE	0.5
Strain 1197	K.pneumoniae	Pus	SENSITIVE	2	SENSITIVE	2	SENSITIVE	2
Strain 1198	K.pneumoniae	Pus	SENSITIVE	2	RESISTANCE	8	SENSITIVE	2
Strain 1199	K.pneumoniae	Tissue Biopsy	SENSITIVE	1	SENSITIVE	1	SENSITIVE	1
Strain 1200	K.pneumoniae	Knee aspirate	SENSITIVE	2	SENSITIVE	2	SENSITIVE	2
Strain 1201	K.pneumoniae	Knee aspirate	SENSITIVE	0.5	SENSITIVE	0.5	SENSITIVE	0.5
Strain 1202	K.pneumoniae	Endotracheal aspirates	SENSITIVE	0.5	SENSITIVE	0.5	SENSITIVE	0.5
Strain 1203	K.pneumoniae	Endotracheal aspirates	SENSITIVE	1	SENSITIVE	1	SENSITIVE	1
Strain 1204	K.pneumoniae	Tissue Biopsy	SENSITIVE	1	SENSITIVE	1	SENSITIVE	1
Strain 1205	K.pneumoniae	Endotracheal aspirates	SENSITIVE	0.5	SENSITIVE	0.5	SENSITIVE	0.5
Strain 1206	K.pneumoniae	Tissue Biopsy	SENSITIVE	2	SENSITIVE	2	SENSITIVE	2
Strain 1207	K.pneumoniae	Endotracheal aspirates	SENSITIVE	0.5	SENSITIVE	0.5	SENSITIVE	0.5
Strain 1208	K.pneumoniae	Endotracheal aspirates	SENSITIVE	0.5	SENSITIVE	0.5	SENSITIVE	0.5
Strain 1209	K.pneumoniae	Endotracheal aspirates	SENSITIVE	2	SENSITIVE	0.5	SENSITIVE	2
Strain 1210	K.pneumoniae	Urine	SENSITIVE	2	RESISTANCE	8	SENSITIVE	2
Strain 1211	K.pneumoniae	Urine	RESISTANCE	16	RESISTANCE	16	RESISTANCE	16
Strain 1212	K.pneumoniae	Urine	SENSITIVE	1	SENSITIVE	1	SENSITIVE	1
Strain 1213	K.pneumoniae	Blood	RESISTANCE	16	RESISTANCE	16	RESISTANCE	16
Strain 1214	K.pneumoniae	Blood	SENSITIVE	2	SENSITIVE	2	SENSITIVE	2
Strain 1215	K.pneumoniae	Blood	SENSITIVE	2	SENSITIVE	2	SENSITIVE	2
Strain 1216	K.pneumoniae	Blood	SENSITIVE	2	SENSITIVE	2	SENSITIVE	2
Strain 1217	K.pneumoniae	Bal Fluid	SENSITIVE	1	SENSITIVE	1	SENSITIVE	1
Strain 1218	K.pneumoniae	Wound Swab	SENSITIVE	2	SENSITIVE	2	SENSITIVE	2
Strain 1219	K.pneumoniae	Urine	SENSITIVE	1	SENSITIVE	1	SENSITIVE	1
Strain 1220	K.pneumoniae	Tissue Biopsy	SENSITIVE	1	SENSITIVE	1	SENSITIVE	1
Strain 1221	K.pneumoniae	Urine	SENSITIVE	2	RESISTANCE	4	SENSITIVE	2
Strain 1222	K.pneumoniae	Pus	SENSITIVE	2	SENSITIVE	2	SENSITIVE	2
Strain 1223	K.pneumoniae	Pus	SENSITIVE	2	SENSITIVE	2	SENSITIVE	2
Strain 1224	K.pneumoniae	Blood	SENSITIVE	2	SENSITIVE	2	SENSITIVE	2
Strain 1225	K.pneumoniae	Tissue Biopsy	SENSITIVE	2	SENSITIVE	2	SENSITIVE	2
Strain 1226	K.pneumoniae	Bal Fluid	SENSITIVE	2	SENSITIVE	0.5	SENSITIVE	2
Strain 1227	K.pneumoniae	Bal Fluid	RESISTANCE	4	RESISTANCE	4	RESISTANCE	4
Strain 1228	K.pneumoniae	Bal Fluid	SENSITIVE	2	SENSITIVE	2	SENSITIVE	2
Strain 1229	K.pneumoniae	Bal Fluid	SENSITIVE	0.5	RESISTANCE	4	SENSITIVE	0.5
Strain 1230	K.pneumoniae	Wound Swab	SENSITIVE	2	SENSITIVE	2	SENSITIVE	2
Strain 1231	K.pneumoniae	Urine	SENSITIVE	2	SENSITIVE	2	SENSITIVE	2
Strain 1232	K.pneumoniae	Urine	SENSITIVE	0.5	SENSITIVE	0.5	SENSITIVE	0.5
Strain 1233	K.pneumoniae	Endotracheal aspirates	SENSITIVE	0.5	SENSITIVE	0.5	SENSITIVE	0.5
Strain 1234	K.pneumoniae	Tissue Biopsy	RESISTANCE	16	RESISTANCE	16	RESISTANCE	16
Strain 1235	K.pneumoniae	Pleural fluid	SENSITIVE	2	SENSITIVE	0.5	SENSITIVE	2
Strain 1236	K.pneumoniae	Pleural fluid	SENSITIVE	0.5	SENSITIVE	0.5	SENSITIVE	0.5
Strain 1237	K.pneumoniae	Ascitic fluid	SENSITIVE	1	SENSITIVE	1	SENSITIVE	1
Strain 1238	K.pneumoniae	Pleural fluid	SENSITIVE	0.5	SENSITIVE	0.5	SENSITIVE	0.5
Strain 1239	K.pneumoniae	Knee aspirate	SENSITIVE	0.5	SENSITIVE	0.5	SENSITIVE	0.5
Strain 1240	K.pneumoniae	Synovial fluid	SENSITIVE	2	SENSITIVE	0.5	SENSITIVE	2
Strain 1241	K.pneumoniae	Blood	RESISTANCE	16	RESISTANCE	16	RESISTANCE	16
Strain 1242	K.pneumoniae	Urine	SENSITIVE	2	SENSITIVE	2	SENSITIVE	2
Strain 1243	K.pneumoniae	Blood	SENSITIVE	2	RESISTANCE	4	SENSITIVE	2
Strain 1244	K.pneumoniae	Blood	SENSITIVE	2	SENSITIVE	2	SENSITIVE	2
Strain 1245	K.pneumoniae	Blood	RESISTANCE	4	RESISTANCE	4	RESISTANCE	4
Strain 1246	K.pneumoniae	Pleural fluid	SENSITIVE	2	SENSITIVE	0.5	SENSITIVE	2
Strain 1247	K.pneumoniae	Ascitic fluid	SENSITIVE	1	RESISTANCE	8	SENSITIVE	1
Strain 1248	K.pneumoniae	Pleural fluid	SENSITIVE	2	SENSITIVE	2	SENSITIVE	2
Strain 1249	K.pneumoniae	Knee aspirate	SENSITIVE	2	SENSITIVE	2	SENSITIVE	2
Strain 1250	K.pneumoniae	Synovial fluid	SENSITIVE	2	SENSITIVE	2	SENSITIVE	2
Strain 1251	K.pneumoniae	Blood	SENSITIVE	0.5	SENSITIVE	0.5	SENSITIVE	0.5
Strain 1252	K.pneumoniae	Bal Fluid	SENSITIVE	2	SENSITIVE	0.5	SENSITIVE	2
Strain 1253	K.pneumoniae	Bal Fluid	SENSITIVE	2	SENSITIVE	2	SENSITIVE	2
Strain 1254	K.pneumoniae	Bal Fluid	SENSITIVE	2	SENSITIVE	2	SENSITIVE	2
Strain 1255	K.pneumoniae	Pleural fluid	SENSITIVE	2	SENSITIVE	0.5	SENSITIVE	2
Strain 1256	K.pneumoniae	Bal Fluid	SENSITIVE	0.5	SENSITIVE	0.5	SENSITIVE	0.5
Strain 1257	K.pneumoniae	Urine	SENSITIVE	2	SENSITIVE	0.5	SENSITIVE	2
Strain 1258	K.pneumoniae	Pleural fluid	SENSITIVE	2	SENSITIVE	2	SENSITIVE	2
Strain 1259	K.pneumoniae	Pleural fluid	SENSITIVE	2	SENSITIVE	2	SENSITIVE	2
Strain 1260	K.pneumoniae	Ascitic fluid	RESISTANCE	16	RESISTANCE	16	RESISTANCE	16
Strain 1261	K.pneumoniae	Pleural fluid	SENSITIVE	2	RESISTANCE	8	SENSITIVE	2
Strain 1262	K.pneumoniae	Knee aspirate	SENSITIVE	1	SENSITIVE	1	SENSITIVE	1
Strain 1263	K.pneumoniae	Synovial fluid	SENSITIVE	2	SENSITIVE	2	SENSITIVE	2
Strain 1264	K.pneumoniae	Blood	RESISTANCE	16	RESISTANCE	16	RESISTANCE	16
Strain 1265	K.pneumoniae	Blood	SENSITIVE	0.5	SENSITIVE	0.5	SENSITIVE	0.5
Strain 1266	K.pneumoniae	Knee aspirate	SENSITIVE	2	SENSITIVE	2	SENSITIVE	2
Strain 1267	K.pneumoniae	Blood	SENSITIVE	2	RESISTANCE	8	SENSITIVE	2
Strain 1268	K.pneumoniae	Blood	SENSITIVE	2	SENSITIVE	2	SENSITIVE	2
Strain 1269	K.pneumoniae	Pleural fluid	SENSITIVE	2	SENSITIVE	2	SENSITIVE	2
Strain 1270	K.pneumoniae	Ascitic fluid	SENSITIVE	1	SENSITIVE	1	SENSITIVE	1
Strain 1271	K.pneumoniae	Pleural fluid	SENSITIVE	2	RESISTANCE	8	SENSITIVE	2
Strain 1272	K.pneumoniae	Knee aspirate	SENSITIVE	1	SENSITIVE	1	SENSITIVE	1
Strain 1273	K.pneumoniae	Synovial fluid	SENSITIVE	2	SENSITIVE	2	SENSITIVE	2
Strain 1274	K.pneumoniae	Blood	SENSITIVE	2	SENSITIVE	2	SENSITIVE	2
Strain 1275	K.pneumoniae	Bal Fluid	SENSITIVE	2	SENSITIVE	2	SENSITIVE	2
Strain 1276	K.pneumoniae	Bal Fluid	SENSITIVE	0.5	SENSITIVE	0.5	SENSITIVE	0.5
Strain 1277	K.pneumoniae	Bal Fluid	SENSITIVE	2	SENSITIVE	0.5	SENSITIVE	2
Strain 1278	K.pneumoniae	Bal Fluid	SENSITIVE	0.5	SENSITIVE	0.5	SENSITIVE	0.5
Strain 1279	K.pneumoniae	Bal Fluid	SENSITIVE	1	SENSITIVE	1	SENSITIVE	1
Strain 1280	K.pneumoniae	Blood	RESISTANCE	16	RESISTANCE	16	RESISTANCE	16
Strain 1281	K.pneumoniae	Bal Fluid	SENSITIVE	0.5	SENSITIVE	0.5	SENSITIVE	0.5
Strain 1282	K.pneumoniae	Wound Swab	SENSITIVE	2	SENSITIVE	2	SENSITIVE	2
Strain 1283	K.pneumoniae	Urine	SENSITIVE	2	SENSITIVE	2	SENSITIVE	2
Strain 1284	K.pneumoniae	Urine	RESISTANCE	16	RESISTANCE	16	RESISTANCE	16
Strain 1285	K.pneumoniae	Urine	SENSITIVE	1	RESISTANCE	8	SENSITIVE	1
Strain 1286	K.pneumoniae	Pus	SENSITIVE	2	SENSITIVE	2	SENSITIVE	2
Strain 1287	K.pneumoniae	Pus	SENSITIVE	0.5	SENSITIVE	0.5	SENSITIVE	0.5
Strain 1288	K.pneumoniae	Blood	RESISTANCE	16	RESISTANCE	16	RESISTANCE	16
Strain 1289	K.pneumoniae	Tissue Biopsy	SENSITIVE	2	SENSITIVE	2	SENSITIVE	2
Strain 1290	K.pneumoniae	Bal Fluid	SENSITIVE	0.5	RESISTANCE	8	SENSITIVE	0.5
Strain 1291	K.pneumoniae	Bal Fluid	SENSITIVE	1	SENSITIVE	1	SENSITIVE	1
Strain 1292	K.pneumoniae	Bal Fluid	RESISTANCE	4	RESISTANCE	4	RESISTANCE	4
Strain 1293	K.pneumoniae	Bal Fluid	SENSITIVE	2	SENSITIVE	2	SENSITIVE	2
Strain 1294	K.pneumoniae	Wound Swab	SENSITIVE	1	SENSITIVE	1	SENSITIVE	1
Strain 1295	K.pneumoniae	Urine	SENSITIVE	1	RESISTANCE	4	SENSITIVE	1
Strain 1296	K.pneumoniae	Urine	SENSITIVE	1	SENSITIVE	1	SENSITIVE	1
Strain 1297	K.pneumoniae	Endotracheal aspirates	RESISTANCE	16	RESISTANCE	16	RESISTANCE	16
Strain 1298	K.pneumoniae	Tissue Biopsy	SENSITIVE	0.5	SENSITIVE	0.5	SENSITIVE	0.5
Strain 1299	K.pneumoniae	Pleural fluid	SENSITIVE	2	SENSITIVE	2	SENSITIVE	2
Strain 1300	K.pneumoniae	Urine	SENSITIVE	1	RESISTANCE	4	SENSITIVE	1
Strain 1301	K.pneumoniae	Urine	SENSITIVE	2	SENSITIVE	2	SENSITIVE	2
Strain 1302	K.pneumoniae	Pus	RESISTANCE	16	RESISTANCE	16	RESISTANCE	16
Strain 1303	K.pneumoniae	Pus	SENSITIVE	1	SENSITIVE	1	SENSITIVE	1
Strain 1304	K.pneumoniae	Blood	SENSITIVE	0.5	RESISTANCE	4	SENSITIVE	0.5
Strain 1305	K.pneumoniae	Tissue Biopsy	SENSITIVE	1	SENSITIVE	1	SENSITIVE	1
Strain 1306	K.pneumoniae	Bal Fluid	SENSITIVE	2	SENSITIVE	2	SENSITIVE	2
Strain 1307	K.pneumoniae	Bal Fluid	SENSITIVE	2	RESISTANCE	4	SENSITIVE	2
Strain 1308	K.pneumoniae	Bal Fluid	SENSITIVE	1	SENSITIVE	1	SENSITIVE	1
Strain 1309	K.pneumoniae	Bal Fluid	SENSITIVE	0.5	RESISTANCE	4	SENSITIVE	0.5
Strain 1310	K.pneumoniae	Wound Swab	SENSITIVE	0.5	SENSITIVE	0.5	SENSITIVE	0.5
Strain 1311	K.pneumoniae	Urine	RESISTANCE	16	RESISTANCE	16	RESISTANCE	16
Strain 1312	K.pneumoniae	Endotracheal aspirates	SENSITIVE	2	SENSITIVE	0.5	SENSITIVE	2
Strain 1313	K.pneumoniae	Endotracheal aspirates	SENSITIVE	2	SENSITIVE	2	SENSITIVE	2
Strain 1314	K.pneumoniae	Endotracheal aspirates	SENSITIVE	1	SENSITIVE	1	SENSITIVE	1
Strain 1315	K.pneumoniae	Pleural fluid	SENSITIVE	2	SENSITIVE	2	SENSITIVE	2
Strain 1316	K.pneumoniae	Pus	SENSITIVE	1	SENSITIVE	1	SENSITIVE	1
Strain 1317	K.pneumoniae	Blood	SENSITIVE	2	SENSITIVE	2	SENSITIVE	2
Strain 1318	K.pneumoniae	Tissue Biopsy	SENSITIVE	2	SENSITIVE	2	SENSITIVE	2
Strain 1319	K.pneumoniae	Bal Fluid	RESISTANCE	16	RESISTANCE	16	RESISTANCE	16
Strain 1320	K.pneumoniae	Bal Fluid	SENSITIVE	0.5	SENSITIVE	0.5	SENSITIVE	0.5
Strain 1321	K.pneumoniae	Bal Fluid	SENSITIVE	1	RESISTANCE	8	SENSITIVE	1
Strain 1322	K.pneumoniae	Bal Fluid	SENSITIVE	2	SENSITIVE	2	SENSITIVE	2
Strain 1323	K.pneumoniae	Wound Swab	RESISTANCE	16	RESISTANCE	16	RESISTANCE	16
Strain 1324	K.pneumoniae	Urine	SENSITIVE	1	RESISTANCE	16	SENSITIVE	1
Strain 1325	K.pneumoniae	Urine	SENSITIVE	1	SENSITIVE	1	SENSITIVE	1
Strain 1326	K.pneumoniae	Endotracheal aspirates	SENSITIVE	2	SENSITIVE	2	SENSITIVE	2
Strain 1327	K.pneumoniae	Pus	RESISTANCE	16	RESISTANCE	16	RESISTANCE	16
Strain 1328	K.pneumoniae	Pleural fluid	SENSITIVE	1	RESISTANCE	4	SENSITIVE	1
Strain 1329	K.pneumoniae	Urine	SENSITIVE	1	SENSITIVE	1	SENSITIVE	1
Strain 1330	K.pneumoniae	Urine	SENSITIVE	0.5	SENSITIVE	0.5	SENSITIVE	0.5
Strain 1331	K.pneumoniae	Pus	SENSITIVE	2	SENSITIVE	2	SENSITIVE	2
Strain 1332	K.pneumoniae	Pus	RESISTANCE	4	RESISTANCE	4	RESISTANCE	4
Strain 1333	K.pneumoniae	Blood	SENSITIVE	0.5	SENSITIVE	0.5	SENSITIVE	0.5
Strain 1334	K.pneumoniae	Tissue Biopsy	SENSITIVE	1	SENSITIVE	1	SENSITIVE	1
Strain 1335	K.pneumoniae	Bal Fluid	SENSITIVE	1	SENSITIVE	1	SENSITIVE	1
Strain 1336	K.pneumoniae	Bal Fluid	SENSITIVE	0.5	SENSITIVE	0.5	SENSITIVE	0.5
Strain 1337	K.pneumoniae	Bal Fluid	SENSITIVE	2	SENSITIVE	2	SENSITIVE	2
Strain 1338	K.pneumoniae	Bal Fluid	RESISTANCE	16	RESISTANCE	16	RESISTANCE	16
Strain 1339	K.pneumoniae	Wound Swab	SENSITIVE	1	SENSITIVE	1	SENSITIVE	1
Strain 1340	K.pneumoniae	Urine	SENSITIVE	1	SENSITIVE	1	SENSITIVE	1
Strain 1341	K.pneumoniae	Urine	SENSITIVE	1	RESISTANCE	4	SENSITIVE	1
Strain 1342	K.pneumoniae	Endotracheal aspirates	RESISTANCE	4	RESISTANCE	4	RESISTANCE	4
Strain 1343	K.pneumoniae	Endotracheal aspirates	SENSITIVE	0.5	SENSITIVE	0.5	SENSITIVE	0.5
Strain 1344	K.pneumoniae	Pleural fluid	SENSITIVE	2	RESISTANCE	4	SENSITIVE	2
Strain 1345	K.pneumoniae	Blood	SENSITIVE	0.5	RESISTANCE	4	SENSITIVE	0.5
Strain 1346	K.pneumoniae	Blood	SENSITIVE	0.5	SENSITIVE	0.5	SENSITIVE	0.5
Strain 1347	K.pneumoniae	Pleural fluid	SENSITIVE	2	RESISTANCE	4	SENSITIVE	2
Strain 1348	K.pneumoniae	Ascitic fluid	SENSITIVE	1	SENSITIVE	1	SENSITIVE	1
Strain 1349	K.pneumoniae	Pleural fluid	SENSITIVE	1	SENSITIVE	1	SENSITIVE	1
Strain 1350	K.pneumoniae	Knee aspirate	SENSITIVE	1	SENSITIVE	1	SENSITIVE	1
Strain 1351	K.pneumoniae	Synovial fluid	SENSITIVE	1	SENSITIVE	1	SENSITIVE	1
Strain 1352	K.pneumoniae	Blood	SENSITIVE	0.5	SENSITIVE	0.5	SENSITIVE	0.5
Strain 1353	K.pneumoniae	Bal Fluid	SENSITIVE	2	SENSITIVE	0.5	SENSITIVE	2
Strain 1354	K.pneumoniae	Urine	RESISTANCE	16	RESISTANCE	16	RESISTANCE	16
Strain 1355	K.pneumoniae	Pus	SENSITIVE	1	SENSITIVE	1	SENSITIVE	1
Strain 1356	K.pneumoniae	Bal Fluid	RESISTANCE	4	RESISTANCE	4	RESISTANCE	4
Strain 1357	K.pneumoniae	Bal Fluid	RESISTANCE	16	RESISTANCE	16	RESISTANCE	16
Strain 1358	K.pneumoniae	Blood	SENSITIVE	2	SENSITIVE	2	SENSITIVE	2
Strain 1359	K.pneumoniae	Bal Fluid	RESISTANCE	16	RESISTANCE	16	RESISTANCE	16
Strain 1360	K.pneumoniae	Wound Swab	RESISTANCE	4	RESISTANCE	4	RESISTANCE	4
Strain 1361	K.pneumoniae	Urine	SENSITIVE	2	SENSITIVE	2	SENSITIVE	2
Strain 1362	K.pneumoniae	Urine	SENSITIVE	0.5	SENSITIVE	0.5	SENSITIVE	0.5
Strain 1363	K.pneumoniae	Urine	RESISTANCE	16	RESISTANCE	16	RESISTANCE	16
Strain 1364	K.pneumoniae	Pus	SENSITIVE	1	SENSITIVE	1	SENSITIVE	1
Strain 1365	K.pneumoniae	Pus	RESISTANCE	4	RESISTANCE	4	RESISTANCE	4
Strain 1366	K.pneumoniae	Blood	SENSITIVE	1	SENSITIVE	1	SENSITIVE	1
Strain 1367	K.pneumoniae	Tissue Biopsy	RESISTANCE	16	RESISTANCE	16	RESISTANCE	16
Strain 1368	K.pneumoniae	Bal Fluid	SENSITIVE	0.5	SENSITIVE	0.5	SENSITIVE	0.5
Strain 1369	K.pneumoniae	Bal Fluid	SENSITIVE	1	SENSITIVE	1	SENSITIVE	1
Strain 1370	K.pneumoniae	Bal Fluid	SENSITIVE	1	SENSITIVE	1	SENSITIVE	1
Strain 1371	K.pneumoniae	Bal Fluid	RESISTANCE	16	RESISTANCE	16	RESISTANCE	16
Strain 1372	K.pneumoniae	Wound Swab	SENSITIVE	1	SENSITIVE	1	SENSITIVE	1
Strain 1373	K.pneumoniae	Urine	SENSITIVE	1	SENSITIVE	1	SENSITIVE	1
Strain 1374	K.pneumoniae	Urine	RESISTANCE	4	RESISTANCE	4	RESISTANCE	4
Strain 1375	K.pneumoniae	Endotracheal aspirates	SENSITIVE	0.5	SENSITIVE	0.5	SENSITIVE	0.5
Strain 1376	K.pneumoniae	Urine	RESISTANCE	16	RESISTANCE	16	RESISTANCE	16
Strain 1377	K.pneumoniae	Pleural fluid	RESISTANCE	4	RESISTANCE	4	RESISTANCE	4
Strain 1378	K.pneumoniae	Pleural fluid	RESISTANCE	16	RESISTANCE	16	RESISTANCE	16
Strain 1379	K.pneumoniae	Ascitic fluid	RESISTANCE	16	RESISTANCE	16	RESISTANCE	16
Strain 1380	K.pneumoniae	Pleural fluid	RESISTANCE	4	RESISTANCE	4	RESISTANCE	4
Strain 1381	K.pneumoniae	Knee aspirate	SENSITIVE	1	SENSITIVE	1	SENSITIVE	1
Strain 1382	K.pneumoniae	Synovial fluid	SENSITIVE	2	SENSITIVE	2	SENSITIVE	2
Strain 1383	K.pneumoniae	Blood	SENSITIVE	2	SENSITIVE	0.5	SENSITIVE	2
Strain 1384	K.pneumoniae	Blood	SENSITIVE	1	SENSITIVE	1	SENSITIVE	1
Strain 1385	K.pneumoniae	Blood	RESISTANCE	4	RESISTANCE	4	RESISTANCE	4
Strain 1386	K.pneumoniae	Pus	SENSITIVE	2	SENSITIVE	2	SENSITIVE	2
Strain 1387	K.pneumoniae	Blood	SENSITIVE	0.5	SENSITIVE	0.5	SENSITIVE	0.5
Strain 1388	K.pneumoniae	Pleural fluid	SENSITIVE	2	SENSITIVE	2	SENSITIVE	2
Strain 1389	K.pneumoniae	Ascitic fluid	SENSITIVE	1	SENSITIVE	1	SENSITIVE	1
Strain 1390	K.pneumoniae	Pleural fluid	SENSITIVE	2	SENSITIVE	2	SENSITIVE	2
Strain 1391	K.pneumoniae	Knee aspirate	SENSITIVE	1	SENSITIVE	1	SENSITIVE	1
Strain 1392	K.pneumoniae	Synovial fluid	SENSITIVE	1	SENSITIVE	1	SENSITIVE	1
Strain 1393	K.pneumoniae	Blood	SENSITIVE	2	SENSITIVE	2	SENSITIVE	2
Strain 1394	K.pneumoniae	Bal Fluid	SENSITIVE	2	SENSITIVE	2	SENSITIVE	2
Strain 1395	K.pneumoniae	Bal Fluid	SENSITIVE	0.5	SENSITIVE	0.5	SENSITIVE	0.5
Strain 1396	K.pneumoniae	Bal Fluid	SENSITIVE	0.5	SENSITIVE	0.5	SENSITIVE	0.5
Strain 1397	K.pneumoniae	Bal Fluid	SENSITIVE	0.5	SENSITIVE	0.5	SENSITIVE	0.5
Strain 1398	K.pneumoniae	Bal Fluid	SENSITIVE	2	SENSITIVE	2	SENSITIVE	2
Strain 1399	K.pneumoniae	Urine	RESISTANCE	16	RESISTANCE	16	RESISTANCE	16
Strain 1400	K.pneumoniae	Pleural fluid	SENSITIVE	1	SENSITIVE	1	SENSITIVE	1
Strain 1401	K.pneumoniae	Pleural fluid	SENSITIVE	2	SENSITIVE	0.5	SENSITIVE	2
Strain 1402	K.pneumoniae	Ascitic fluid	SENSITIVE	1	SENSITIVE	1	SENSITIVE	1
Strain 1403	K.pneumoniae	Pleural fluid	SENSITIVE	1	SENSITIVE	1	SENSITIVE	1
Strain 1404	K.pneumoniae	Knee aspirate	RESISTANCE	16	RESISTANCE	16	RESISTANCE	16
Strain 1405	K.pneumoniae	Synovial fluid	SENSITIVE	1	SENSITIVE	1	SENSITIVE	1
Strain 1406	K.pneumoniae	Blood	SENSITIVE	2	SENSITIVE	2	SENSITIVE	2
Strain 1407	K.pneumoniae	Blood	SENSITIVE	2	SENSITIVE	2	SENSITIVE	2
Strain 1408	K.pneumoniae	Blood	SENSITIVE	2	SENSITIVE	2	SENSITIVE	2
Strain 1409	K.pneumoniae	Blood	RESISTANCE	4	RESISTANCE	4	RESISTANCE	4
Strain 1410	K.pneumoniae	Blood	SENSITIVE	0.5	SENSITIVE	0.5	SENSITIVE	0.5
Strain 1411	K.pneumoniae	Pleural fluid	SENSITIVE	1	SENSITIVE	1	SENSITIVE	1
Strain 1412	K.pneumoniae	Ascitic fluid	SENSITIVE	2	SENSITIVE	2	SENSITIVE	2
Strain 1413	K.pneumoniae	Pleural fluid	SENSITIVE	0.5	SENSITIVE	0.5	SENSITIVE	0.5
Strain 1414	K.pneumoniae	Knee aspirate	SENSITIVE	2	SENSITIVE	2	SENSITIVE	2
Strain 1415	K.pneumoniae	Synovial fluid	SENSITIVE	1	SENSITIVE	1	SENSITIVE	1
Strain 1416	K.pneumoniae	Blood	SENSITIVE	1	SENSITIVE	1	SENSITIVE	1
Strain 1417	K.pneumoniae	Bal Fluid	SENSITIVE	0.5	SENSITIVE	0.5	SENSITIVE	0.5
Strain 1418	K.pneumoniae	Bal Fluid	SENSITIVE	1	SENSITIVE	1	SENSITIVE	1
Strain 1419	K.pneumoniae	Bal Fluid	SENSITIVE	2	SENSITIVE	2	SENSITIVE	2
Strain 1420	K.pneumoniae	Pus	SENSITIVE	1	SENSITIVE	1	SENSITIVE	1
Strain 1421	K.pneumoniae	Pus	RESISTANCE	16	RESISTANCE	16	RESISTANCE	16
Strain 1422	K.pneumoniae	Pus	SENSITIVE	2	SENSITIVE	0.5	SENSITIVE	2
Strain 1423	K.pneumoniae	Pus	SENSITIVE	0.5	SENSITIVE	0.5	SENSITIVE	0.5
Strain 1424	K.pneumoniae	Tissue Biopsy	SENSITIVE	2	SENSITIVE	2	SENSITIVE	2
Strain 1425	K.pneumoniae	Pus	SENSITIVE	1	SENSITIVE	1	SENSITIVE	1
Strain 1426	K.pneumoniae	Pus	SENSITIVE	2	SENSITIVE	2	SENSITIVE	2
Strain 1427	K.pneumoniae	Tissue Biopsy	SENSITIVE	1	SENSITIVE	1	SENSITIVE	1
Strain 1428	K.pneumoniae	Pus	SENSITIVE	0.5	SENSITIVE	0.5	SENSITIVE	0.5
Strain 1429	K.pneumoniae	Pus	SENSITIVE	2	SENSITIVE	0.5	SENSITIVE	2
Strain 1430	K.pneumoniae	Tissue Biopsy	SENSITIVE	0.5	SENSITIVE	0.5	SENSITIVE	0.5
Strain 1431	K.pneumoniae	Knee aspirate	SENSITIVE	2	SENSITIVE	2	SENSITIVE	2
Strain 1432	K.pneumoniae	Knee aspirate	SENSITIVE	0.5	SENSITIVE	0.5	SENSITIVE	0.5
Strain 1433	K.pneumoniae	Endotracheal aspirates	RESISTANCE	4	RESISTANCE	4	RESISTANCE	4
Strain 1434	K.pneumoniae	Endotracheal aspirates	SENSITIVE	1	SENSITIVE	1	SENSITIVE	1
Strain 1435	K.pneumoniae	Tissue Biopsy	SENSITIVE	2	SENSITIVE	0.5	SENSITIVE	2
Strain 1436	K.pneumoniae	Endotracheal aspirates	SENSITIVE	2	SENSITIVE	0.5	SENSITIVE	2
Strain 1437	K.pneumoniae	Tissue Biopsy	SENSITIVE	0.5	SENSITIVE	0.5	SENSITIVE	0.5
Strain 1438	K.pneumoniae	Endotracheal aspirates	SENSITIVE	2	SENSITIVE	2	SENSITIVE	2
Strain 1439	K.pneumoniae	Endotracheal aspirates	SENSITIVE	0.5	SENSITIVE	0.5	SENSITIVE	0.5
Strain 1440	K.pneumoniae	Endotracheal aspirates	SENSITIVE	0.5	SENSITIVE	0.5	SENSITIVE	0.5
Strain 1441	K.pneumoniae	Urine	SENSITIVE	1	SENSITIVE	1	SENSITIVE	1
Strain 1442	K.pneumoniae	Urine	SENSITIVE	2	SENSITIVE	2	SENSITIVE	2
Strain 1443	K.pneumoniae	Urine	SENSITIVE	2	SENSITIVE	0.5	SENSITIVE	2
Strain 1444	K.pneumoniae	Blood	SENSITIVE	2	SENSITIVE	0.5	SENSITIVE	2
Strain 1445	K.pneumoniae	Blood	SENSITIVE	0.5	SENSITIVE	0.5	SENSITIVE	0.5
Strain 1446	K.pneumoniae	Blood	SENSITIVE	1	SENSITIVE	1	SENSITIVE	1
Strain 1447	K.pneumoniae	Blood	SENSITIVE	0.5	SENSITIVE	0.5	SENSITIVE	0.5
Strain 1448	K.pneumoniae	Bal Fluid	SENSITIVE	0.5	SENSITIVE	0.5	SENSITIVE	0.5
Strain 1449	K.pneumoniae	Wound Swab	SENSITIVE	0.5	SENSITIVE	0.5	SENSITIVE	0.5
Strain 1450	K.pneumoniae	Urine	SENSITIVE	1	SENSITIVE	1	SENSITIVE	1
Strain 1451	K.pneumoniae	Tissue Biopsy	RESISTANCE	16	RESISTANCE	16	RESISTANCE	16
Strain 1452	K.pneumoniae	Urine	SENSITIVE	0.5	SENSITIVE	0.5	SENSITIVE	0.5
Strain 1453	K.pneumoniae	Pus	SENSITIVE	0.5	SENSITIVE	0.5	SENSITIVE	0.5
Strain 1454	K.pneumoniae	Pus	SENSITIVE	1	SENSITIVE	1	SENSITIVE	1
Strain 1455	K.pneumoniae	Blood	SENSITIVE	1	SENSITIVE	1	SENSITIVE	1
Strain 1456	K.pneumoniae	Tissue Biopsy	RESISTANCE	16	RESISTANCE	16	RESISTANCE	16
Strain 1457	K.pneumoniae	Bal Fluid	SENSITIVE	1	SENSITIVE	1	SENSITIVE	1
Strain 1458	K.pneumoniae	Bal Fluid	SENSITIVE	0.5	SENSITIVE	0.5	SENSITIVE	0.5
Strain 1459	K.pneumoniae	Bal Fluid	SENSITIVE	0.5	SENSITIVE	0.5	SENSITIVE	0.5
Strain 1460	K.pneumoniae	Bal Fluid	SENSITIVE	1	SENSITIVE	1	SENSITIVE	1
Strain 1461	K.pneumoniae	Wound Swab	RESISTANCE	4	RESISTANCE	4	RESISTANCE	4
Strain 1462	K.pneumoniae	Urine	SENSITIVE	0.5	SENSITIVE	0.5	SENSITIVE	0.5
Strain 1463	K.pneumoniae	Urine	SENSITIVE	1	SENSITIVE	1	SENSITIVE	1
Strain 1464	K.pneumoniae	Endotracheal aspirates	SENSITIVE	1	SENSITIVE	1	SENSITIVE	1
Strain 1465	K.pneumoniae	Tissue Biopsy	SENSITIVE	0.5	SENSITIVE	0.5	SENSITIVE	0.5
Strain 1466	K.pneumoniae	Pleural fluid	RESISTANCE	16	RESISTANCE	16	RESISTANCE	16
Strain 1467	K.pneumoniae	Pleural fluid	SENSITIVE	1	SENSITIVE	1	SENSITIVE	1
Strain 1468	K.pneumoniae	Ascitic fluid	SENSITIVE	0.5	SENSITIVE	0.5	SENSITIVE	0.5
Strain 1469	K.pneumoniae	Pleural fluid	SENSITIVE	1	SENSITIVE	1	SENSITIVE	1
Strain 1470	K.pneumoniae	Knee aspirate	SENSITIVE	1	SENSITIVE	1	SENSITIVE	1
Strain 1471	K.pneumoniae	Synovial fluid	RESISTANCE	4	RESISTANCE	4	RESISTANCE	4
Strain 1472	K.pneumoniae	Blood	SENSITIVE	1	SENSITIVE	1	SENSITIVE	1
Strain 1473	K.pneumoniae	Urine	SENSITIVE	0.5	SENSITIVE	0.5	SENSITIVE	0.5
Strain 1474	K.pneumoniae	Blood	SENSITIVE	1	SENSITIVE	1	SENSITIVE	1
Strain 1475	K.pneumoniae	Blood	SENSITIVE	1	SENSITIVE	1	SENSITIVE	1
Strain 1476	K.pneumoniae	Blood	SENSITIVE	0.5	SENSITIVE	0.5	SENSITIVE	0.5
Strain 1477	K.pneumoniae	Pleural fluid	RESISTANCE	16	RESISTANCE	16	RESISTANCE	16
Strain 1478	K.pneumoniae	Ascitic fluid	SENSITIVE	0.5	SENSITIVE	0.5	SENSITIVE	0.5
Strain 1479	K.pneumoniae	Pleural fluid	SENSITIVE	1	SENSITIVE	1	SENSITIVE	1
Strain 1480	K.pneumoniae	Knee aspirate	SENSITIVE	0.5	SENSITIVE	0.5	SENSITIVE	0.5
Strain 1481	K.pneumoniae	Synovial fluid	SENSITIVE	1	SENSITIVE	1	SENSITIVE	1
Strain 1482	K.pneumoniae	Blood	SENSITIVE	1	SENSITIVE	1	SENSITIVE	1
Strain 1483	K.pneumoniae	Bal Fluid	SENSITIVE	0.5	SENSITIVE	0.5	SENSITIVE	0.5
Strain 1484	K.pneumoniae	Bal Fluid	RESISTANCE	4	RESISTANCE	4	RESISTANCE	4
Strain 1485	K.pneumoniae	Bal Fluid	SENSITIVE	1	SENSITIVE	1	SENSITIVE	1
Strain 1486	K.pneumoniae	Pleural fluid	RESISTANCE	4	RESISTANCE	4	RESISTANCE	4
Strain 1487	K.pneumoniae	Bal Fluid	SENSITIVE	1	SENSITIVE	1	SENSITIVE	1
Strain 1488	K.pneumoniae	Urine	SENSITIVE	0.5	SENSITIVE	0.5	SENSITIVE	0.5
Strain 1489	K.pneumoniae	Pleural fluid	RESISTANCE	16	RESISTANCE	16	RESISTANCE	16
Strain 1490	K.pneumoniae	Pleural fluid	SENSITIVE	0.5	SENSITIVE	0.5	SENSITIVE	0.5
Strain 1491	K.pneumoniae	Ascitic fluid	SENSITIVE	1	SENSITIVE	1	SENSITIVE	1
Strain 1492	K.pneumoniae	Pleural fluid	RESISTANCE	4	RESISTANCE	4	RESISTANCE	4
Strain 1493	K.pneumoniae	Knee aspirate	RESISTANCE	4	RESISTANCE	4	RESISTANCE	4
Strain 1494	K.pneumoniae	Synovial fluid	SENSITIVE	0.5	SENSITIVE	0.5	SENSITIVE	0.5
Strain 1495	K.pneumoniae	Blood	SENSITIVE	0.5	SENSITIVE	0.5	SENSITIVE	0.5
Strain 1496	K.pneumoniae	Blood	RESISTANCE	16	RESISTANCE	16	RESISTANCE	16
Strain 1497	K.pneumoniae	Knee aspirate	SENSITIVE	1	SENSITIVE	1	SENSITIVE	1
Strain 1498	K.pneumoniae	Blood	SENSITIVE	1	SENSITIVE	1	SENSITIVE	1
Strain 1499	K.pneumoniae	Blood	RESISTANCE	4	RESISTANCE	4	RESISTANCE	4
Strain 1500	K.pneumoniae	Pleural fluid	SENSITIVE	0.5	SENSITIVE	0.5	SENSITIVE	0.5
Strain 1501	K.pneumoniae	Ascitic fluid	SENSITIVE	0.5	SENSITIVE	0.5	SENSITIVE	0.5
Strain 1502	K.pneumoniae	Pleural fluid	RESISTANCE	4	RESISTANCE	4	RESISTANCE	4
Strain 1503	K.pneumoniae	Knee aspirate	SENSITIVE	1	SENSITIVE	1	SENSITIVE	1
Strain 1504	K.pneumoniae	Synovial fluid	RESISTANCE	16	RESISTANCE	16	RESISTANCE	16
Strain 1505	K.pneumoniae	Blood	RESISTANCE	4	RESISTANCE	4	RESISTANCE	4
Strain 1506	K.pneumoniae	Bal Fluid	RESISTANCE	4	RESISTANCE	4	RESISTANCE	4
Strain 1507	K.pneumoniae	Bal Fluid	SENSITIVE	1	SENSITIVE	1	SENSITIVE	1
Strain 1508	K.pneumoniae	Bal Fluid	RESISTANCE	16	RESISTANCE	16	RESISTANCE	16
Strain 1509	K.pneumoniae	Bal Fluid	SENSITIVE	1	SENSITIVE	1	SENSITIVE	1
Strain 1510	K.pneumoniae	Bal Fluid	SENSITIVE	0.5	SENSITIVE	0.5	SENSITIVE	0.5
Strain 1511	K.pneumoniae	Blood	RESISTANCE	4	RESISTANCE	4	RESISTANCE	4
Strain 1512	K.pneumoniae	Bal Fluid	SENSITIVE	1	SENSITIVE	1	SENSITIVE	1
Strain 1513	K.pneumoniae	Wound Swab	SENSITIVE	1	SENSITIVE	1	SENSITIVE	1
Strain 1514	K.pneumoniae	Urine	SENSITIVE	0.5	SENSITIVE	0.5	SENSITIVE	0.5
Strain 1515	K.pneumoniae	Urine	SENSITIVE	1	SENSITIVE	1	SENSITIVE	1
Strain 1516	K.pneumoniae	Urine	RESISTANCE	4	RESISTANCE	4	RESISTANCE	4
Strain 1517	K.pneumoniae	Pus	RESISTANCE	16	RESISTANCE	16	RESISTANCE	16
Strain 1518	K.pneumoniae	Pus	SENSITIVE	1	SENSITIVE	1	SENSITIVE	1
Strain 1519	K.pneumoniae	Urine	SENSITIVE	1	SENSITIVE	1	SENSITIVE	1
Strain 1520	K.pneumoniae	Urine	SENSITIVE	0.5	SENSITIVE	0.5	SENSITIVE	0.5
Strain 1521	K.pneumoniae	Pus	RESISTANCE	4	RESISTANCE	4	RESISTANCE	4
Strain 1522	K.pneumoniae	Pus	SENSITIVE	1	SENSITIVE	1	SENSITIVE	1
Strain 1523	K.pneumoniae	Blood	SENSITIVE	1	SENSITIVE	1	SENSITIVE	1
Strain 1524	K.pneumoniae	Tissue Biopsy	RESISTANCE	4	RESISTANCE	4	RESISTANCE	4
Strain 1525	K.pneumoniae	Bal Fluid	RESISTANCE	4	RESISTANCE	4	RESISTANCE	4
Strain 1526	K.pneumoniae	Bal Fluid	SENSITIVE	0.5	SENSITIVE	0.5	SENSITIVE	0.5
Strain 1527	K.pneumoniae	Bal Fluid	RESISTANCE	4	RESISTANCE	4	RESISTANCE	4
Strain 1528	K.pneumoniae	Bal Fluid	SENSITIVE	1	SENSITIVE	1	SENSITIVE	1
Strain 1529	K.pneumoniae	Wound Swab	SENSITIVE	1	SENSITIVE	1	SENSITIVE	1
Strain 1530	K.pneumoniae	Urine	RESISTANCE	4	RESISTANCE	4	RESISTANCE	4
Strain 1531	K.pneumoniae	Endotracheal aspirates	SENSITIVE	1	SENSITIVE	1	SENSITIVE	1
Strain 1532	K.pneumoniae	Endotracheal aspirates	SENSITIVE	1	SENSITIVE	1	SENSITIVE	1
Strain 1533	K.pneumoniae	Endotracheal aspirates	SENSITIVE	1	SENSITIVE	1	SENSITIVE	1
Strain 1534	K.pneumoniae	Pleural fluid	SENSITIVE	0.5	SENSITIVE	0.5	SENSITIVE	0.5
Strain 1535	K.pneumoniae	Pus	SENSITIVE	1	SENSITIVE	1	SENSITIVE	1
Strain 1536	K.pneumoniae	Blood	SENSITIVE	1	SENSITIVE	1	SENSITIVE	1
Strain 1537	K.pneumoniae	Tissue Biopsy	SENSITIVE	0.5	SENSITIVE	0.5	SENSITIVE	0.5
Strain 1538	K.pneumoniae	Bal Fluid	SENSITIVE	1	SENSITIVE	1	SENSITIVE	1
Strain 1539	K.pneumoniae	Bal Fluid	SENSITIVE	0.5	SENSITIVE	0.5	SENSITIVE	0.5
Strain 1540	K.pneumoniae	Bal Fluid	RESISTANCE	4	RESISTANCE	4	RESISTANCE	4
Strain 1541	K.pneumoniae	Bal Fluid	SENSITIVE	1	SENSITIVE	1	SENSITIVE	1
Strain 1542	K.pneumoniae	Wound Swab	SENSITIVE	1	SENSITIVE	1	SENSITIVE	1
Strain 1543	K.pneumoniae	Urine	SENSITIVE	1	SENSITIVE	1	SENSITIVE	1
Strain 1544	K.pneumoniae	Urine	RESISTANCE	4	RESISTANCE	4	RESISTANCE	4
Strain 1545	K.pneumoniae	Endotracheal aspirates	SENSITIVE	1	SENSITIVE	1	SENSITIVE	1
Strain 1546	K.pneumoniae	Pus	RESISTANCE	4	RESISTANCE	4	RESISTANCE	4
Strain 1547	K.pneumoniae	Pleural fluid	SENSITIVE	0.5	SENSITIVE	0.5	SENSITIVE	0.5
Strain 1548	K.pneumoniae	Urine	RESISTANCE	16	RESISTANCE	16	RESISTANCE	16
Strain 1549	K.pneumoniae	Urine	SENSITIVE	1	SENSITIVE	1	SENSITIVE	1
Strain 1550	K.pneumoniae	Pus	SENSITIVE	0.5	SENSITIVE	0.5	SENSITIVE	0.5
Strain 1551	K.pneumoniae	Pus	SENSITIVE	1	SENSITIVE	1	SENSITIVE	1
Strain 1552	K.pneumoniae	Blood	SENSITIVE	0.5	SENSITIVE	0.5	SENSITIVE	0.5
Strain 1553	K.pneumoniae	Tissue Biopsy	RESISTANCE	4	RESISTANCE	4	RESISTANCE	4
Strain 1554	K.pneumoniae	Bal Fluid	SENSITIVE	0.5	SENSITIVE	0.5	SENSITIVE	0.5
Strain 1555	K.pneumoniae	Bal Fluid	SENSITIVE	0.5	SENSITIVE	0.5	SENSITIVE	0.5
Strain 1556	K.pneumoniae	Bal Fluid	SENSITIVE	0.5	SENSITIVE	0.5	SENSITIVE	0.5
Strain 1557	K.pneumoniae	Bal Fluid	SENSITIVE	0.5	SENSITIVE	0.5	SENSITIVE	0.5
Strain 1558	K.pneumoniae	Wound Swab	SENSITIVE	0.5	SENSITIVE	0.5	SENSITIVE	0.5
Strain 1559	K.pneumoniae	Urine	RESISTANCE	4	RESISTANCE	4	RESISTANCE	4
Strain 1560	K.pneumoniae	Urine	SENSITIVE	0.5	SENSITIVE	0.5	SENSITIVE	0.5
Strain 1561	K.pneumoniae	Endotracheal aspirates	SENSITIVE	0.5	SENSITIVE	0.5	SENSITIVE	0.5
Strain 1562	K.pneumoniae	Blood	SENSITIVE	0.5	SENSITIVE	0.5	SENSITIVE	0.5
Strain 1563	K.pneumoniae	Blood	SENSITIVE	1	SENSITIVE	1	SENSITIVE	1
Strain 1564	K.pneumoniae	Blood	SENSITIVE	0.5	SENSITIVE	0.5	SENSITIVE	0.5
Strain 1565	K.pneumoniae	Blood	SENSITIVE	1	SENSITIVE	1	SENSITIVE	1
Strain 1566	K.pneumoniae	Bal Fluid	SENSITIVE	0.5	SENSITIVE	0.5	SENSITIVE	0.5
Strain 1567	K.pneumoniae	Wound Swab	SENSITIVE	1	SENSITIVE	1	SENSITIVE	1
Strain 1568	K.pneumoniae	Urine	SENSITIVE	1	SENSITIVE	1	SENSITIVE	1
Strain 1569	K.pneumoniae	Urine	RESISTANCE	4	RESISTANCE	4	RESISTANCE	4
Strain 1570	K.pneumoniae	Urine	RESISTANCE	16	RESISTANCE	16	RESISTANCE	16
Strain 1571	K.pneumoniae	Pus	SENSITIVE	0.5	SENSITIVE	0.5	SENSITIVE	0.5
Strain 1572	K.pneumoniae	Pus	SENSITIVE	1	SENSITIVE	1	SENSITIVE	1
Strain 1573	K.pneumoniae	Blood	RESISTANCE	4	RESISTANCE	4	RESISTANCE	4
Strain 1574	K.pneumoniae	Tissue Biopsy	SENSITIVE	1	SENSITIVE	1	SENSITIVE	1
Strain 1575	K.pneumoniae	Bal Fluid	SENSITIVE	1	SENSITIVE	1	SENSITIVE	1
Strain 1576	K.pneumoniae	Bal Fluid	RESISTANCE	4	RESISTANCE	4	RESISTANCE	4
Strain 1577	K.pneumoniae	Bal Fluid	RESISTANCE	16	RESISTANCE	16	RESISTANCE	16
Strain 1578	K.pneumoniae	Bal Fluid	SENSITIVE	0.5	SENSITIVE	0.5	SENSITIVE	0.5
Strain 1579	K.pneumoniae	Wound Swab	RESISTANCE	4	RESISTANCE	4	RESISTANCE	4
Strain 1580	K.pneumoniae	Urine	SENSITIVE	0.5	SENSITIVE	0.5	SENSITIVE	0.5
Strain 1581	K.pneumoniae	Urine	SENSITIVE	0.5	SENSITIVE	0.5	SENSITIVE	0.5
Strain 1582	K.pneumoniae	Endotracheal aspirates	SENSITIVE	0.5	SENSITIVE	0.5	SENSITIVE	0.5
Strain 1583	K.pneumoniae	Endotracheal aspirates	SENSITIVE	0.5	SENSITIVE	0.5	SENSITIVE	0.5
Strain 1584	K.pneumoniae	Pleural fluid	SENSITIVE	1	SENSITIVE	1	SENSITIVE	1
Strain 1585	K.pneumoniae	Pleural fluid	RESISTANCE	4	RESISTANCE	4	RESISTANCE	4
Strain 1586	K.pneumoniae	Ascitic fluid	SENSITIVE	0.5	SENSITIVE	0.5	SENSITIVE	0.5
Strain 1587	K.pneumoniae	Pleural fluid	SENSITIVE	1	SENSITIVE	1	SENSITIVE	1
Strain 1588	K.pneumoniae	Knee aspirate	SENSITIVE	0.5	SENSITIVE	0.5	SENSITIVE	0.5
Strain 1589	K.pneumoniae	Synovial fluid	RESISTANCE	4	RESISTANCE	4	RESISTANCE	4
Strain 1590	K.pneumoniae	Blood	SENSITIVE	1	SENSITIVE	1	SENSITIVE	1
Strain 1591	K.pneumoniae	Blood	RESISTANCE	16	RESISTANCE	16	RESISTANCE	16
Strain 1592	K.pneumoniae	Blood	SENSITIVE	0.5	SENSITIVE	0.5	SENSITIVE	0.5
Strain 1593	K.pneumoniae	Blood	SENSITIVE	0.5	SENSITIVE	0.5	SENSITIVE	0.5
Strain 1594	K.pneumoniae	Blood	RESISTANCE	4	RESISTANCE	4	RESISTANCE	4
Strain 1595	K.pneumoniae	Pleural fluid	SENSITIVE	0.5	SENSITIVE	0.5	SENSITIVE	0.5
Strain 1596	K.pneumoniae	Ascitic fluid	SENSITIVE	0.5	SENSITIVE	0.5	SENSITIVE	0.5
Strain 1597	K.pneumoniae	Pleural fluid	SENSITIVE	0.5	SENSITIVE	0.5	SENSITIVE	0.5
Strain 1598	K.pneumoniae	Knee aspirate	SENSITIVE	0.5	SENSITIVE	0.5	SENSITIVE	0.5
Strain 1599	K.pneumoniae	Synovial fluid	RESISTANCE	4	RESISTANCE	4	RESISTANCE	4
Strain 1600	K.pneumoniae	Blood	SENSITIVE	0.5	SENSITIVE	0.5	SENSITIVE	0.5
Strain 1601	K.pneumoniae	Bal Fluid	RESISTANCE	16	RESISTANCE	16	RESISTANCE	16
Strain 1602	K.pneumoniae	Bal Fluid	RESISTANCE	4	RESISTANCE	4	RESISTANCE	4
Strain 1603	K.pneumoniae	Bal Fluid	SENSITIVE	0.5	SENSITIVE	0.5	SENSITIVE	0.5
Strain 1604	K.pneumoniae	Bal Fluid	SENSITIVE	0.5	SENSITIVE	0.5	SENSITIVE	0.5
Strain 1605	K.pneumoniae	Bal Fluid	SENSITIVE	0.5	SENSITIVE	0.5	SENSITIVE	0.5
Strain 1606	K.pneumoniae	Urine	SENSITIVE	0.5	SENSITIVE	0.5	SENSITIVE	0.5
Strain 1607	K.pneumoniae	Pleural fluid	SENSITIVE	1	SENSITIVE	1	SENSITIVE	1
Strain 1608	K.pneumoniae	Pleural fluid	RESISTANCE	4	RESISTANCE	4	RESISTANCE	4
Strain 1609	K.pneumoniae	Ascitic fluid	SENSITIVE	0.5	SENSITIVE	0.5	SENSITIVE	0.5
Strain 1610	K.pneumoniae	Pleural fluid	SENSITIVE	0.5	SENSITIVE	0.5	SENSITIVE	0.5
Strain 1611	K.pneumoniae	Knee aspirate	SENSITIVE	0.5	SENSITIVE	0.5	SENSITIVE	0.5
Strain 1612	K.pneumoniae	Synovial fluid	SENSITIVE	0.5	SENSITIVE	0.5	SENSITIVE	0.5
Strain 1613	K.pneumoniae	Blood	SENSITIVE	0.5	SENSITIVE	0.5	SENSITIVE	0.5
Strain 1614	K.pneumoniae	Blood	SENSITIVE	1	SENSITIVE	1	SENSITIVE	1
Strain 1615	K.pneumoniae	Blood	RESISTANCE	4	RESISTANCE	4	RESISTANCE	4
Strain 1616	K.pneumoniae	Blood	RESISTANCE	4	RESISTANCE	4	RESISTANCE	4
Strain 1617	K.pneumoniae	Blood	RESISTANCE	4	RESISTANCE	4	RESISTANCE	4
Strain 1618	K.pneumoniae	Pleural fluid	RESISTANCE	4	RESISTANCE	4	RESISTANCE	4
Strain 1619	K.pneumoniae	Ascitic fluid	RESISTANCE	16	RESISTANCE	16	RESISTANCE	16
Strain 1620	K.pneumoniae	Pleural fluid	SENSITIVE	0.5	SENSITIVE	0.5	SENSITIVE	0.5
Strain 1621	K.pneumoniae	Knee aspirate	SENSITIVE	1	SENSITIVE	1	SENSITIVE	1
Strain 1622	K.pneumoniae	Synovial fluid	SENSITIVE	1	SENSITIVE	1	SENSITIVE	1
Strain 1623	K.pneumoniae	Blood	RESISTANCE	4	RESISTANCE	4	RESISTANCE	4
Strain 1624	K.pneumoniae	Bal Fluid	SENSITIVE	0.5	SENSITIVE	0.5	SENSITIVE	0.5
Strain 1625	K.pneumoniae	Bal Fluid	SENSITIVE	1	SENSITIVE	1	SENSITIVE	1
Strain 1626	K.pneumoniae	Bal Fluid	RESISTANCE	4	RESISTANCE	4	RESISTANCE	4
Strain 1627	K.pneumoniae	Bal Fluid	SENSITIVE	1	SENSITIVE	1	SENSITIVE	1
Strain 1628	K.pneumoniae	Bal Fluid	RESISTANCE	4	RESISTANCE	4	RESISTANCE	4
Strain 1629	K.pneumoniae	Blood	RESISTANCE	4	RESISTANCE	4	RESISTANCE	4
Strain 1630	K.pneumoniae	Bal Fluid	SENSITIVE	1	SENSITIVE	1	SENSITIVE	1
Strain 1631	K.pneumoniae	Wound Swab	SENSITIVE	0.5	SENSITIVE	0.5	SENSITIVE	0.5
Strain 1632	K.pneumoniae	Urine	SENSITIVE	0.5	SENSITIVE	0.5	SENSITIVE	0.5
Strain 1633	K.pneumoniae	Urine	RESISTANCE	16	RESISTANCE	16	RESISTANCE	16
Strain 1634	K.pneumoniae	Urine	SENSITIVE	0.5	SENSITIVE	0.5	SENSITIVE	0.5
Strain 1635	K.pneumoniae	Pus	SENSITIVE	0.5	SENSITIVE	0.5	SENSITIVE	0.5
Strain 1636	K.pneumoniae	Pus	RESISTANCE	4	RESISTANCE	4	RESISTANCE	4
Strain 1637	K.pneumoniae	Blood	SENSITIVE	0.5	SENSITIVE	0.5	SENSITIVE	0.5
Strain 1638	K.pneumoniae	Tissue Biopsy	RESISTANCE	16	RESISTANCE	16	RESISTANCE	16
Strain 1639	K.pneumoniae	Bal Fluid	RESISTANCE	4	RESISTANCE	4	RESISTANCE	4
Strain 1640	K.pneumoniae	Bal Fluid	SENSITIVE	1	SENSITIVE	1	SENSITIVE	1
Strain 1641	K.pneumoniae	Bal Fluid	RESISTANCE	16	RESISTANCE	16	RESISTANCE	16
Strain 1642	K.pneumoniae	Bal Fluid	RESISTANCE	4	RESISTANCE	4	RESISTANCE	4
Strain 1643	K.pneumoniae	Wound Swab	SENSITIVE	0.5	SENSITIVE	0.5	SENSITIVE	0.5
Strain 1644	K.pneumoniae	Urine	RESISTANCE	4	RESISTANCE	4	RESISTANCE	4
Strain 1645	K.pneumoniae	Urine	RESISTANCE	4	RESISTANCE	4	RESISTANCE	4
Strain 1646	K.pneumoniae	Endotracheal aspirates	RESISTANCE	4	RESISTANCE	4	RESISTANCE	4
Strain 1647	K.pneumoniae	Endotracheal aspirates	SENSITIVE	1	SENSITIVE	1	SENSITIVE	1
Strain 1648	K.pneumoniae	Pleural fluid	RESISTANCE	4	RESISTANCE	4	RESISTANCE	4
Strain 1649	K.pneumoniae	Pleural fluid	SENSITIVE	1	SENSITIVE	1	SENSITIVE	1
Strain 1650	K.pneumoniae	Ascitic fluid	RESISTANCE	8	RESISTANCE	8	RESISTANCE	8
Strain 1651	K.pneumoniae	Pleural fluid	SENSITIVE	0.5	SENSITIVE	0.5	SENSITIVE	0.5
Strain 1652	K.pneumoniae	Knee aspirate	RESISTANCE	4	RESISTANCE	4	RESISTANCE	4
Strain 1653	K.pneumoniae	Synovial fluid	SENSITIVE	1	SENSITIVE	1	SENSITIVE	1
Strain 1654	K.pneumoniae	Blood	RESISTANCE	4	RESISTANCE	4	RESISTANCE	4
Strain 1655	K.pneumoniae	Blood	RESISTANCE	4	RESISTANCE	4	RESISTANCE	4
Strain 1656	K.pneumoniae	Blood	RESISTANCE	4	RESISTANCE	4	RESISTANCE	4
Strain 1657	K.pneumoniae	Blood	RESISTANCE	4	RESISTANCE	4	RESISTANCE	4
Strain 1658	K.pneumoniae	Blood	RESISTANCE	4	RESISTANCE	4	RESISTANCE	4
Strain 1659	K.pneumoniae	Pleural fluid	SENSITIVE	1	SENSITIVE	1	SENSITIVE	1
Strain 1660	K.pneumoniae	Ascitic fluid	SENSITIVE	1	SENSITIVE	1	SENSITIVE	1
Strain 1661	K.pneumoniae	Pleural fluid	RESISTANCE	4	RESISTANCE	4	RESISTANCE	4
Strain 1662	K.pneumoniae	Knee aspirate	RESISTANCE	4	RESISTANCE	4	RESISTANCE	4
Strain 1663	K.pneumoniae	Synovial fluid	SENSITIVE	2	SENSITIVE	2	SENSITIVE	2
Strain 1664	K.pneumoniae	Blood	SENSITIVE	0.5	SENSITIVE	0.5	SENSITIVE	0.5
Strain 1665	K.pneumoniae	Bal Fluid	RESISTANCE	4	RESISTANCE	4	RESISTANCE	4
Strain 1666	K.pneumoniae	Bal Fluid	SENSITIVE	1	SENSITIVE	1	SENSITIVE	1
Strain 1667	K.pneumoniae	Bal Fluid	RESISTANCE	16	RESISTANCE	16	RESISTANCE	16
Strain 1668	K.pneumoniae	Bal Fluid	SENSITIVE	0.5	SENSITIVE	0.5	SENSITIVE	0.5
Strain 1669	K.pneumoniae	Bal Fluid	RESISTANCE	4	RESISTANCE	4	RESISTANCE	4
Strain 1670	K.pneumoniae	Urine	SENSITIVE	0.5	SENSITIVE	0.5	SENSITIVE	0.5
Strain 1671	K.pneumoniae	Pleural fluid	SENSITIVE	0.5	SENSITIVE	0.5	SENSITIVE	0.5
Strain 1672	K.pneumoniae	Pleural fluid	RESISTANCE	16	RESISTANCE	16	RESISTANCE	16
Strain 1673	K.pneumoniae	Ascitic fluid	RESISTANCE	4	RESISTANCE	4	RESISTANCE	4
Strain 1674	K.pneumoniae	Pleural fluid	SENSITIVE	2	SENSITIVE	2	SENSITIVE	2
Strain 1675	K.pneumoniae	Knee aspirate	SENSITIVE	1	SENSITIVE	1	SENSITIVE	1
Strain 1676	K.pneumoniae	Synovial fluid	RESISTANCE	4	RESISTANCE	4	RESISTANCE	4
Strain 1677	K.pneumoniae	Blood	SENSITIVE	1	SENSITIVE	1	SENSITIVE	1
Strain 1678	K.pneumoniae	Blood	RESISTANCE	4	RESISTANCE	4	RESISTANCE	4
Strain 1679	K.pneumoniae	Blood	SENSITIVE	1	SENSITIVE	1	SENSITIVE	1
Strain 1680	K.pneumoniae	Blood	SENSITIVE	0.5	SENSITIVE	0.5	SENSITIVE	0.5
Strain 1681	K.pneumoniae	Blood	RESISTANCE	16	RESISTANCE	16	RESISTANCE	16
Strain 1682	K.pneumoniae	Pleural fluid	SENSITIVE	0.5	SENSITIVE	0.5	SENSITIVE	0.5
Strain 1683	K.pneumoniae	Ascitic fluid	RESISTANCE	4	RESISTANCE	4	RESISTANCE	4
Strain 1684	K.pneumoniae	Pleural fluid	RESISTANCE	4	RESISTANCE	4	RESISTANCE	4
Strain 1685	K.pneumoniae	Knee aspirate	RESISTANCE	16	RESISTANCE	16	RESISTANCE	16
Strain 1686	K.pneumoniae	Synovial fluid	RESISTANCE	4	RESISTANCE	4	RESISTANCE	4
Strain 1687	K.pneumoniae	Blood	SENSITIVE	0.5	SENSITIVE	0.5	SENSITIVE	0.5
Strain 1688	K.pneumoniae	Bal Fluid	SENSITIVE	1	SENSITIVE	1	SENSITIVE	1
Strain 1689	K.pneumoniae	Bal Fluid	SENSITIVE	0.5	SENSITIVE	0.5	SENSITIVE	0.5
Strain 1690	K.pneumoniae	Bal Fluid	RESISTANCE	8	RESISTANCE	8	RESISTANCE	8

## Sheet: Sheet3
Lab ID	Bacteria	Sample	BMD	MIC	VITEK	MIC	CBDE	MIC
Strain 1	A.baumannii	Knee aspirate	RESISTANCE	4	RESISTANCE	4	RESISTANCE	4
Strain 2	A.baumannii	synovial fluid	SENSITIVE	0.5	SENSITIVE	0.5	SENSITIVE	0.5
Strain 3	A.baumannii	Blood	SENSITIVE	2	SENSITIVE	2	SENSITIVE	2
Strain 4	A.baumannii	Blood	RESISTANCE	4	RESISTANCE	4	RESISTANCE	4
Strain 5	A.baumannii	Blood	SENSITIVE	0.5	SENSITIVE	0.5	SENSITIVE	0.5
Strain 6	A.baumannii	Blood	SENSITIVE	0.5	SENSITIVE	0.5	SENSITIVE	0.5
Strain 7	A.baumannii	Blood	SENSITIVE	2	SENSITIVE	2	SENSITIVE	2
Strain 8	A.baumannii	Urine	RESISTANCE	4	RESISTANCE	4	RESISTANCE	4
Strain 9	A.baumannii	Ascitic fluid	RESISTANCE	16	RESISTANCE	16	RESISTANCE	16
Strain 10	A.baumannii	Wound Swab	SENSITIVE	0.5	SENSITIVE	0.5	SENSITIVE	0.5
Strain 11	A.baumannii	Pus	SENSITIVE	2	SENSITIVE	2	RESISTANCE	8
Strain 12	A.baumannii	synovial fluid	RESISTANCE	16	SENSITIVE	1	RESISTANCE	16
Strain 13	A.baumannii	Blood	SENSITIVE	0.5	SENSITIVE	0.5	SENSITIVE	0.5
Strain 14	A.baumannii	Blood	SENSITIVE	1	SENSITIVE	1	SENSITIVE	1
Strain 15	A.baumannii	Bal Fluid	SENSITIVE	0.5	SENSITIVE	0.5	SENSITIVE	0.5
Strain 16	A.baumannii	Bal Fluid	SENSITIVE	1	RESISTANCE	8	SENSITIVE	1
Strain 17	A.baumannii	Blood	SENSITIVE	2	SENSITIVE	2	RESISTANCE	4
Strain 18	A.baumannii	Bal Fluid	RESISTANCE	4	RESISTANCE	4	RESISTANCE	4
Strain 19	A.baumannii	Urine	RESISTANCE	4	SENSITIVE	0.5	RESISTANCE	4
Strain 20	A.baumannii	Urine	RESISTANCE	16	RESISTANCE	16	RESISTANCE	16
Strain 21	A.baumannii	Pleural fluid	SENSITIVE	0.5	SENSITIVE	0.5	SENSITIVE	0.5
Strain 22	A.baumannii	Ascitic fluid	RESISTANCE	4	SENSITIVE	1	RESISTANCE	4
Strain 23	A.baumannii	Pleural fluid	RESISTANCE	16	RESISTANCE	16	RESISTANCE	16
Strain 24	A.baumannii	Pus	SENSITIVE	2	SENSITIVE	1	RESISTANCE	8
Strain 25	A.baumannii	Wound Swab	RESISTANCE	4	SENSITIVE	0.5	RESISTANCE	4
Strain 26	A.baumannii	Blood	SENSITIVE	1	SENSITIVE	1	SENSITIVE	1
Strain 27	A.baumannii	Blood	SENSITIVE	2	RESISTANCE	8	RESISTANCE	4
Strain 28	A.baumannii	Blood	SENSITIVE	2	SENSITIVE	0.5	SENSITIVE	2
Strain 29	A.baumannii	Blood	SENSITIVE	2	SENSITIVE	2	SENSITIVE	2
Strain 30	A.baumannii	Blood	SENSITIVE	0.5	SENSITIVE	0.5	SENSITIVE	0.5
Strain 31	A.baumannii	Wound Swab	RESISTANCE	16	RESISTANCE	16	RESISTANCE	16
Strain 32	A.baumannii	Bal Fluid	SENSITIVE	0.5	SENSITIVE	0.5	SENSITIVE	0.5
Strain 33	A.baumannii	Urine	SENSITIVE	2	SENSITIVE	2	SENSITIVE	2
Strain 34	A.baumannii	Pus	RESISTANCE	4	SENSITIVE	0.5	RESISTANCE	4
Strain 35	A.baumannii	Endotracheal aspirates	SENSITIVE	0.5	SENSITIVE	0.5	SENSITIVE	0.5
Strain 36	A.baumannii	Blood	SENSITIVE	2	SENSITIVE	0.5	SENSITIVE	2
Strain 37	A.baumannii	Bal Fluid	RESISTANCE	8	RESISTANCE	8	RESISTANCE	8
Strain 38	A.baumannii	Blood	SENSITIVE	1	SENSITIVE	1	RESISTANCE	4
Strain 39	A.baumannii	Bal Fluid	SENSITIVE	2	SENSITIVE	1	SENSITIVE	2
Strain 40	A.baumannii	Blood	SENSITIVE	2	RESISTANCE	8	RESISTANCE	4
Strain 41	A.baumannii	Bal Fluid	SENSITIVE	2	SENSITIVE	2	RESISTANCE	4
Strain 42	A.baumannii	Blood	SENSITIVE	2	SENSITIVE	0.5	SENSITIVE	2
Strain 43	A.baumannii	Blood	SENSITIVE	0.5	SENSITIVE	0.5	SENSITIVE	0.5
Strain 44	A.baumannii	Wound Swab	RESISTANCE	16	RESISTANCE	4	RESISTANCE	4
Strain 45	A.baumannii	Urine	SENSITIVE	1	SENSITIVE	1	SENSITIVE	1
Strain 46	A.baumannii	Urine	RESISTANCE	8	RESISTANCE	8	RESISTANCE	8
Strain 47	A.baumannii	Urine	SENSITIVE	2	SENSITIVE	0.5	RESISTANCE	4
Strain 48	A.baumannii	Pus	SENSITIVE	2	RESISTANCE	4	RESISTANCE	4
Strain 49	A.baumannii	Pus	RESISTANCE	8	SENSITIVE	1	RESISTANCE	8
Strain 50	A.baumannii	Blood	SENSITIVE	0.5	SENSITIVE	0.5	SENSITIVE	0.5
Strain 51	A.baumannii	Tissue Biopsy	SENSITIVE	1	SENSITIVE	0.5	SENSITIVE	1
Strain 52	A.baumannii	Bal Fluid	RESISTANCE	8	RESISTANCE	8	RESISTANCE	8
Strain 53	A.baumannii	Bal Fluid	SENSITIVE	2	SENSITIVE	0.5	SENSITIVE	2
Strain 54	A.baumannii	Blood	SENSITIVE	1	SENSITIVE	1	SENSITIVE	1
Strain 55	A.baumannii	Bal Fluid	SENSITIVE	0.5	SENSITIVE	0.5	SENSITIVE	0.5
Strain 56	A.baumannii	Wound Swab	RESISTANCE	4	SENSITIVE	1	RESISTANCE	4
Strain 57	A.baumannii	Urine	RESISTANCE	8	RESISTANCE	4	RESISTANCE	8
Strain 58	A.baumannii	Wound Swab	SENSITIVE	2	RESISTANCE	16	RESISTANCE	8
Strain 59	A.baumannii	Endotracheal aspirates	RESISTANCE	8	SENSITIVE	0.5	RESISTANCE	8
Strain 60	A.baumannii	Endotracheal aspirates	SENSITIVE	2	SENSITIVE	1	SENSITIVE	2
Strain 61	A.baumannii	Pleural fluid	SENSITIVE	1	SENSITIVE	1	SENSITIVE	1
Strain 62	A.baumannii	Urine	SENSITIVE	1	SENSITIVE	0.5	SENSITIVE	1
Strain 63	A.baumannii	Bal Fluid	RESISTANCE	4	RESISTANCE	4	RESISTANCE	4
Strain 64	A.baumannii	Pleural fluid	SENSITIVE	2	SENSITIVE	0.5	SENSITIVE	2
Strain 65	A.baumannii	Pus	RESISTANCE	16	SENSITIVE	1	RESISTANCE	16
Strain 66	A.baumannii	synovial fluid	SENSITIVE	2	SENSITIVE	2	SENSITIVE	2
Strain 67	A.baumannii	Blood	RESISTANCE	8	SENSITIVE	1	RESISTANCE	8
Strain 68	A.baumannii	Blood	RESISTANCE	8	RESISTANCE	8	RESISTANCE	8
Strain 69	A.baumannii	Blood	SENSITIVE	0.5	SENSITIVE	0.5	SENSITIVE	0.5
Strain 70	A.baumannii	Blood	SENSITIVE	0.5	SENSITIVE	0.5	SENSITIVE	0.5
Strain 71	A.baumannii	Blood	SENSITIVE	2	SENSITIVE	0.5	SENSITIVE	2
Strain 72	A.baumannii	Pleural fluid	SENSITIVE	2	SENSITIVE	1	SENSITIVE	2
Strain 73	A.baumannii	Pus	SENSITIVE	2	SENSITIVE	0.5	SENSITIVE	2
Strain 74	A.baumannii	Tissue Biopsy	SENSITIVE	0.5	SENSITIVE	0.5	SENSITIVE	0.5
Strain 75	A.baumannii	Bal Fluid	SENSITIVE	2	SENSITIVE	2	SENSITIVE	2
Strain 76	A.baumannii	synovial fluid	SENSITIVE	1	SENSITIVE	1	SENSITIVE	1
Strain 77	A.baumannii	Blood	SENSITIVE	2	RESISTANCE	4	SENSITIVE	2
Strain 78	A.baumannii	Blood	SENSITIVE	1	SENSITIVE	1	SENSITIVE	1
Strain 79	A.baumannii	Bal Fluid	SENSITIVE	0.5	SENSITIVE	0.5	SENSITIVE	0.5
Strain 80	A.baumannii	Endotracheal aspirates	SENSITIVE	1	SENSITIVE	1	SENSITIVE	1
Strain 81	A.baumannii	Blood	RESISTANCE	8	SENSITIVE	1	RESISTANCE	8
Strain 82	A.baumannii	Bal Fluid	SENSITIVE	2	SENSITIVE	0.5	SENSITIVE	2
Strain 83	A.baumannii	Urine	SENSITIVE	2	SENSITIVE	0.5	SENSITIVE	2
Strain 84	A.baumannii	Pleural fluid	RESISTANCE	8	SENSITIVE	1	RESISTANCE	8
Strain 85	A.baumannii	Pleural fluid	RESISTANCE	8	SENSITIVE	1	RESISTANCE	8
Strain 86	A.baumannii	Endotracheal aspirates	SENSITIVE	0.5	SENSITIVE	0.5	SENSITIVE	0.5
Strain 87	A.baumannii	Wound Swab	SENSITIVE	2	SENSITIVE	1	SENSITIVE	2
Strain 88	A.baumannii	Bal Fluid	SENSITIVE	2	SENSITIVE	0.5	SENSITIVE	2
Strain 89	A.baumannii	Pus	SENSITIVE	2	SENSITIVE	0.5	SENSITIVE	2
Strain 90	A.baumannii	Blood	SENSITIVE	2	RESISTANCE	8	SENSITIVE	2
Strain 91	A.baumannii	Blood	SENSITIVE	0.5	SENSITIVE	0.5	SENSITIVE	0.5
Strain 92	A.baumannii	Blood	SENSITIVE	2	SENSITIVE	0.5	SENSITIVE	2
Strain 93	A.baumannii	Blood	RESISTANCE	4	SENSITIVE	1	RESISTANCE	4
Strain 94	A.baumannii	Urine	SENSITIVE	1	SENSITIVE	0.5	SENSITIVE	1
Strain 95	A.baumannii	Pus	RESISTANCE	16	RESISTANCE	4	RESISTANCE	16
Strain 96	A.baumannii	Pus	SENSITIVE	0.5	SENSITIVE	0.5	SENSITIVE	0.5
Strain 97	A.baumannii	Blood	SENSITIVE	1	SENSITIVE	1	SENSITIVE	1
Strain 98	A.baumannii	Tissue Biopsy	RESISTANCE	8	SENSITIVE	1	RESISTANCE	8
Strain 99	A.baumannii	Bal Fluid	SENSITIVE	2	SENSITIVE	0.5	SENSITIVE	2
Strain 100	A.baumannii	Blood	SENSITIVE	2	SENSITIVE	2	SENSITIVE	2
Strain 101	A.baumannii	Blood	RESISTANCE	16	RESISTANCE	16	RESISTANCE	8
Strain 102	A.baumannii	Blood	SENSITIVE	1	RESISTANCE	8	SENSITIVE	1
Strain 103	A.baumannii	Wound Swab	SENSITIVE	2	SENSITIVE	1	SENSITIVE	2
Strain 104	A.baumannii	Tissue Biopsy	SENSITIVE	2	SENSITIVE	2	SENSITIVE	2
Strain 105	A.baumannii	Urine	RESISTANCE	4	SENSITIVE	0.5	RESISTANCE	4
Strain 106	A.baumannii	Endotracheal aspirates	RESISTANCE	4	SENSITIVE	0.5	RESISTANCE	4
Strain 107	A.baumannii	Endotracheal aspirates	SENSITIVE	0.5	SENSITIVE	0.5	SENSITIVE	0.5
Strain 108	A.baumannii	Wound Swab	SENSITIVE	2	SENSITIVE	0.5	SENSITIVE	2
Strain 109	A.baumannii	Pleural fluid	SENSITIVE	2	SENSITIVE	0.5	SENSITIVE	2
Strain 110	A.baumannii	Pus	SENSITIVE	1	SENSITIVE	1	SENSITIVE	1
Strain 111	A.baumannii	Wound Swab	SENSITIVE	2	SENSITIVE	1	SENSITIVE	2
Strain 112	A.baumannii	Pus	SENSITIVE	2	SENSITIVE	0.5	SENSITIVE	2
Strain 113	A.baumannii	Bal Fluid	RESISTANCE	8	SENSITIVE	1	RESISTANCE	8
Strain 114	A.baumannii	Blood	SENSITIVE	2	SENSITIVE	2	SENSITIVE	2
Strain 115	A.baumannii	Blood	SENSITIVE	2	SENSITIVE	0.5	SENSITIVE	2
Strain 116	A.baumannii	Blood	SENSITIVE	0.5	SENSITIVE	0.5	SENSITIVE	0.5
Strain 117	A.baumannii	Blood	SENSITIVE	0.5	SENSITIVE	0.5	SENSITIVE	0.5
Strain 118	A.baumannii	Blood	RESISTANCE	4	SENSITIVE	0.5	RESISTANCE	4
Strain 119	A.baumannii	Wound Swab	SENSITIVE	0.5	SENSITIVE	0.5	SENSITIVE	0.5
Strain 120	A.baumannii	Endotracheal aspirates	SENSITIVE	0.5	SENSITIVE	0.5	SENSITIVE	0.5
Strain 121	A.baumannii	Urine	SENSITIVE	2	SENSITIVE	0.5	SENSITIVE	2
Strain 122	A.baumannii	Pus	SENSITIVE	1	SENSITIVE	1	SENSITIVE	1
Strain 123	A.baumannii	Ascitic fluid	SENSITIVE	2	SENSITIVE	2	SENSITIVE	2
Strain 124	A.baumannii	Blood	SENSITIVE	2	SENSITIVE	1	SENSITIVE	2
Strain 125	A.baumannii	Blood	SENSITIVE	2	SENSITIVE	0.5	SENSITIVE	2
Strain 126	A.baumannii	Blood	SENSITIVE	0.5	SENSITIVE	0.5	SENSITIVE	0.5
Strain 127	A.baumannii	Endotracheal aspirates	SENSITIVE	0.5	SENSITIVE	0.5	SENSITIVE	0.5
Strain 128	A.baumannii	Bal Fluid	SENSITIVE	2	SENSITIVE	0.5	SENSITIVE	2
Strain 129	A.baumannii	Blood	SENSITIVE	2	RESISTANCE	4	SENSITIVE	2
Strain 130	A.baumannii	Tissue Biopsy	SENSITIVE	1	SENSITIVE	0.5	SENSITIVE	1
Strain 131	A.baumannii	Wound Swab	SENSITIVE	2	SENSITIVE	2	SENSITIVE	2
Strain 132	A.baumannii	Ascitic fluid	SENSITIVE	2	SENSITIVE	1	SENSITIVE	2
Strain 133	A.baumannii	Pleural fluid	SENSITIVE	1	RESISTANCE	4	SENSITIVE	1
Strain 134	A.baumannii	Wound Swab	RESISTANCE	16	RESISTANCE	16	RESISTANCE	4
Strain 135	A.baumannii	Bal Fluid	SENSITIVE	2	SENSITIVE	0.5	SENSITIVE	2
Strain 136	A.baumannii	Endotracheal aspirates	SENSITIVE	0.5	SENSITIVE	0.5	SENSITIVE	0.5
Strain 137	A.baumannii	Blood	SENSITIVE	0.5	SENSITIVE	0.5	SENSITIVE	0.5
Strain 138	A.baumannii	Blood	RESISTANCE	8	SENSITIVE	1	RESISTANCE	8
Strain 139	A.baumannii	Blood	SENSITIVE	1	SENSITIVE	1	SENSITIVE	1
Strain 140	A.baumannii	Blood	SENSITIVE	0.5	SENSITIVE	0.5	SENSITIVE	0.5
Strain 141	A.baumannii	Blood	RESISTANCE	8	RESISTANCE	4	RESISTANCE	8
Strain 142	A.baumannii	Urine	SENSITIVE	1	SENSITIVE	0.5	SENSITIVE	1
Strain 143	A.baumannii	Pus	SENSITIVE	2	SENSITIVE	0.5	SENSITIVE	2
Strain 144	A.baumannii	Ascitic fluid	RESISTANCE	16	SENSITIVE	2	RESISTANCE	16
Strain 145	A.baumannii	Pus	SENSITIVE	0.5	SENSITIVE	0.5	SENSITIVE	0.5
Strain 146	A.baumannii	Bal Fluid	SENSITIVE	0.5	SENSITIVE	0.5	SENSITIVE	0.5
Strain 147	A.baumannii	Blood	SENSITIVE	1	SENSITIVE	1	SENSITIVE	1
Strain 148	A.baumannii	Bal Fluid	SENSITIVE	2	SENSITIVE	1	SENSITIVE	2
Strain 149	A.baumannii	Blood	SENSITIVE	2	SENSITIVE	0.5	SENSITIVE	2
Strain 150	A.baumannii	Bal Fluid	SENSITIVE	2	SENSITIVE	2	SENSITIVE	2
Strain 151	A.baumannii	Endotracheal aspirates	SENSITIVE	0.5	SENSITIVE	0.5	SENSITIVE	0.5
Strain 152	A.baumannii	Blood	SENSITIVE	2	SENSITIVE	0.5	SENSITIVE	2
Strain 153	A.baumannii	Blood	SENSITIVE	1	SENSITIVE	1	SENSITIVE	1
Strain 154	A.baumannii	Bal Fluid	SENSITIVE	0.5	SENSITIVE	0.5	SENSITIVE	0.5
Strain 155	A.baumannii	Wound Swab	RESISTANCE	16	SENSITIVE	2	RESISTANCE	16
Strain 156	A.baumannii	synovial fluid	SENSITIVE	0.5	SENSITIVE	0.5	SENSITIVE	0.5
Strain 157	A.baumannii	Tissue Biopsy	SENSITIVE	0.5	SENSITIVE	0.5	SENSITIVE	0.5
Strain 158	A.baumannii	Wound Swab	SENSITIVE	2	SENSITIVE	1	SENSITIVE	2
Strain 159	A.baumannii	Pus	SENSITIVE	0.5	SENSITIVE	0.5	SENSITIVE	0.5
Strain 160	A.baumannii	Pus	RESISTANCE	16	RESISTANCE	4	RESISTANCE	8
Strain 161	A.baumannii	Blood	SENSITIVE	2	SENSITIVE	1	SENSITIVE	2
Strain 162	A.baumannii	Tissue Biopsy	SENSITIVE	2	SENSITIVE	1	SENSITIVE	2
Strain 163	A.baumannii	Bal Fluid	SENSITIVE	0.5	SENSITIVE	0.5	SENSITIVE	0.5
Strain 164	A.baumannii	Blood	SENSITIVE	2	SENSITIVE	2	SENSITIVE	2
Strain 165	A.baumannii	Endotracheal aspirates	SENSITIVE	1	SENSITIVE	1	SENSITIVE	1
Strain 166	A.baumannii	Endotracheal aspirates	SENSITIVE	0.5	SENSITIVE	0.5	SENSITIVE	0.5
Strain 167	A.baumannii	Wound Swab	SENSITIVE	2	RESISTANCE	4	SENSITIVE	2
Strain 168	A.baumannii	Urine	SENSITIVE	2	SENSITIVE	0.5	SENSITIVE	2
Strain 169	A.baumannii	Tissue Biopsy	SENSITIVE	2	SENSITIVE	1	SENSITIVE	2
Strain 170	A.baumannii	Endotracheal aspirates	SENSITIVE	2	RESISTANCE	8	SENSITIVE	2
Strain 171	A.baumannii	Endotracheal aspirates	SENSITIVE	2	SENSITIVE	0.5	SENSITIVE	2
Strain 172	A.baumannii	Pleural fluid	SENSITIVE	1	SENSITIVE	1	SENSITIVE	1
Strain 173	A.baumannii	synovial fluid	SENSITIVE	0.5	SENSITIVE	0.5	SENSITIVE	0.5
Strain 174	A.baumannii	Endotracheal aspirates	SENSITIVE	0.5	SENSITIVE	0.5	SENSITIVE	0.5
Strain 175	A.baumannii	Urine	SENSITIVE	0.5	SENSITIVE	0.5	SENSITIVE	0.5
Strain 176	A.baumannii	Pus	SENSITIVE	1	SENSITIVE	1	SENSITIVE	1
Strain 177	A.baumannii	Pus	SENSITIVE	0.5	SENSITIVE	0.5	SENSITIVE	0.5
Strain 178	A.baumannii	Blood	SENSITIVE	1	SENSITIVE	0.5	SENSITIVE	1
Strain 179	A.baumannii	Blood	SENSITIVE	0.5	SENSITIVE	0.5	SENSITIVE	0.5
Strain 180	A.baumannii	Blood	RESISTANCE	8	SENSITIVE	2	RESISTANCE	8
Strain 181	A.baumannii	Blood	SENSITIVE	1	SENSITIVE	1	SENSITIVE	1
Strain 182	A.baumannii	Blood	SENSITIVE	2	RESISTANCE	4	SENSITIVE	2
Strain 183	A.baumannii	Pleural fluid	SENSITIVE	0.5	SENSITIVE	0.5	SENSITIVE	0.5
Strain 184	A.baumannii	Wound Swab	SENSITIVE	1	SENSITIVE	1	SENSITIVE	1
Strain 185	A.baumannii	Tissue Biopsy	SENSITIVE	1	RESISTANCE	4	SENSITIVE	1
Strain 186	A.baumannii	Pus	SENSITIVE	0.5	SENSITIVE	0.5	SENSITIVE	0.5
Strain 187	A.baumannii	Pus	RESISTANCE	4	SENSITIVE	1	RESISTANCE	4
Strain 188	A.baumannii	Blood	SENSITIVE	0.5	SENSITIVE	0.5	SENSITIVE	0.5
Strain 189	A.baumannii	Bal Fluid	SENSITIVE	0.5	SENSITIVE	0.5	SENSITIVE	0.5
Strain 190	A.baumannii	Bal Fluid	SENSITIVE	1	SENSITIVE	1	SENSITIVE	1
Strain 191	A.baumannii	Endotracheal aspirates	SENSITIVE	0.5	SENSITIVE	0.5	SENSITIVE	0.5
Strain 192	A.baumannii	Bal Fluid	SENSITIVE	1	SENSITIVE	2	SENSITIVE	1
Strain 193	A.baumannii	Endotracheal aspirates	SENSITIVE	0.5	SENSITIVE	0.5	SENSITIVE	0.5
Strain 194	A.baumannii	Wound Swab	SENSITIVE	2	SENSITIVE	0.5	SENSITIVE	2
Strain 195	A.baumannii	Tissue Biopsy	SENSITIVE	1	SENSITIVE	1	SENSITIVE	1
Strain 196	A.baumannii	Tissue Biopsy	RESISTANCE	8	RESISTANCE	4	RESISTANCE	8
Strain 197	A.baumannii	Pus	SENSITIVE	2	SENSITIVE	2	SENSITIVE	2
Strain 198	A.baumannii	synovial fluid	SENSITIVE	1	SENSITIVE	1	SENSITIVE	1
Strain 199	A.baumannii	Pus	SENSITIVE	2	SENSITIVE	1	SENSITIVE	2
Strain 200	A.baumannii	synovial fluid	SENSITIVE	2	SENSITIVE	1	SENSITIVE	2
Strain 201	A.baumannii	Blood	SENSITIVE	2	SENSITIVE	2	SENSITIVE	2
Strain 202	A.baumannii	Blood	SENSITIVE	2	RESISTANCE	4	RESISTANCE	4
Strain 203	A.baumannii	Blood	SENSITIVE	2	RESISTANCE	8	RESISTANCE	4
Strain 204	A.baumannii	Blood	SENSITIVE	1	SENSITIVE	0.5	SENSITIVE	1
Strain 205	A.baumannii	Blood	SENSITIVE	2	SENSITIVE	1	SENSITIVE	2
Strain 206	A.baumannii	Urine	SENSITIVE	0.5	SENSITIVE	0.5	SENSITIVE	0.5
Strain 207	A.baumannii	Pus	SENSITIVE	0.5	SENSITIVE	0.5	SENSITIVE	0.5
Strain 208	A.baumannii	Tissue Biopsy	SENSITIVE	1	RESISTANCE	8	SENSITIVE	1
Strain 209	A.baumannii	Pus	SENSITIVE	1	SENSITIVE	1	SENSITIVE	1
Strain 210	A.baumannii	Pus	SENSITIVE	0.5	SENSITIVE	0.5	SENSITIVE	0.5
Strain 211	A.baumannii	Blood	SENSITIVE	1	SENSITIVE	0.5	SENSITIVE	1
Strain 212	A.baumannii	Bal Fluid	SENSITIVE	0.5	SENSITIVE	0.5	SENSITIVE	0.5
Strain 213	A.baumannii	Endotracheal aspirates	SENSITIVE	2	SENSITIVE	1	SENSITIVE	2
Strain 214	A.baumannii	Endotracheal aspirates	RESISTANCE	8	SENSITIVE	1	RESISTANCE	8
Strain 215	A.baumannii	Pus	RESISTANCE	16	RESISTANCE	16	RESISTANCE	4
Strain 216	A.baumannii	Pus	SENSITIVE	1	SENSITIVE	1	SENSITIVE	1
Strain 217	A.baumannii	Pus	RESISTANCE	4	SENSITIVE	2	RESISTANCE	4
Strain 218	A.baumannii	Pus	SENSITIVE	1	RESISTANCE	4	SENSITIVE	1
Strain 219	A.baumannii	Pus	RESISTANCE	4	SENSITIVE	0.5	RESISTANCE	4
Strain 220	A.baumannii	Pus	RESISTANCE	16	RESISTANCE	4	RESISTANCE	16
Strain 221	A.baumannii	Pus	SENSITIVE	1	SENSITIVE	1	SENSITIVE	1
Strain 222	A.baumannii	Pus	SENSITIVE	2	SENSITIVE	1	SENSITIVE	2
Strain 223	A.baumannii	Pus	SENSITIVE	0.5	SENSITIVE	0.5	SENSITIVE	0.5
Strain 224	A.baumannii	Pus	SENSITIVE	1	SENSITIVE	1	SENSITIVE	1
Strain 225	A.baumannii	Wound Swab	SENSITIVE	0.5	SENSITIVE	0.5	SENSITIVE	0.5
Strain 226	A.baumannii	Pus	SENSITIVE	1	SENSITIVE	0.5	SENSITIVE	1
Strain 227	A.baumannii	Pus	RESISTANCE	16	SENSITIVE	2	RESISTANCE	16
Strain 228	A.baumannii	Pus	SENSITIVE	0.5	SENSITIVE	0.5	SENSITIVE	0.5
Strain 229	A.baumannii	Pus	SENSITIVE	1	SENSITIVE	1	SENSITIVE	1
Strain 230	A.baumannii	Wound Swab	SENSITIVE	1	SENSITIVE	0.5	SENSITIVE	1
Strain 231	A.baumannii	Pus	SENSITIVE	1	SENSITIVE	1	SENSITIVE	1
Strain 232	A.baumannii	Pus	SENSITIVE	0.5	SENSITIVE	0.5	SENSITIVE	0.5
Strain 233	A.baumannii	Endotracheal aspirates	SENSITIVE	0.5	SENSITIVE	0.5	SENSITIVE	0.5
Strain 234	A.baumannii	Endotracheal aspirates	SENSITIVE	0.5	SENSITIVE	0.5	SENSITIVE	0.5
Strain 235	A.baumannii	Endotracheal aspirates	SENSITIVE	2	RESISTANCE	4	SENSITIVE	2
Strain 236	A.baumannii	Endotracheal aspirates	RESISTANCE	16	SENSITIVE	1	RESISTANCE	8
Strain 237	A.baumannii	Endotracheal aspirates	SENSITIVE	1	SENSITIVE	1	SENSITIVE	1
Strain 238	A.baumannii	Endotracheal aspirates	RESISTANCE	16	RESISTANCE	16	RESISTANCE	4
Strain 239	A.baumannii	Endotracheal aspirates	RESISTANCE	16	RESISTANCE	4	RESISTANCE	16
Strain 240	A.baumannii	Endotracheal aspirates	SENSITIVE	2	RESISTANCE	4	SENSITIVE	2
Strain 241	A.baumannii	Urine	SENSITIVE	2	SENSITIVE	0.5	SENSITIVE	2
Strain 242	A.baumannii	Wound Swab	SENSITIVE	1	SENSITIVE	2	SENSITIVE	1
Strain 243	A.baumannii	Tissue Biopsy	SENSITIVE	1	SENSITIVE	1	SENSITIVE	1
Strain 244	A.baumannii	Blood	RESISTANCE	8	SENSITIVE	2	RESISTANCE	8
Strain 245	A.baumannii	Blood	RESISTANCE	16	RESISTANCE	4	RESISTANCE	16
Strain 246	A.baumannii	Blood	SENSITIVE	1	SENSITIVE	1	SENSITIVE	1
Strain 247	A.baumannii	Blood	SENSITIVE	0.5	SENSITIVE	0.5	SENSITIVE	0.5
Strain 248	A.baumannii	Bal Fluid	SENSITIVE	2	RESISTANCE	4	SENSITIVE	2
Strain 249	A.baumannii	Wound Swab	SENSITIVE	0.5	SENSITIVE	0.5	SENSITIVE	0.5
Strain 250	A.baumannii	Wound Swab	SENSITIVE	1	RESISTANCE	4	SENSITIVE	1
Strain 251	A.baumannii	Wound Swab	SENSITIVE	2	SENSITIVE	1	SENSITIVE	2
Strain 252	A.baumannii	Urine	RESISTANCE	16	RESISTANCE	4	RESISTANCE	16
Strain 253	A.baumannii	Pus	SENSITIVE	2	SENSITIVE	1	SENSITIVE	2
Strain 254	A.baumannii	Pus	SENSITIVE	1	SENSITIVE	1	SENSITIVE	1
Strain 255	A.baumannii	Blood	RESISTANCE	8	SENSITIVE	2	RESISTANCE	8
Strain 256	A.baumannii	Tissue Biopsy	SENSITIVE	2	SENSITIVE	0.5	SENSITIVE	2
Strain 257	A.baumannii	Endotracheal aspirates	SENSITIVE	1	SENSITIVE	1	SENSITIVE	1
Strain 258	A.baumannii	Bal Fluid	SENSITIVE	2	SENSITIVE	1	SENSITIVE	2
Strain 259	A.baumannii	Endotracheal aspirates	SENSITIVE	1	RESISTANCE	4	SENSITIVE	1
Strain 260	A.baumannii	Bal Fluid	SENSITIVE	1	SENSITIVE	1	SENSITIVE	1
Strain 261	A.baumannii	Wound Swab	SENSITIVE	0.5	SENSITIVE	0.5	SENSITIVE	0.5
Strain 262	A.baumannii	Wound Swab	RESISTANCE	16	RESISTANCE	16	RESISTANCE	4
Strain 263	A.baumannii	Tissue Biopsy	SENSITIVE	2	SENSITIVE	1	SENSITIVE	2
Strain 264	A.baumannii	Endotracheal aspirates	SENSITIVE	0.5	SENSITIVE	0.5	SENSITIVE	0.5
Strain 265	A.baumannii	Endotracheal aspirates	SENSITIVE	0.5	SENSITIVE	0.5	SENSITIVE	0.5
Strain 266	A.baumannii	Pleural fluid	SENSITIVE	2	SENSITIVE	2	SENSITIVE	2
Strain 267	A.baumannii	Wound Swab	SENSITIVE	0.5	SENSITIVE	0.5	SENSITIVE	0.5
Strain 268	A.baumannii	Pus	SENSITIVE	2	SENSITIVE	1	SENSITIVE	2
Strain 269	A.baumannii	Urine	RESISTANCE	16	SENSITIVE	1	RESISTANCE	16
Strain 270	A.baumannii	Pus	SENSITIVE	1	SENSITIVE	1	SENSITIVE	1
Strain 271	A.baumannii	Pus	SENSITIVE	2	SENSITIVE	2	SENSITIVE	2
Strain 272	A.baumannii	Blood	SENSITIVE	2	SENSITIVE	1	SENSITIVE	2
Strain 273	A.baumannii	Blood	SENSITIVE	1	RESISTANCE	4	SENSITIVE	1
Strain 274	A.baumannii	Blood	RESISTANCE	8	SENSITIVE	1	RESISTANCE	8
Strain 275	A.baumannii	Blood	SENSITIVE	1	SENSITIVE	1	SENSITIVE	1
Strain 276	A.baumannii	Blood	SENSITIVE	1	SENSITIVE	1	SENSITIVE	1
Strain 277	A.baumannii	Pleural fluid	SENSITIVE	1	SENSITIVE	0.5	SENSITIVE	1
Strain 278	A.baumannii	Pus	SENSITIVE	0.5	SENSITIVE	0.5	SENSITIVE	0.5
Strain 279	A.baumannii	Tissue Biopsy	SENSITIVE	1	RESISTANCE	4	SENSITIVE	1
Strain 280	A.baumannii	Pus	SENSITIVE	2	RESISTANCE	4	SENSITIVE	2
Strain 281	A.baumannii	Urine	RESISTANCE	8	RESISTANCE	8	RESISTANCE	8
Strain 282	A.baumannii	Blood	SENSITIVE	0.5	SENSITIVE	0.5	SENSITIVE	0.5
Strain 283	A.baumannii	Endotracheal aspirates	SENSITIVE	0.5	SENSITIVE	0.5	SENSITIVE	0.5
Strain 284	A.baumannii	Endotracheal aspirates	SENSITIVE	2	SENSITIVE	1	SENSITIVE	2
Strain 285	A.baumannii	Bal Fluid	SENSITIVE	2	SENSITIVE	1	SENSITIVE	2
Strain 286	A.baumannii	Endotracheal aspirates	SENSITIVE	1	RESISTANCE	4	SENSITIVE	1
Strain 287	A.baumannii	Bal Fluid	SENSITIVE	0.5	RESISTANCE	4	SENSITIVE	0.5
Strain 288	A.baumannii	Wound Swab	SENSITIVE	1	SENSITIVE	0.5	SENSITIVE	1
Strain 289	A.baumannii	Tissue Biopsy	SENSITIVE	0.5	SENSITIVE	0.5	SENSITIVE	0.5
Strain 290	A.baumannii	Wound Swab	SENSITIVE	0.5	SENSITIVE	0.5	SENSITIVE	0.5
Strain 291	A.baumannii	Pus	SENSITIVE	1	RESISTANCE	4	SENSITIVE	1
Strain 292	A.baumannii	Wound Swab	SENSITIVE	1	SENSITIVE	0.5	SENSITIVE	1
Strain 293	A.baumannii	Pus	RESISTANCE	16	RESISTANCE	16	RESISTANCE	16
Strain 294	A.baumannii	Pus	SENSITIVE	2	SENSITIVE	1	SENSITIVE	2
Strain 295	A.baumannii	Blood	SENSITIVE	1	SENSITIVE	1	SENSITIVE	1
Strain 296	A.baumannii	Blood	SENSITIVE	1	RESISTANCE	8	SENSITIVE	1
Strain 297	A.baumannii	Blood	SENSITIVE	0.5	SENSITIVE	0.5	SENSITIVE	0.5
Strain 298	A.baumannii	Blood	SENSITIVE	2	SENSITIVE	1	SENSITIVE	2
Strain 299	A.baumannii	Blood	RESISTANCE	16	SENSITIVE	2	RESISTANCE	4
Strain 300	A.baumannii	Tissue Biopsy	SENSITIVE	1	SENSITIVE	1	SENSITIVE	1
Strain 301	A.baumannii	Pus	SENSITIVE	1	SENSITIVE	1	SENSITIVE	1
Strain 302	A.baumannii	Urine	SENSITIVE	2	RESISTANCE	4	SENSITIVE	2
Strain 303	A.baumannii	Pus	SENSITIVE	1	SENSITIVE	0.5	SENSITIVE	1
Strain 304	A.baumannii	Wound Swab	SENSITIVE	1	RESISTANCE	4	SENSITIVE	1
Strain 305	A.baumannii	Blood	SENSITIVE	0.5	SENSITIVE	0.5	SENSITIVE	0.5
Strain 306	A.baumannii	Endotracheal aspirates	SENSITIVE	2	RESISTANCE	4	SENSITIVE	2
Strain 307	A.baumannii	Tissue Biopsy	SENSITIVE	1	SENSITIVE	1	SENSITIVE	1
Strain 308	A.baumannii	Pus	SENSITIVE	2	SENSITIVE	1	SENSITIVE	2
Strain 309	A.baumannii	Endotracheal aspirates	SENSITIVE	1	SENSITIVE	1	SENSITIVE	1
Strain 310	A.baumannii	Bal Fluid	SENSITIVE	1	SENSITIVE	1	SENSITIVE	1
Strain 311	A.baumannii	Blood	SENSITIVE	0.5	SENSITIVE	0.5	SENSITIVE	0.5
Strain 312	A.baumannii	Endotracheal aspirates	SENSITIVE	2	SENSITIVE	1	SENSITIVE	2
Strain 313	A.baumannii	Wound Swab	SENSITIVE	1	RESISTANCE	4	SENSITIVE	1
Strain 314	A.baumannii	Wound Swab	SENSITIVE	2	SENSITIVE	2	SENSITIVE	2
Strain 315	A.baumannii	Wound Swab	SENSITIVE	1	SENSITIVE	0.5	SENSITIVE	1
Strain 316	A.baumannii	Urine	RESISTANCE	8	RESISTANCE	4	RESISTANCE	8
Strain 317	A.baumannii	Pus	SENSITIVE	2	SENSITIVE	1	SENSITIVE	2
Strain 318	A.baumannii	Pus	SENSITIVE	2	SENSITIVE	0.5	SENSITIVE	2
Strain 319	A.baumannii	Blood	SENSITIVE	1	SENSITIVE	1	SENSITIVE	1
Strain 320	A.baumannii	Tissue Biopsy	SENSITIVE	2	SENSITIVE	2	SENSITIVE	2
Strain 321	A.baumannii	Endotracheal aspirates	SENSITIVE	1	SENSITIVE	1	SENSITIVE	1
Strain 322	A.baumannii	Bal Fluid	RESISTANCE	16	SENSITIVE	2	RESISTANCE	16
Strain 323	A.baumannii	Endotracheal aspirates	SENSITIVE	2	SENSITIVE	2	SENSITIVE	2
Strain 324	A.baumannii	Bal Fluid	SENSITIVE	1	SENSITIVE	1	SENSITIVE	1
Strain 325	A.baumannii	Wound Swab	SENSITIVE	2	SENSITIVE	0.5	SENSITIVE	2
Strain 326	A.baumannii	Tissue Biopsy	SENSITIVE	2	SENSITIVE	0.5	SENSITIVE	2
Strain 327	A.baumannii	Urine	SENSITIVE	0.5	SENSITIVE	0.5	SENSITIVE	0.5
Strain 328	A.baumannii	Endotracheal aspirates	SENSITIVE	1	SENSITIVE	0.5	SENSITIVE	1
Strain 329	A.baumannii	Urine	RESISTANCE	16	RESISTANCE	4	RESISTANCE	16
Strain 330	A.baumannii	Urine	SENSITIVE	1	SENSITIVE	1	SENSITIVE	1
Strain 331	A.baumannii	Wound Swab	SENSITIVE	1	SENSITIVE	1	SENSITIVE	1
Strain 332	A.baumannii	Pleural fluid	SENSITIVE	1	SENSITIVE	1	SENSITIVE	1
Strain 333	A.baumannii	Pleural fluid	SENSITIVE	2	SENSITIVE	2	SENSITIVE	2
Strain 334	A.baumannii	Knee aspirate	SENSITIVE	2	SENSITIVE	2	SENSITIVE	2
Strain 335	A.baumannii	Pus	SENSITIVE	2	RESISTANCE	8	SENSITIVE	2
Strain 336	A.baumannii	Blood	SENSITIVE	2	RESISTANCE	4	SENSITIVE	2
Strain 337	A.baumannii	Blood	RESISTANCE	16	RESISTANCE	8	RESISTANCE	16
Strain 338	A.baumannii	Blood	SENSITIVE	0.5	SENSITIVE	0.5	SENSITIVE	0.5
Strain 339	A.baumannii	Pus	SENSITIVE	2	RESISTANCE	4	SENSITIVE	2
Strain 340	A.baumannii	Blood	SENSITIVE	1	SENSITIVE	1	SENSITIVE	1
Strain 341	A.baumannii	Tissue Biopsy	SENSITIVE	1	SENSITIVE	0.5	SENSITIVE	1
Strain 342	A.baumannii	Pus	SENSITIVE	1	SENSITIVE	1	SENSITIVE	1
Strain 343	A.baumannii	Urine	SENSITIVE	1	SENSITIVE	1	SENSITIVE	1
Strain 344	A.baumannii	Wound Swab	SENSITIVE	2	SENSITIVE	2	SENSITIVE	2
Strain 345	A.baumannii	Pus	SENSITIVE	1	SENSITIVE	1	SENSITIVE	1
Strain 346	A.baumannii	Blood	RESISTANCE	8	SENSITIVE	2	RESISTANCE	8
Strain 347	A.baumannii	Bal Fluid	SENSITIVE	2	SENSITIVE	2	SENSITIVE	2
Strain 348	A.baumannii	Bal Fluid	SENSITIVE	2	SENSITIVE	2	SENSITIVE	2
Strain 349	A.baumannii	Endotracheal aspirates	SENSITIVE	2	SENSITIVE	2	SENSITIVE	2
Strain 350	A.baumannii	Endotracheal aspirates	SENSITIVE	0.5	SENSITIVE	0.5	SENSITIVE	0.5
Strain 351	A.baumannii	Bal Fluid	SENSITIVE	1	SENSITIVE	1	SENSITIVE	1
Strain 352	A.baumannii	Urine	SENSITIVE	2	SENSITIVE	2	SENSITIVE	2
Strain 353	A.baumannii	Urine	SENSITIVE	2	SENSITIVE	2	SENSITIVE	2
Strain 354	A.baumannii	Wound Swab	SENSITIVE	2	RESISTANCE	4	SENSITIVE	2
Strain 355	A.baumannii	Pus	SENSITIVE	1	SENSITIVE	1	SENSITIVE	1
Strain 356	A.baumannii	Tissue Biopsy	SENSITIVE	1	SENSITIVE	0.5	SENSITIVE	1
Strain 357	A.baumannii	Pus	SENSITIVE	1	SENSITIVE	1	SENSITIVE	1
Strain 358	A.baumannii	Wound Swab	SENSITIVE	1	SENSITIVE	2	SENSITIVE	1
Strain 359	A.baumannii	Blood	RESISTANCE	8	SENSITIVE	2	RESISTANCE	8
Strain 360	A.baumannii	Blood	SENSITIVE	1	SENSITIVE	1	SENSITIVE	1
Strain 361	A.baumannii	Blood	SENSITIVE	2	SENSITIVE	2	SENSITIVE	2
Strain 362	A.baumannii	Blood	SENSITIVE	2	SENSITIVE	2	SENSITIVE	2
Strain 363	A.baumannii	Blood	SENSITIVE	1	SENSITIVE	1	SENSITIVE	1
Strain 364	A.baumannii	Tissue Biopsy	RESISTANCE	4	SENSITIVE	0.5	RESISTANCE	4
Strain 365	A.baumannii	Pus	SENSITIVE	1	SENSITIVE	0.5	SENSITIVE	1
Strain 366	A.baumannii	Tissue Biopsy	SENSITIVE	1	SENSITIVE	1	SENSITIVE	1
Strain 367	A.baumannii	Wound Swab	SENSITIVE	1	SENSITIVE	1	SENSITIVE	1
Strain 368	A.baumannii	Pus	SENSITIVE	1	SENSITIVE	1	SENSITIVE	1
Strain 369	A.baumannii	Blood	RESISTANCE	16	SENSITIVE	2	RESISTANCE	16
Strain 370	A.baumannii	Bal Fluid	SENSITIVE	2	SENSITIVE	2	SENSITIVE	2
Strain 371	A.baumannii	Bal Fluid	SENSITIVE	1	SENSITIVE	1	SENSITIVE	1
Strain 372	A.baumannii	Endotracheal aspirates	SENSITIVE	2	SENSITIVE	2	SENSITIVE	2
Strain 373	A.baumannii	Pus	SENSITIVE	1	SENSITIVE	1	SENSITIVE	1
Strain 374	A.baumannii	Pus	SENSITIVE	2	SENSITIVE	2	SENSITIVE	2
Strain 375	A.baumannii	Pus	SENSITIVE	2	SENSITIVE	2	SENSITIVE	2
Strain 376	A.baumannii	Pus	SENSITIVE	2	SENSITIVE	2	SENSITIVE	2
Strain 377	A.baumannii	Tissue Biopsy	SENSITIVE	0.5	SENSITIVE	0.5	SENSITIVE	0.5
Strain 378	A.baumannii	Pus	SENSITIVE	1	SENSITIVE	1	SENSITIVE	1
Strain 379	A.baumannii	Pus	SENSITIVE	1	SENSITIVE	1	SENSITIVE	1
Strain 380	A.baumannii	Tissue Biopsy	SENSITIVE	1	SENSITIVE	1	SENSITIVE	1
Strain 381	A.baumannii	Pus	SENSITIVE	1	SENSITIVE	1	SENSITIVE	1
Strain 382	A.baumannii	Pus	SENSITIVE	1	SENSITIVE	1	SENSITIVE	1
Strain 383	A.baumannii	Tissue Biopsy	SENSITIVE	2	SENSITIVE	2	SENSITIVE	2
Strain 384	A.baumannii	Knee aspirate	SENSITIVE	1	SENSITIVE	1	SENSITIVE	1
Strain 385	A.baumannii	Pus	SENSITIVE	0.5	SENSITIVE	0.5	SENSITIVE	0.5
Strain 386	A.baumannii	Endotracheal aspirates	SENSITIVE	1	SENSITIVE	1	SENSITIVE	1
Strain 387	A.baumannii	Endotracheal aspirates	SENSITIVE	2	SENSITIVE	2	SENSITIVE	2
Strain 388	A.baumannii	Tissue Biopsy	SENSITIVE	2	SENSITIVE	2	SENSITIVE	2
Strain 389	A.baumannii	Endotracheal aspirates	SENSITIVE	1	SENSITIVE	1	SENSITIVE	1
Strain 390	A.baumannii	Tissue Biopsy	SENSITIVE	2	SENSITIVE	2	SENSITIVE	2
Strain 391	A.baumannii	Endotracheal aspirates	SENSITIVE	1	SENSITIVE	1	SENSITIVE	1
Strain 392	A.baumannii	Endotracheal aspirates	RESISTANCE	16	RESISTANCE	4	RESISTANCE	4
Strain 393	A.baumannii	Endotracheal aspirates	SENSITIVE	0.5	SENSITIVE	0.5	SENSITIVE	0.5
Strain 394	A.baumannii	Urine	SENSITIVE	1	SENSITIVE	0.5	SENSITIVE	1
Strain 395	A.baumannii	Wound Swab	SENSITIVE	0.5	SENSITIVE	0.5	SENSITIVE	0.5
Strain 396	A.baumannii	Tissue Biopsy	SENSITIVE	2	SENSITIVE	2	SENSITIVE	2
Strain 397	A.baumannii	Blood	SENSITIVE	1	SENSITIVE	1	SENSITIVE	1
Strain 398	A.baumannii	Blood	SENSITIVE	1	SENSITIVE	1	SENSITIVE	1
Strain 399	A.baumannii	Blood	SENSITIVE	1	SENSITIVE	1	SENSITIVE	1
Strain 400	A.baumannii	Blood	SENSITIVE	0.5	SENSITIVE	0.5	SENSITIVE	0.5
Strain 401	A.baumannii	Endotracheal aspirates	RESISTANCE	16	RESISTANCE	4	RESISTANCE	16
Strain 402	A.baumannii	Wound Swab	SENSITIVE	2	RESISTANCE	4	SENSITIVE	2
Strain 403	A.baumannii	Urine	SENSITIVE	2	SENSITIVE	2	SENSITIVE	2
Strain 404	A.baumannii	Tissue Biopsy	SENSITIVE	1	SENSITIVE	1	SENSITIVE	1
Strain 405	A.baumannii	Wound Swab	SENSITIVE	1	SENSITIVE	0.5	SENSITIVE	1
Strain 406	A.baumannii	Pus	RESISTANCE	8	SENSITIVE	2	RESISTANCE	8
Strain 407	A.baumannii	Pus	SENSITIVE	2	SENSITIVE	2	SENSITIVE	2
Strain 408	A.baumannii	Blood	SENSITIVE	1	SENSITIVE	1	SENSITIVE	1
Strain 409	A.baumannii	Tissue Biopsy	SENSITIVE	1	SENSITIVE	1	SENSITIVE	1
Strain 410	A.baumannii	Bal Fluid	SENSITIVE	1	SENSITIVE	1	SENSITIVE	1
Strain 411	A.baumannii	Bal Fluid	SENSITIVE	2	SENSITIVE	2	SENSITIVE	2
Strain 412	A.baumannii	Bal Fluid	SENSITIVE	1	SENSITIVE	1	SENSITIVE	1
Strain 413	A.baumannii	Endotracheal aspirates	SENSITIVE	1	SENSITIVE	1	SENSITIVE	1
Strain 414	A.baumannii	Wound Swab	SENSITIVE	1	SENSITIVE	0.5	SENSITIVE	1
Strain 415	A.baumannii	Tissue Biopsy	SENSITIVE	1	SENSITIVE	1	SENSITIVE	1
Strain 416	A.baumannii	Urine	SENSITIVE	2	SENSITIVE	2	SENSITIVE	2
Strain 417	A.baumannii	Endotracheal aspirates	SENSITIVE	2	SENSITIVE	2	SENSITIVE	2
Strain 418	A.baumannii	Tissue Biopsy	SENSITIVE	2	SENSITIVE	2	SENSITIVE	2
Strain 419	A.baumannii	Pleural fluid	SENSITIVE	2	SENSITIVE	2	SENSITIVE	2
Strain 420	A.baumannii	Wound Swab	SENSITIVE	1	SENSITIVE	1	SENSITIVE	1
Strain 421	A.baumannii	Pus	SENSITIVE	0.5	SENSITIVE	0.5	SENSITIVE	0.5
Strain 422	A.baumannii	Urine	RESISTANCE	16	RESISTANCE	4	RESISTANCE	16
Strain 423	A.baumannii	Wound Swab	SENSITIVE	2	SENSITIVE	2	SENSITIVE	2
Strain 424	A.baumannii	Pus	SENSITIVE	2	SENSITIVE	2	SENSITIVE	2
Strain 425	A.baumannii	Blood	SENSITIVE	1	SENSITIVE	1	SENSITIVE	1
Strain 426	A.baumannii	Blood	SENSITIVE	1	SENSITIVE	1	SENSITIVE	1
Strain 427	A.baumannii	Blood	SENSITIVE	1	SENSITIVE	1	SENSITIVE	1
Strain 428	A.baumannii	Blood	SENSITIVE	1	RESISTANCE	4	SENSITIVE	1
Strain 429	A.baumannii	Blood	SENSITIVE	2	SENSITIVE	2	SENSITIVE	2
Strain 430	A.baumannii	Urine	SENSITIVE	1	SENSITIVE	0.5	SENSITIVE	1
Strain 431	A.baumannii	Pus	SENSITIVE	2	SENSITIVE	2	SENSITIVE	2
Strain 432	A.baumannii	Pleural fluid	SENSITIVE	2	SENSITIVE	2	SENSITIVE	2
Strain 433	A.baumannii	Wound Swab	SENSITIVE	1	SENSITIVE	1	SENSITIVE	1
Strain 434	A.baumannii	Pus	SENSITIVE	2	SENSITIVE	2	SENSITIVE	2
Strain 435	A.baumannii	Blood	SENSITIVE	2	SENSITIVE	2	SENSITIVE	2
Strain 436	A.baumannii	Endotracheal aspirates	SENSITIVE	2	RESISTANCE	4	SENSITIVE	2
Strain 437	A.baumannii	Bal Fluid	SENSITIVE	1	SENSITIVE	1	SENSITIVE	1
Strain 438	A.baumannii	Bal Fluid	SENSITIVE	1	SENSITIVE	1	SENSITIVE	1
Strain 439	A.baumannii	Endotracheal aspirates	SENSITIVE	1	SENSITIVE	1	SENSITIVE	1
Strain 440	A.baumannii	Endotracheal aspirates	SENSITIVE	1	SENSITIVE	1	SENSITIVE	1
Strain 441	A.baumannii	Urine	SENSITIVE	2	SENSITIVE	2	SENSITIVE	2
Strain 442	A.baumannii	Wound Swab	SENSITIVE	2	SENSITIVE	2	SENSITIVE	2
Strain 443	A.baumannii	Wound Swab	RESISTANCE	8	SENSITIVE	2	RESISTANCE	8
Strain 444	A.baumannii	Pus	SENSITIVE	1	SENSITIVE	1	SENSITIVE	1
Strain 445	A.baumannii	Urine	SENSITIVE	1	SENSITIVE	1	SENSITIVE	1
Strain 446	A.baumannii	Knee aspirate	SENSITIVE	2	SENSITIVE	2	SENSITIVE	2
Strain 447	A.baumannii	Wound Swab	SENSITIVE	1	SENSITIVE	2	SENSITIVE	1
Strain 448	A.baumannii	Blood	SENSITIVE	2	SENSITIVE	2	SENSITIVE	2
Strain 449	A.baumannii	Blood	SENSITIVE	1	SENSITIVE	1	SENSITIVE	1
Strain 450	A.baumannii	Blood	SENSITIVE	0.5	SENSITIVE	0.5	SENSITIVE	0.5
Strain 451	A.baumannii	Blood	SENSITIVE	1	SENSITIVE	1	SENSITIVE	1
Strain 452	A.baumannii	Blood	SENSITIVE	1	SENSITIVE	1	SENSITIVE	1
Strain 453	A.baumannii	Wound Swab	RESISTANCE	16	RESISTANCE	4	RESISTANCE	16
Strain 454	A.baumannii	Pus	SENSITIVE	1	SENSITIVE	1	SENSITIVE	1
Strain 455	A.baumannii	Pleural fluid	SENSITIVE	2	SENSITIVE	2	SENSITIVE	2
Strain 456	A.baumannii	Pus	SENSITIVE	2	SENSITIVE	2	SENSITIVE	2
Strain 457	A.baumannii	Wound Swab	SENSITIVE	2	RESISTANCE	4	SENSITIVE	2
Strain 458	A.baumannii	Blood	SENSITIVE	1	SENSITIVE	1	SENSITIVE	1
Strain 459	A.baumannii	Bal Fluid	SENSITIVE	2	SENSITIVE	2	SENSITIVE	2
Strain 460	A.baumannii	Bal Fluid	SENSITIVE	2	SENSITIVE	2	SENSITIVE	2
Strain 461	A.baumannii	Endotracheal aspirates	SENSITIVE	1	SENSITIVE	1	SENSITIVE	1
Strain 462	A.baumannii	Endotracheal aspirates	SENSITIVE	1	SENSITIVE	1	SENSITIVE	1
Strain 463	A.baumannii	Bal Fluid	SENSITIVE	1	SENSITIVE	1	SENSITIVE	1
Strain 464	A.baumannii	Blood	SENSITIVE	1	SENSITIVE	1	SENSITIVE	1
Strain 465	A.baumannii	Bal Fluid	SENSITIVE	1	SENSITIVE	1	SENSITIVE	1
Strain 466	A.baumannii	Wound Swab	SENSITIVE	2	RESISTANCE	4	SENSITIVE	2
Strain 467	A.baumannii	Wound Swab	SENSITIVE	0.5	SENSITIVE	0.5	SENSITIVE	0.5
Strain 468	A.baumannii	Tissue Biopsy	SENSITIVE	1	SENSITIVE	1	SENSITIVE	1
Strain 469	A.baumannii	Urine	SENSITIVE	1	SENSITIVE	1	SENSITIVE	1
Strain 470	A.baumannii	Pus	SENSITIVE	1	SENSITIVE	1	SENSITIVE	1
Strain 471	A.baumannii	Pus	RESISTANCE	16	RESISTANCE	4	RESISTANCE	16
Strain 472	A.baumannii	Blood	SENSITIVE	0.5	SENSITIVE	0.5	SENSITIVE	0.5
Strain 473	A.baumannii	Tissue Biopsy	SENSITIVE	1	RESISTANCE	4	SENSITIVE	1
Strain 474	A.baumannii	Endotracheal aspirates	SENSITIVE	1	SENSITIVE	1	SENSITIVE	1
Strain 475	A.baumannii	Endotracheal aspirates	SENSITIVE	1	SENSITIVE	1	SENSITIVE	1
Strain 476	A.baumannii	Bal Fluid	RESISTANCE	8	SENSITIVE	2	RESISTANCE	8
Strain 477	A.baumannii	Bal Fluid	SENSITIVE	1	SENSITIVE	1	SENSITIVE	1
Strain 478	A.baumannii	Wound Swab	SENSITIVE	1	RESISTANCE	4	SENSITIVE	1
Strain 479	A.baumannii	Urine	SENSITIVE	1	SENSITIVE	1	SENSITIVE	1
Strain 480	A.baumannii	Tissue Biopsy	RESISTANCE	8	RESISTANCE	4	RESISTANCE	8
Strain 481	A.baumannii	Endotracheal aspirates	SENSITIVE	1	SENSITIVE	1	SENSITIVE	1
Strain 482	A.baumannii	Endotracheal aspirates	SENSITIVE	1	SENSITIVE	1	SENSITIVE	1
Strain 483	A.baumannii	Wound Swab	SENSITIVE	0.5	SENSITIVE	0.5	SENSITIVE	0.5
Strain 484	A.baumannii	Blood	SENSITIVE	1	SENSITIVE	1	SENSITIVE	1
Strain 485	A.baumannii	Blood	SENSITIVE	1	SENSITIVE	1	SENSITIVE	1
Strain 486	A.baumannii	Pleural fluid	SENSITIVE	2	SENSITIVE	2	SENSITIVE	2
Strain 487	A.baumannii	Pus	SENSITIVE	1	SENSITIVE	1	SENSITIVE	1
Strain 488	A.baumannii	Tissue Biopsy	SENSITIVE	1	SENSITIVE	2	SENSITIVE	1
Strain 489	A.baumannii	Pus	SENSITIVE	1	RESISTANCE	8	SENSITIVE	1
Strain 490	A.baumannii	Pus	SENSITIVE	1	RESISTANCE	4	SENSITIVE	1
Strain 491	A.baumannii	Blood	RESISTANCE	4	RESISTANCE	4	RESISTANCE	4
Strain 492	A.baumannii	Endotracheal aspirates	SENSITIVE	1	SENSITIVE	1	SENSITIVE	1
Strain 493	A.baumannii	Wound Swab	SENSITIVE	2	SENSITIVE	2	SENSITIVE	2
Strain 494	A.baumannii	Pus	SENSITIVE	2	RESISTANCE	4	SENSITIVE	2
Strain 495	A.baumannii	Endotracheal aspirates	SENSITIVE	2	SENSITIVE	2	SENSITIVE	2
Strain 496	A.baumannii	Urine	SENSITIVE	0.5	SENSITIVE	0.5	SENSITIVE	0.5
Strain 497	A.baumannii	Urine	SENSITIVE	1	RESISTANCE	4	SENSITIVE	1
Strain 498	A.baumannii	Pleural fluid	SENSITIVE	1	SENSITIVE	1	SENSITIVE	1
Strain 499	A.baumannii	Ascitic fluid	RESISTANCE	16	RESISTANCE	4	RESISTANCE	16
Strain 500	A.baumannii	Urine	SENSITIVE	1	RESISTANCE	4	SENSITIVE	1
Strain 501	A.baumannii	Pus	SENSITIVE	1	SENSITIVE	1	SENSITIVE	1
Strain 502	A.baumannii	Wound Swab	SENSITIVE	0.5	SENSITIVE	0.5	SENSITIVE	0.5
Strain 503	A.baumannii	Blood	SENSITIVE	1	SENSITIVE	1	SENSITIVE	1
Strain 504	A.baumannii	Blood	SENSITIVE	2	SENSITIVE	2	SENSITIVE	2
Strain 505	A.baumannii	Blood	SENSITIVE	1	SENSITIVE	1	SENSITIVE	1
Strain 506	A.baumannii	Blood	SENSITIVE	2	SENSITIVE	2	SENSITIVE	2
Strain 507	A.baumannii	Blood	SENSITIVE	2	SENSITIVE	2	SENSITIVE	2
Strain 508	A.baumannii	Pleural fluid	SENSITIVE	1	SENSITIVE	2	SENSITIVE	1
Strain 509	A.baumannii	Pus	SENSITIVE	1	SENSITIVE	1	SENSITIVE	1
Strain 510	A.baumannii	Pleural fluid	SENSITIVE	1	SENSITIVE	1	SENSITIVE	1
Strain 511	A.baumannii	Pus	SENSITIVE	0.5	RESISTANCE	4	SENSITIVE	0.5
Strain 512	A.baumannii	Pus	SENSITIVE	1	SENSITIVE	1	SENSITIVE	1
Strain 513	A.baumannii	Blood	SENSITIVE	1	SENSITIVE	2	SENSITIVE	1
Strain 514	A.baumannii	Endotracheal aspirates	SENSITIVE	1	SENSITIVE	1	SENSITIVE	1
Strain 515	A.baumannii	Wound Swab	SENSITIVE	1	SENSITIVE	1	SENSITIVE	1
Strain 516	A.baumannii	Pus	SENSITIVE	1	RESISTANCE	4	SENSITIVE	1
Strain 517	A.baumannii	Endotracheal aspirates	SENSITIVE	2	SENSITIVE	2	SENSITIVE	2
Strain 518	A.baumannii	Bal Fluid	SENSITIVE	2	SENSITIVE	2	SENSITIVE	2
Strain 519	A.baumannii	Blood	SENSITIVE	2	SENSITIVE	2	SENSITIVE	2
Strain 520	A.baumannii	Endotracheal aspirates	SENSITIVE	1	RESISTANCE	4	SENSITIVE	1
Strain 521	A.baumannii	Wound Swab	SENSITIVE	4	RESISTANCE	4	SENSITIVE	4
Strain 522	A.baumannii	Urine	SENSITIVE	1	RESISTANCE	4	SENSITIVE	1
Strain 523	A.baumannii	Wound Swab	SENSITIVE	2	SENSITIVE	2	SENSITIVE	2
Strain 524	A.baumannii	Urine	SENSITIVE	1	SENSITIVE	1	SENSITIVE	1
Strain 525	A.baumannii	Pus	SENSITIVE	0.5	SENSITIVE	0.5	SENSITIVE	0.5
Strain 526	A.baumannii	Pus	SENSITIVE	1	RESISTANCE	4	SENSITIVE	1
Strain 527	A.baumannii	Blood	SENSITIVE	1	SENSITIVE	1	SENSITIVE	1
Strain 528	A.baumannii	Tissue Biopsy	SENSITIVE	1	SENSITIVE	1	SENSITIVE	1
Strain 529	A.baumannii	Bal Fluid	SENSITIVE	0.5	SENSITIVE	0.5	SENSITIVE	0.5
Strain 530	A.baumannii	Endotracheal aspirates	SENSITIVE	0.5	RESISTANCE	4	SENSITIVE	0.5
Strain 531	A.baumannii	Endotracheal aspirates	SENSITIVE	2	SENSITIVE	2	SENSITIVE	2
Strain 532	A.baumannii	Endotracheal aspirates	SENSITIVE	1	SENSITIVE	1	SENSITIVE	1
Strain 533	A.baumannii	Wound Swab	SENSITIVE	1	SENSITIVE	2	SENSITIVE	1
Strain 534	A.baumannii	Wound Swab	RESISTANCE	8	SENSITIVE	2	RESISTANCE	8
Strain 535	A.baumannii	Urine	SENSITIVE	1	SENSITIVE	2	SENSITIVE	1
Strain 536	A.baumannii	Endotracheal aspirates	SENSITIVE	2	SENSITIVE	2	SENSITIVE	2
Strain 537	A.baumannii	Wound Swab	SENSITIVE	1	SENSITIVE	1	SENSITIVE	1
Strain 538	A.baumannii	Urine	SENSITIVE	1	SENSITIVE	2	SENSITIVE	1
Strain 539	A.baumannii	Pleural fluid	SENSITIVE	1	RESISTANCE	4	SENSITIVE	1
Strain 540	A.baumannii	Pus	SENSITIVE	1	RESISTANCE	4	SENSITIVE	1
Strain 541	A.baumannii	Urine	SENSITIVE	0.5	SENSITIVE	0.5	SENSITIVE	0.5
Strain 542	A.baumannii	Knee aspirate	SENSITIVE	2	SENSITIVE	2	SENSITIVE	2
Strain 543	A.baumannii	Pus	SENSITIVE	0.5	SENSITIVE	0.5	SENSITIVE	0.5
Strain 544	A.baumannii	Blood	RESISTANCE	16	RESISTANCE	4	RESISTANCE	16
Strain 545	A.baumannii	Blood	SENSITIVE	0.5	SENSITIVE	0.5	SENSITIVE	0.5
Strain 546	A.baumannii	Blood	SENSITIVE	1	SENSITIVE	2	SENSITIVE	1
Strain 547	A.baumannii	Pus	SENSITIVE	1	SENSITIVE	1	SENSITIVE	1
Strain 548	A.baumannii	Blood	SENSITIVE	0.5	SENSITIVE	0.5	SENSITIVE	0.5
Strain 549	A.baumannii	Pleural fluid	SENSITIVE	2	RESISTANCE	4	SENSITIVE	2
Strain 550	A.baumannii	Pleural fluid	SENSITIVE	1	SENSITIVE	1	SENSITIVE	1
Strain 551	A.baumannii	Urine	SENSITIVE	0.5	SENSITIVE	0.5	SENSITIVE	0.5
Strain 552	A.baumannii	Wound Swab	SENSITIVE	1	SENSITIVE	1	SENSITIVE	1
Strain 553	A.baumannii	Wound Swab	SENSITIVE	1	RESISTANCE	4	SENSITIVE	1
Strain 554	A.baumannii	Blood	SENSITIVE	2	SENSITIVE	2	SENSITIVE	2
Strain 555	A.baumannii	Endotracheal aspirates	RESISTANCE	4	RESISTANCE	4	RESISTANCE	4
Strain 556	A.baumannii	Endotracheal aspirates	SENSITIVE	2	SENSITIVE	2	SENSITIVE	2
Strain 557	A.baumannii	Endotracheal aspirates	SENSITIVE	2	SENSITIVE	2	SENSITIVE	2
Strain 558	A.baumannii	Endotracheal aspirates	SENSITIVE	0.5	SENSITIVE	0.5	SENSITIVE	0.5
Strain 559	A.baumannii	Bal Fluid	SENSITIVE	2	SENSITIVE	1	SENSITIVE	2
Strain 560	A.baumannii	Wound Swab	SENSITIVE	2	SENSITIVE	2	SENSITIVE	2
Strain 561	A.baumannii	Urine	RESISTANCE	8	SENSITIVE	2	RESISTANCE	8
Strain 562	A.baumannii	Pleural fluid	SENSITIVE	1	SENSITIVE	1	SENSITIVE	1
Strain 563	A.baumannii	Ascitic fluid	SENSITIVE	1	SENSITIVE	1	SENSITIVE	1
Strain 564	A.baumannii	Urine	SENSITIVE	1	SENSITIVE	1	SENSITIVE	1
Strain 565	A.baumannii	Wound Swab	SENSITIVE	0.5	RESISTANCE	4	SENSITIVE	0.5
Strain 566	A.baumannii	synovial fluid	SENSITIVE	2	SENSITIVE	2	SENSITIVE	2
Strain 567	A.baumannii	Blood	SENSITIVE	1	SENSITIVE	1	SENSITIVE	1
Strain 568	A.baumannii	Blood	SENSITIVE	1	SENSITIVE	1	SENSITIVE	1
Strain 569	A.baumannii	Blood	SENSITIVE	1	SENSITIVE	1	SENSITIVE	1
Strain 570	A.baumannii	Blood	SENSITIVE	2	SENSITIVE	2	SENSITIVE	2
Strain 571	A.baumannii	Blood	SENSITIVE	2	SENSITIVE	2	SENSITIVE	2
Strain 572	A.baumannii	Pleural fluid	SENSITIVE	0.5	SENSITIVE	0.5	SENSITIVE	0.5
Strain 573	A.baumannii	Pleural fluid	SENSITIVE	2	SENSITIVE	2	SENSITIVE	2
Strain 574	A.baumannii	Pleural fluid	RESISTANCE	4	RESISTANCE	4	RESISTANCE	4
Strain 575	A.baumannii	Wound Swab	SENSITIVE	1	SENSITIVE	1	SENSITIVE	1
Strain 576	A.baumannii	Wound Swab	SENSITIVE	1	SENSITIVE	1	SENSITIVE	1
Strain 577	A.baumannii	Blood	SENSITIVE	2	SENSITIVE	2	SENSITIVE	2
Strain 578	A.baumannii	Endotracheal aspirates	SENSITIVE	1	SENSITIVE	1	SENSITIVE	1
Strain 579	A.baumannii	Endotracheal aspirates	SENSITIVE	0.5	RESISTANCE	4	SENSITIVE	0.5
Strain 580	A.baumannii	Endotracheal aspirates	SENSITIVE	0.5	SENSITIVE	0.5	SENSITIVE	0.5
Strain 581	A.baumannii	Pus	RESISTANCE	16	RESISTANCE	4	RESISTANCE	16
Strain 582	A.baumannii	Pus	SENSITIVE	1	SENSITIVE	1	SENSITIVE	1
Strain 583	A.baumannii	Pus	SENSITIVE	1	SENSITIVE	2	SENSITIVE	1
Strain 584	A.baumannii	Pus	SENSITIVE	0.5	SENSITIVE	0.5	SENSITIVE	0.5
Strain 585	A.baumannii	Tissue Biopsy	SENSITIVE	1	SENSITIVE	1	SENSITIVE	1
Strain 586	A.baumannii	Pus	SENSITIVE	1	SENSITIVE	1	SENSITIVE	1
Strain 587	A.baumannii	Pus	SENSITIVE	1	SENSITIVE	2	SENSITIVE	1
Strain 588	A.baumannii	Tissue Biopsy	SENSITIVE	1	SENSITIVE	2	SENSITIVE	1
Strain 589	A.baumannii	Pus	SENSITIVE	0.5	SENSITIVE	0.5	SENSITIVE	0.5
Strain 590	A.baumannii	Pus	SENSITIVE	2	SENSITIVE	2	SENSITIVE	2
Strain 591	A.baumannii	Tissue Biopsy	SENSITIVE	0.5	SENSITIVE	0.5	SENSITIVE	0.5
Strain 592	A.baumannii	Wound Swab	SENSITIVE	2	SENSITIVE	2	SENSITIVE	2
Strain 593	A.baumannii	Wound Swab	SENSITIVE	0.5	SENSITIVE	0.5	SENSITIVE	0.5
Strain 594	A.baumannii	Endotracheal aspirates	SENSITIVE	2	SENSITIVE	2	SENSITIVE	2
Strain 595	A.baumannii	Endotracheal aspirates	SENSITIVE	2	SENSITIVE	2	SENSITIVE	2
Strain 596	A.baumannii	Tissue Biopsy	SENSITIVE	1	SENSITIVE	1	SENSITIVE	1
Strain 597	A.baumannii	Endotracheal aspirates	SENSITIVE	0.5	SENSITIVE	0.5	SENSITIVE	0.5
Strain 598	A.baumannii	Tissue Biopsy	SENSITIVE	2	SENSITIVE	2	SENSITIVE	2
Strain 599	A.baumannii	Endotracheal aspirates	SENSITIVE	0.5	SENSITIVE	0.5	SENSITIVE	0.5
Strain 600	A.baumannii	Endotracheal aspirates	SENSITIVE	0.5	SENSITIVE	0.5	SENSITIVE	0.5
Strain 601	A.baumannii	Endotracheal aspirates	SENSITIVE	0.5	SENSITIVE	0.5	SENSITIVE	0.5
Strain 602	A.baumannii	Wound Swab	SENSITIVE	0.5	SENSITIVE	0.5	SENSITIVE	0.5
Strain 603	A.baumannii	Urine	RESISTANCE	16	RESISTANCE	4	RESISTANCE	16
Strain 604	A.baumannii	Wound Swab	SENSITIVE	0.5	SENSITIVE	0.5	SENSITIVE	0.5
Strain 605	A.baumannii	Blood	SENSITIVE	0.5	RESISTANCE	4	SENSITIVE	0.5
Strain 606	A.baumannii	Blood	SENSITIVE	0.5	SENSITIVE	0.5	SENSITIVE	0.5
Strain 607	A.baumannii	Blood	SENSITIVE	2	SENSITIVE	2	SENSITIVE	2
Strain 608	A.baumannii	Blood	SENSITIVE	1	SENSITIVE	1	SENSITIVE	1
Strain 609	A.baumannii	Bal Fluid	SENSITIVE	1	SENSITIVE	1	SENSITIVE	1
Strain 610	A.baumannii	Wound Swab	SENSITIVE	1	SENSITIVE	1	SENSITIVE	1
Strain 611	A.baumannii	Wound Swab	SENSITIVE	2	SENSITIVE	2	SENSITIVE	2
Strain 612	A.baumannii	Tissue Biopsy	SENSITIVE	2	RESISTANCE	4	SENSITIVE	2
Strain 613	A.baumannii	Wound Swab	SENSITIVE	1	SENSITIVE	1	SENSITIVE	1
Strain 614	A.baumannii	Pus	SENSITIVE	2	RESISTANCE	4	SENSITIVE	2
Strain 615	A.baumannii	Pus	SENSITIVE	0.5	SENSITIVE	0.5	SENSITIVE	0.5
Strain 616	A.baumannii	Blood	SENSITIVE	2	RESISTANCE	4	SENSITIVE	2
Strain 617	A.baumannii	Tissue Biopsy	SENSITIVE	1	SENSITIVE	1	SENSITIVE	1
Strain 618	A.baumannii	Endotracheal aspirates	SENSITIVE	1	SENSITIVE	1	SENSITIVE	1
Strain 619	A.baumannii	Bal Fluid	SENSITIVE	0.5	SENSITIVE	0.5	SENSITIVE	0.5
Strain 620	A.baumannii	Endotracheal aspirates	SENSITIVE	0.5	SENSITIVE	0.5	SENSITIVE	0.5
Strain 621	A.baumannii	Endotracheal aspirates	SENSITIVE	0.5	SENSITIVE	0.5	SENSITIVE	0.5
Strain 622	A.baumannii	Wound Swab	RESISTANCE	4	RESISTANCE	4	RESISTANCE	4
Strain 623	A.baumannii	Urine	SENSITIVE	1	SENSITIVE	1	SENSITIVE	1
Strain 624	A.baumannii	Wound Swab	SENSITIVE	0.5	SENSITIVE	0.5	SENSITIVE	0.5
Strain 625	A.baumannii	Endotracheal aspirates	SENSITIVE	2	SENSITIVE	2	SENSITIVE	2
Strain 626	A.baumannii	Tissue Biopsy	RESISTANCE	16	SENSITIVE	1	RESISTANCE	16
Strain 627	A.baumannii	Urine	SENSITIVE	1	SENSITIVE	1	SENSITIVE	1
Strain 628	A.baumannii	Urine	SENSITIVE	2	SENSITIVE	2	SENSITIVE	2
Strain 629	A.baumannii	Wound Swab	SENSITIVE	2	SENSITIVE	2	SENSITIVE	2
Strain 630	A.baumannii	Pleural fluid	RESISTANCE	8	RESISTANCE	8	RESISTANCE	8
Strain 631	A.baumannii	Wound Swab	SENSITIVE	0.5	SENSITIVE	0.5	SENSITIVE	0.5
Strain 632	A.baumannii	Wound Swab	SENSITIVE	0.5	SENSITIVE	0.5	SENSITIVE	0.5
Strain 633	A.baumannii	Blood	SENSITIVE	1	SENSITIVE	1	SENSITIVE	1
Strain 634	A.baumannii	Blood	SENSITIVE	2	SENSITIVE	2	SENSITIVE	2
Strain 635	A.baumannii	Blood	SENSITIVE	0.5	SENSITIVE	0.5	SENSITIVE	0.5
Strain 636	A.baumannii	Blood	SENSITIVE	0.5	SENSITIVE	0.5	SENSITIVE	0.5
Strain 637	A.baumannii	Blood	SENSITIVE	0.5	SENSITIVE	0.5	SENSITIVE	0.5
Strain 638	A.baumannii	Urine	SENSITIVE	0.5	SENSITIVE	0.5	SENSITIVE	0.5
Strain 639	A.baumannii	Pleural fluid	SENSITIVE	1	SENSITIVE	1	SENSITIVE	1
Strain 640	A.baumannii	Urine	SENSITIVE	1	SENSITIVE	1	SENSITIVE	1
Strain 641	A.baumannii	Wound Swab	SENSITIVE	0.5	SENSITIVE	0.5	SENSITIVE	0.5
Strain 642	A.baumannii	Wound Swab	SENSITIVE	0.5	SENSITIVE	0.5	SENSITIVE	0.5
Strain 643	A.baumannii	Blood	SENSITIVE	0.5	SENSITIVE	0.5	SENSITIVE	0.5
Strain 644	A.baumannii	Bal Fluid	SENSITIVE	0.5	SENSITIVE	0.5	SENSITIVE	0.5
Strain 645	A.baumannii	Endotracheal aspirates	SENSITIVE	1	SENSITIVE	1	SENSITIVE	1
Strain 646	A.baumannii	Endotracheal aspirates	SENSITIVE	1	SENSITIVE	1	SENSITIVE	1
Strain 647	A.baumannii	Bal Fluid	SENSITIVE	0.5	SENSITIVE	0.5	SENSITIVE	0.5
Strain 648	A.baumannii	Bal Fluid	SENSITIVE	1	SENSITIVE	1	SENSITIVE	1
Strain 649	A.baumannii	Wound Swab	SENSITIVE	2	RESISTANCE	4	SENSITIVE	2
Strain 650	A.baumannii	Urine	SENSITIVE	1	SENSITIVE	1	SENSITIVE	1
Strain 651	A.baumannii	Pleural fluid	SENSITIVE	1	SENSITIVE	1	SENSITIVE	1
Strain 652	A.baumannii	Ascitic fluid	SENSITIVE	1	SENSITIVE	1	SENSITIVE	1
Strain 653	A.baumannii	Urine	SENSITIVE	2	SENSITIVE	2	SENSITIVE	2
Strain 654	A.baumannii	Knee aspirate	SENSITIVE	0.5	SENSITIVE	0.5	SENSITIVE	0.5
Strain 655	A.baumannii	Wound Swab	SENSITIVE	2	SENSITIVE	2	SENSITIVE	2
Strain 656	A.baumannii	Blood	SENSITIVE	2	SENSITIVE	2	SENSITIVE	2
Strain 657	A.baumannii	Blood	SENSITIVE	1	SENSITIVE	1	SENSITIVE	1
Strain 658	A.baumannii	Blood	SENSITIVE	1	SENSITIVE	1	SENSITIVE	1
Strain 659	A.baumannii	Blood	SENSITIVE	0.5	SENSITIVE	0.5	SENSITIVE	0.5
Strain 660	A.baumannii	Blood	SENSITIVE	1	SENSITIVE	1	SENSITIVE	1
Strain 661	A.baumannii	Urine	RESISTANCE	16	RESISTANCE	4	RESISTANCE	16
Strain 662	A.baumannii	Pleural fluid	SENSITIVE	0.5	SENSITIVE	0.5	SENSITIVE	0.5
Strain 663	A.baumannii	Pleural fluid	SENSITIVE	0.5	SENSITIVE	0.5	SENSITIVE	0.5
Strain 664	A.baumannii	Wound Swab	SENSITIVE	0.5	SENSITIVE	0.5	SENSITIVE	0.5
Strain 665	A.baumannii	Wound Swab	SENSITIVE	0.5	SENSITIVE	0.5	SENSITIVE	0.5
Strain 666	A.baumannii	Blood	RESISTANCE	4	RESISTANCE	4	RESISTANCE	4
Strain 667	A.baumannii	Bal Fluid	SENSITIVE	1	SENSITIVE	1	SENSITIVE	1
Strain 668	A.baumannii	Bal Fluid	SENSITIVE	0.5	SENSITIVE	0.5	SENSITIVE	0.5
Strain 669	A.baumannii	Bal Fluid	SENSITIVE	1	RESISTANCE	4	SENSITIVE	1
Strain 670	A.baumannii	Bal Fluid	SENSITIVE	0.5	SENSITIVE	0.5	SENSITIVE	0.5
Strain 671	A.baumannii	Bal Fluid	SENSITIVE	1	SENSITIVE	1	SENSITIVE	1
Strain 672	A.baumannii	Blood	SENSITIVE	2	SENSITIVE	2	SENSITIVE	2
Strain 673	A.baumannii	Bal Fluid	SENSITIVE	0.5	SENSITIVE	0.5	SENSITIVE	0.5
Strain 674	A.baumannii	Wound Swab	SENSITIVE	2	SENSITIVE	2	SENSITIVE	2
Strain 675	A.baumannii	Urine	SENSITIVE	1	SENSITIVE	1	SENSITIVE	1
Strain 676	A.baumannii	Urine	SENSITIVE	0.5	SENSITIVE	0.5	SENSITIVE	0.5
Strain 677	A.baumannii	Wound Swab	SENSITIVE	1	SENSITIVE	1	SENSITIVE	1
Strain 678	A.baumannii	Pus	SENSITIVE	0.5	SENSITIVE	0.5	SENSITIVE	0.5
Strain 679	A.baumannii	Pus	SENSITIVE	2	RESISTANCE	4	SENSITIVE	2
Strain 680	A.baumannii	Blood	SENSITIVE	0.5	SENSITIVE	0.5	SENSITIVE	0.5
Strain 681	A.baumannii	Tissue Biopsy	SENSITIVE	1	SENSITIVE	1	SENSITIVE	1
Strain 682	A.baumannii	Bal Fluid	SENSITIVE	1	SENSITIVE	1	SENSITIVE	1
Strain 683	A.baumannii	Bal Fluid	SENSITIVE	2	SENSITIVE	0.5	SENSITIVE	2
Strain 684	A.baumannii	Bal Fluid	SENSITIVE	0.5	SENSITIVE	0.5	SENSITIVE	0.5
Strain 685	A.baumannii	Bal Fluid	SENSITIVE	0.5	SENSITIVE	0.5	SENSITIVE	0.5
Strain 686	A.baumannii	Wound Swab	RESISTANCE	8	SENSITIVE	2	RESISTANCE	8
Strain 687	A.baumannii	Wound Swab	SENSITIVE	0.5	SENSITIVE	0.5	SENSITIVE	0.5
Strain 688	A.baumannii	Urine	SENSITIVE	1	RESISTANCE	4	SENSITIVE	1
Strain 689	A.baumannii	Endotracheal aspirates	SENSITIVE	1	RESISTANCE	4	SENSITIVE	1
Strain 690	A.baumannii	Endotracheal aspirates	SENSITIVE	1	RESISTANCE	4	SENSITIVE	1
Strain 691	A.baumannii	Pleural fluid	SENSITIVE	0.5	SENSITIVE	0.5	SENSITIVE	0.5
Strain 692	A.baumannii	Blood	SENSITIVE	0.5	RESISTANCE	4	SENSITIVE	0.5
Strain 693	A.baumannii	Blood	RESISTANCE	8	SENSITIVE	2	RESISTANCE	8
Strain 694	A.baumannii	Urine	SENSITIVE	2	SENSITIVE	2	SENSITIVE	2
Strain 695	A.baumannii	Ascitic fluid	SENSITIVE	0.5	SENSITIVE	0.5	SENSITIVE	0.5
Strain 696	A.baumannii	Urine	SENSITIVE	2	SENSITIVE	2	SENSITIVE	2
Strain 697	A.baumannii	Wound Swab	SENSITIVE	2	SENSITIVE	1	SENSITIVE	2
Strain 698	A.baumannii	Wound Swab	SENSITIVE	2	SENSITIVE	2	SENSITIVE	2
Strain 699	A.baumannii	Blood	SENSITIVE	1	SENSITIVE	1	SENSITIVE	1
Strain 700	A.baumannii	Bal Fluid	SENSITIVE	1	SENSITIVE	1	SENSITIVE	1
Strain 701	A.baumannii	Wound Swab	SENSITIVE	0.5	SENSITIVE	0.5	SENSITIVE	0.5
Strain 702	A.baumannii	Pus	SENSITIVE	1	SENSITIVE	1	SENSITIVE	1

## Sheet: Sheet4
Lab ID	Bacteria	Sample	BMD	MIC	VITEK	MIC	CBDE	MIC
Strain 1	P.aeruginosa	Blood	SENSITIVE	1	SENSITIVE	1	SENSITIVE	1
Strain 2	P.aeruginosa	Blood	SENSITIVE	0.5	SENSITIVE	0.5	SENSITIVE	0.5
Strain 3	P.aeruginosa	Blood	RESISTANCE	4	RESISTANCE	4	RESISTANCE	4
Strain 4	P.aeruginosa	pleural fluid	SENSITIVE	1	SENSITIVE	1	SENSITIVE	1
Strain 5	P.aeruginosa	Wound Swab	SENSITIVE	1	SENSITIVE	1	SENSITIVE	1
Strain 6	P.aeruginosa	pleural fluid	SENSITIVE	1	SENSITIVE	1	SENSITIVE	1
Strain 7	P.aeruginosa	Wound Swab	RESISTANCE	4	RESISTANCE	4	RESISTANCE	4
Strain 8	P.aeruginosa	Wound Swab	SENSITIVE	1	SENSITIVE	1	SENSITIVE	0.5
Strain 9	P.aeruginosa	Blood	RESISTANCE	8	RESISTANCE	4	RESISTANCE	4
Strain 10	P.aeruginosa	Blood	SENSITIVE	1	SENSITIVE	1	SENSITIVE	1
Strain 11	P.aeruginosa	Pus	RESISTANCE	4	SENSITIVE	2	RESISTANCE	4
Strain 12	P.aeruginosa	Bal Fluid	RESISTANCE	8	SENSITIVE	1	RESISTANCE	4
Strain 13	P.aeruginosa	Blood	SENSITIVE	0.5	SENSITIVE	1	SENSITIVE	0.5
Strain 14	P.aeruginosa	Pus	RESISTANCE	4	RESISTANCE	4	RESISTANCE	16
Strain 15	P.aeruginosa	Urine	SENSITIVE	1	SENSITIVE	1	SENSITIVE	1
Strain 16	P.aeruginosa	Endotracheal aspirates	RESISTANCE	8	SENSITIVE	1	RESISTANCE	4
Strain 17	P.aeruginosa	pleural fluid	SENSITIVE	1	SENSITIVE	1	SENSITIVE	0.5
Strain 18	P.aeruginosa	Wound Swab	SENSITIVE	1	SENSITIVE	1	SENSITIVE	1
Strain 19	P.aeruginosa	Endotracheal aspirates	RESISTANCE	8	SENSITIVE	1	RESISTANCE	4
Strain 20	P.aeruginosa	Knee aspirate	SENSITIVE	0.5	SENSITIVE	1	SENSITIVE	1
Strain 21	P.aeruginosa	Wound Swab	SENSITIVE	1	SENSITIVE	1	SENSITIVE	0.5
Strain 22	P.aeruginosa	Blood	RESISTANCE	8	SENSITIVE	1	RESISTANCE	16
Strain 23	P.aeruginosa	Blood	SENSITIVE	1	RESISTANCE	4	SENSITIVE	1
Strain 24	P.aeruginosa	Blood	SENSITIVE	1	RESISTANCE	4	SENSITIVE	1
Strain 25	P.aeruginosa	Blood	RESISTANCE	4	SENSITIVE	1	RESISTANCE	4
Strain 26	P.aeruginosa	Blood	SENSITIVE	0.5	SENSITIVE	1	SENSITIVE	1
Strain 27	P.aeruginosa	Endotracheal aspirates	RESISTANCE	8	SENSITIVE	1	RESISTANCE	4
Strain 28	P.aeruginosa	Wound Swab	RESISTANCE	16	SENSITIVE	1	RESISTANCE	16
Strain 29	P.aeruginosa	pleural fluid	SENSITIVE	2	SENSITIVE	2	SENSITIVE	1
Strain 30	P.aeruginosa	Wound Swab	RESISTANCE	4	RESISTANCE	4	RESISTANCE	4
Strain 31	P.aeruginosa	synovial fluid	SENSITIVE	1	SENSITIVE	1	SENSITIVE	1
Strain 32	P.aeruginosa	Blood	RESISTANCE	8	SENSITIVE	2	RESISTANCE	8
Strain 33	P.aeruginosa	Bal Fluid	SENSITIVE	1	SENSITIVE	1	SENSITIVE	1
Strain 34	P.aeruginosa	Blood	RESISTANCE	8	RESISTANCE	4	RESISTANCE	16
Strain 35	P.aeruginosa	Pus	SENSITIVE	0.5	SENSITIVE	1	SENSITIVE	1
Strain 36	P.aeruginosa	Blood	SENSITIVE	0.5	SENSITIVE	1	SENSITIVE	1
Strain 37	P.aeruginosa	Bal Fluid	RESISTANCE	8	RESISTANCE	8	RESISTANCE	4
Strain 38	P.aeruginosa	Blood	SENSITIVE	1	SENSITIVE	1	SENSITIVE	1
Strain 39	P.aeruginosa	Pus	RESISTANCE	4	SENSITIVE	1	RESISTANCE	8
Strain 40	P.aeruginosa	Wound Swab	SENSITIVE	1	SENSITIVE	1	SENSITIVE	1
Strain 41	P.aeruginosa	Urine	SENSITIVE	0.5	RESISTANCE	4	SENSITIVE	1
Strain 42	P.aeruginosa	Urine	RESISTANCE	16	SENSITIVE	1	RESISTANCE	8
Strain 43	P.aeruginosa	Urine	RESISTANCE	8	RESISTANCE	4	RESISTANCE	4
Strain 44	P.aeruginosa	Pus	SENSITIVE	0.5	SENSITIVE	1	SENSITIVE	1
Strain 45	P.aeruginosa	Pus	SENSITIVE	2	SENSITIVE	2	SENSITIVE	1
Strain 46	P.aeruginosa	Blood	RESISTANCE	4	SENSITIVE	1	RESISTANCE	8
Strain 47	P.aeruginosa	Tissue Biopsy	RESISTANCE	8	SENSITIVE	1	RESISTANCE	8
Strain 48	P.aeruginosa	Blood	SENSITIVE	0.5	RESISTANCE	4	SENSITIVE	1
Strain 49	P.aeruginosa	Bal Fluid	SENSITIVE	0.5	SENSITIVE	1	SENSITIVE	2
Strain 50	P.aeruginosa	Pus	RESISTANCE	8	SENSITIVE	1	RESISTANCE	8
Strain 51	P.aeruginosa	Bal Fluid	SENSITIVE	1	SENSITIVE	1	SENSITIVE	1
Strain 52	P.aeruginosa	Wound Swab	SENSITIVE	0.5	SENSITIVE	1	SENSITIVE	1
Strain 53	P.aeruginosa	Urine	RESISTANCE	8	SENSITIVE	2	RESISTANCE	8
Strain 54	P.aeruginosa	Urine	RESISTANCE	8	SENSITIVE	1	RESISTANCE	8
Strain 55	P.aeruginosa	Endotracheal aspirates	SENSITIVE	2	SENSITIVE	2	SENSITIVE	1
Strain 56	P.aeruginosa	Endotracheal aspirates	RESISTANCE	4	SENSITIVE	1	RESISTANCE	8
Strain 57	P.aeruginosa	pleural fluid	SENSITIVE	0.5	SENSITIVE	1	SENSITIVE	1
Strain 58	P.aeruginosa	Wound Swab	SENSITIVE	1	SENSITIVE	1	SENSITIVE	1
Strain 59	P.aeruginosa	Wound Swab	RESISTANCE	8	RESISTANCE	4	RESISTANCE	8
Strain 60	P.aeruginosa	pleural fluid	SENSITIVE	1	SENSITIVE	1	SENSITIVE	1
Strain 61	P.aeruginosa	Wound Swab	SENSITIVE	0.5	SENSITIVE	1	SENSITIVE	1
Strain 62	P.aeruginosa	Wound Swab	SENSITIVE	1	SENSITIVE	1	SENSITIVE	1
Strain 63	P.aeruginosa	Blood	SENSITIVE	0.5	SENSITIVE	1	SENSITIVE	1
Strain 64	P.aeruginosa	Blood	SENSITIVE	2	RESISTANCE	4	RESISTANCE	16
Strain 65	P.aeruginosa	Blood	SENSITIVE	0.5	SENSITIVE	1	SENSITIVE	1
Strain 66	P.aeruginosa	Blood	RESISTANCE	16	SENSITIVE	1	RESISTANCE	8
Strain 67	P.aeruginosa	Blood	SENSITIVE	2	RESISTANCE	4	SENSITIVE	2
Strain 68	P.aeruginosa	Endotracheal aspirates	SENSITIVE	0.5	SENSITIVE	1	SENSITIVE	1
Strain 69	P.aeruginosa	Wound Swab	SENSITIVE	2	SENSITIVE	1	SENSITIVE	2
Strain 70	P.aeruginosa	Endotracheal aspirates	RESISTANCE	16	SENSITIVE	1	RESISTANCE	8
Strain 71	P.aeruginosa	Knee aspirate	SENSITIVE	2	SENSITIVE	1	SENSITIVE	1
Strain 72	P.aeruginosa	Wound Swab	SENSITIVE	1	SENSITIVE	1	SENSITIVE	2
Strain 73	P.aeruginosa	Blood	RESISTANCE	8	SENSITIVE	2	RESISTANCE	8
Strain 74	P.aeruginosa	Bal Fluid	SENSITIVE	2	SENSITIVE	1	RESISTANCE	8
Strain 75	P.aeruginosa	Pus	SENSITIVE	1	SENSITIVE	1	SENSITIVE	0.5
Strain 76	P.aeruginosa	Blood	RESISTANCE	8	SENSITIVE	1	RESISTANCE	4
Strain 77	P.aeruginosa	Bal Fluid	SENSITIVE	2	SENSITIVE	1	SENSITIVE	2
Strain 78	P.aeruginosa		SENSITIVE	0.5	SENSITIVE	1	SENSITIVE	1
Strain 79	P.aeruginosa	Urine	SENSITIVE	0.5	SENSITIVE	1	SENSITIVE	1
Strain 80	P.aeruginosa	pleural fluid	RESISTANCE	4	SENSITIVE	0.5	RESISTANCE	16
Strain 81	P.aeruginosa	Endotracheal aspirates	SENSITIVE	1	SENSITIVE	1	SENSITIVE	1
Strain 82	P.aeruginosa	Wound Swab	SENSITIVE	0.5	SENSITIVE	1	SENSITIVE	1
Strain 83	P.aeruginosa	pleural fluid	SENSITIVE	0.5	SENSITIVE	0.5	SENSITIVE	0.5
Strain 84	P.aeruginosa	Wound Swab	SENSITIVE	0.5	SENSITIVE	1	SENSITIVE	1
Strain 85	P.aeruginosa	Wound Swab	RESISTANCE	8	SENSITIVE	1	RESISTANCE	16
Strain 86	P.aeruginosa	Blood	SENSITIVE	0.5	SENSITIVE	2	RESISTANCE	4
Strain 87	P.aeruginosa	Blood	SENSITIVE	0.5	SENSITIVE	1	SENSITIVE	1
Strain 88	P.aeruginosa	Blood	SENSITIVE	0.5	SENSITIVE	1	SENSITIVE	1
Strain 89	P.aeruginosa	Blood	SENSITIVE	2	SENSITIVE	1	SENSITIVE	1
Strain 90	P.aeruginosa	Blood	RESISTANCE	8	SENSITIVE	1	RESISTANCE	8
Strain 91	P.aeruginosa	pleural fluid	SENSITIVE	1	SENSITIVE	1	SENSITIVE	1
Strain 92	P.aeruginosa	Urine	SENSITIVE	2	SENSITIVE	2	SENSITIVE	1
Strain 93	P.aeruginosa	pleural fluid	SENSITIVE	0.5	SENSITIVE	1	SENSITIVE	1
Strain 94	P.aeruginosa	Knee aspirate	SENSITIVE	0.5	SENSITIVE	1	SENSITIVE	1
Strain 95	P.aeruginosa	Wound Swab	RESISTANCE	4	SENSITIVE	1	RESISTANCE	16
Strain 96	P.aeruginosa	Blood	SENSITIVE	1	SENSITIVE	1	SENSITIVE	1
Strain 97	P.aeruginosa	Blood	SENSITIVE	0.5	SENSITIVE	1	SENSITIVE	0.5
Strain 98	P.aeruginosa	Blood	SENSITIVE	0.5	SENSITIVE	0.5	SENSITIVE	1
Strain 99	P.aeruginosa	Bal Fluid	RESISTANCE	8	SENSITIVE	1	RESISTANCE	16
Strain 100	P.aeruginosa	Pus	SENSITIVE	0.5	SENSITIVE	1	SENSITIVE	1
Strain 101	P.aeruginosa	Pus	SENSITIVE	0.5	SENSITIVE	1	SENSITIVE	1
Strain 102	P.aeruginosa	Pus	SENSITIVE	2	SENSITIVE	1	SENSITIVE	2
Strain 103	P.aeruginosa	Pus	RESISTANCE	4	SENSITIVE	2	RESISTANCE	16
Strain 104	P.aeruginosa	Pus	SENSITIVE	0.5	SENSITIVE	1	SENSITIVE	1
Strain 105	P.aeruginosa	Pus	SENSITIVE	1	SENSITIVE	1	SENSITIVE	1
Strain 106	P.aeruginosa	Pus	SENSITIVE	0.5	SENSITIVE	1	SENSITIVE	1
Strain 107	P.aeruginosa	Pus	RESISTANCE	8	SENSITIVE	1	RESISTANCE	4
Strain 108	P.aeruginosa	Pus	SENSITIVE	1	SENSITIVE	1	SENSITIVE	1
Strain 109	P.aeruginosa	Pus	SENSITIVE	1	SENSITIVE	1	SENSITIVE	1
Strain 110	P.aeruginosa	Knee aspirate	SENSITIVE	1	SENSITIVE	1	SENSITIVE	1
Strain 111	P.aeruginosa	Wound Swab	SENSITIVE	1	SENSITIVE	1	SENSITIVE	1
Strain 112	P.aeruginosa	Knee aspirate	RESISTANCE	8	RESISTANCE	4	RESISTANCE	8
Strain 113	P.aeruginosa	Wound Swab	RESISTANCE	8	RESISTANCE	8	RESISTANCE	8
Strain 114	P.aeruginosa	Wound Swab	RESISTANCE	16	RESISTANCE	4	RESISTANCE	4
Strain 115	P.aeruginosa	Endotracheal aspirates	RESISTANCE	4	SENSITIVE	1	RESISTANCE	16
Strain 116	P.aeruginosa	Wound Swab	SENSITIVE	1	SENSITIVE	1	SENSITIVE	1
Strain 117	P.aeruginosa	Wound Swab	RESISTANCE	16	RESISTANCE	16	RESISTANCE	16
Strain 118	P.aeruginosa	Endotracheal aspirates	SENSITIVE	1	SENSITIVE	1	SENSITIVE	1
Strain 119	P.aeruginosa	Endotracheal aspirates	RESISTANCE	8	RESISTANCE	8	RESISTANCE	8
Strain 120	P.aeruginosa	Endotracheal aspirates	RESISTANCE	4	RESISTANCE	4	RESISTANCE	16
Strain 121	P.aeruginosa	Endotracheal aspirates	RESISTANCE	16	SENSITIVE	1	RESISTANCE	16
Strain 122	P.aeruginosa	Endotracheal aspirates	SENSITIVE	1	SENSITIVE	2	SENSITIVE	1
Strain 123	P.aeruginosa	Endotracheal aspirates	RESISTANCE	8	RESISTANCE	8	RESISTANCE	8
Strain 124	P.aeruginosa	Endotracheal aspirates	SENSITIVE	0.5	SENSITIVE	0.5	SENSITIVE	2
Strain 125	P.aeruginosa	Endotracheal aspirates	RESISTANCE	8	RESISTANCE	8	RESISTANCE	8
Strain 126	P.aeruginosa	Urine	RESISTANCE	16	RESISTANCE	4	RESISTANCE	8
Strain 127	P.aeruginosa	Urine	SENSITIVE	0.5	SENSITIVE	1	SENSITIVE	1
Strain 128	P.aeruginosa	Urine	RESISTANCE	4	SENSITIVE	1	RESISTANCE	16
Strain 129	P.aeruginosa	Blood	SENSITIVE	0.5	SENSITIVE	1	SENSITIVE	1
Strain 130	P.aeruginosa	Blood	SENSITIVE	1	SENSITIVE	1	SENSITIVE	1
Strain 131	P.aeruginosa	Blood	SENSITIVE	0.5	SENSITIVE	1	SENSITIVE	1
Strain 132	P.aeruginosa	Blood	RESISTANCE	8	SENSITIVE	1	RESISTANCE	4
Strain 133	P.aeruginosa	Blood	SENSITIVE	0.5	SENSITIVE	1	SENSITIVE	1
Strain 134	P.aeruginosa	Wound Swab	RESISTANCE	4	SENSITIVE	1	RESISTANCE	4
Strain 135	P.aeruginosa	Urine	SENSITIVE	0.5	SENSITIVE	1	SENSITIVE	2
Strain 136	P.aeruginosa	Urine	RESISTANCE	8	SENSITIVE	1	RESISTANCE	16
Strain 137	P.aeruginosa	Urine	SENSITIVE	0.5	SENSITIVE	0.5	SENSITIVE	1
Strain 138	P.aeruginosa	Pus	RESISTANCE	8	SENSITIVE	2	RESISTANCE	4
Strain 139	P.aeruginosa	Pus	RESISTANCE	8	SENSITIVE	1	RESISTANCE	16
Strain 140	P.aeruginosa	Blood	SENSITIVE	1	SENSITIVE	1	SENSITIVE	1
Strain 141	P.aeruginosa	Tissue Biopsy	RESISTANCE	4	SENSITIVE	1	RESISTANCE	4
Strain 142	P.aeruginosa	Blood	SENSITIVE	0.5	SENSITIVE	1	SENSITIVE	1
Strain 143	P.aeruginosa	Bal Fluid	SENSITIVE	0.5	SENSITIVE	1	SENSITIVE	1
Strain 144	P.aeruginosa	Blood	SENSITIVE	0.5	SENSITIVE	1	SENSITIVE	1
Strain 145	P.aeruginosa	Bal Fluid	RESISTANCE	16	RESISTANCE	16	RESISTANCE	8
Strain 146	P.aeruginosa	Wound Swab	SENSITIVE	0.5	SENSITIVE	1	SENSITIVE	1
Strain 147	P.aeruginosa	Urine	SENSITIVE	1	SENSITIVE	1	SENSITIVE	1
Strain 148	P.aeruginosa	Urine	SENSITIVE	0.5	SENSITIVE	1	SENSITIVE	1
Strain 149	P.aeruginosa	Endotracheal aspirates	SENSITIVE	1	SENSITIVE	1	SENSITIVE	1
Strain 150	P.aeruginosa	Endotracheal aspirates	RESISTANCE	8	RESISTANCE	8	RESISTANCE	8
Strain 151	P.aeruginosa	pleural fluid	RESISTANCE	4	RESISTANCE	4	RESISTANCE	4
Strain 152	P.aeruginosa	Endotracheal aspirates	RESISTANCE	4	RESISTANCE	4	RESISTANCE	4
Strain 153	P.aeruginosa	Ascitic fluid	SENSITIVE	0.5	SENSITIVE	1	SENSITIVE	0.5
Strain 154	P.aeruginosa	pleural fluid	SENSITIVE	0.5	SENSITIVE	0.5	SENSITIVE	1
Strain 155	P.aeruginosa	Wound Swab	RESISTANCE	8	SENSITIVE	1	RESISTANCE	8
Strain 156	P.aeruginosa	synovial fluid	SENSITIVE	1	SENSITIVE	1	SENSITIVE	1
Strain 157	P.aeruginosa	Blood	SENSITIVE	2	SENSITIVE	1	SENSITIVE	1
Strain 158	P.aeruginosa	Blood	SENSITIVE	0.5	SENSITIVE	1	SENSITIVE	1
Strain 159	P.aeruginosa	Blood	RESISTANCE	8	RESISTANCE	8	RESISTANCE	8
Strain 160	P.aeruginosa	Blood	RESISTANCE	4	RESISTANCE	4	RESISTANCE	4
Strain 161	P.aeruginosa	Blood	RESISTANCE	16	RESISTANCE	16	RESISTANCE	4
Strain 162	P.aeruginosa	pleural fluid	SENSITIVE	2	SENSITIVE	1	SENSITIVE	1
Strain 163	P.aeruginosa	Wound Swab	RESISTANCE	4	SENSITIVE	1	RESISTANCE	16
Strain 164	P.aeruginosa	pleural fluid	SENSITIVE	0.5	SENSITIVE	0.5	SENSITIVE	1
Strain 165	P.aeruginosa	Wound Swab	RESISTANCE	4	RESISTANCE	4	RESISTANCE	4
Strain 166	P.aeruginosa	Wound Swab	RESISTANCE	16	RESISTANCE	8	RESISTANCE	4
Strain 167	P.aeruginosa	Blood	SENSITIVE	0.5	SENSITIVE	1	SENSITIVE	1
Strain 168	P.aeruginosa	Bal Fluid	RESISTANCE	4	RESISTANCE	4	RESISTANCE	4
Strain 169	P.aeruginosa	Bal Fluid	SENSITIVE	1	SENSITIVE	1	SENSITIVE	1
Strain 170	P.aeruginosa	Blood	SENSITIVE	1	SENSITIVE	1	SENSITIVE	1
Strain 171	P.aeruginosa	Bal Fluid	RESISTANCE	4	SENSITIVE	1	RESISTANCE	4
Strain 172	P.aeruginosa	Blood	SENSITIVE	1	SENSITIVE	1	SENSITIVE	1
Strain 173	P.aeruginosa	Urine	SENSITIVE	0.5	SENSITIVE	1	SENSITIVE	1
Strain 174	P.aeruginosa	Endotracheal aspirates	SENSITIVE	0.5	SENSITIVE	1	RESISTANCE	4
Strain 175	P.aeruginosa	Wound Swab	RESISTANCE	16	SENSITIVE	1	RESISTANCE	4
Strain 176	P.aeruginosa	Wound Swab	SENSITIVE	0.5	SENSITIVE	1	SENSITIVE	0.5
Strain 177	P.aeruginosa	pleural fluid	SENSITIVE	2	SENSITIVE	1	SENSITIVE	1
Strain 178	P.aeruginosa	Endotracheal aspirates	SENSITIVE	1	SENSITIVE	1	SENSITIVE	1
Strain 179	P.aeruginosa	synovial fluid	SENSITIVE	0.5	SENSITIVE	1	SENSITIVE	1
Strain 180	P.aeruginosa	Blood	SENSITIVE	0.5	SENSITIVE	1	SENSITIVE	0.5
Strain 181	P.aeruginosa	Blood	SENSITIVE	1	SENSITIVE	1	SENSITIVE	1
Strain 182	P.aeruginosa	Blood	SENSITIVE	1	SENSITIVE	1	SENSITIVE	1
Strain 183	P.aeruginosa	Blood	SENSITIVE	1	SENSITIVE	1	SENSITIVE	1
Strain 184	P.aeruginosa	Blood	SENSITIVE	0.5	SENSITIVE	1	SENSITIVE	1
Strain 185	P.aeruginosa	pleural fluid	SENSITIVE	0.5	SENSITIVE	1	SENSITIVE	1
Strain 186	P.aeruginosa	Ascitic fluid	SENSITIVE	0.5	SENSITIVE	1	SENSITIVE	1
Strain 187	P.aeruginosa	pleural fluid	SENSITIVE	1	SENSITIVE	1	SENSITIVE	1
Strain 188	P.aeruginosa	Knee aspirate	SENSITIVE	1	SENSITIVE	1	SENSITIVE	1
Strain 189	P.aeruginosa	Endotracheal aspirates	SENSITIVE	0.5	SENSITIVE	1	SENSITIVE	1
Strain 190	P.aeruginosa	Blood	SENSITIVE	0.5	SENSITIVE	2	SENSITIVE	2
Strain 191	P.aeruginosa	Bal Fluid	SENSITIVE	1	SENSITIVE	1	SENSITIVE	1
Strain 192	P.aeruginosa	Urine	SENSITIVE	0.5	SENSITIVE	1	SENSITIVE	1
Strain 193	P.aeruginosa	Pus	SENSITIVE	0.5	SENSITIVE	1	SENSITIVE	1
Strain 194	P.aeruginosa	Blood	SENSITIVE	2	SENSITIVE	1	SENSITIVE	1
Strain 195	P.aeruginosa	Bal Fluid	SENSITIVE	1	SENSITIVE	1	SENSITIVE	1
Strain 196	P.aeruginosa	Blood	SENSITIVE	1	SENSITIVE	1	SENSITIVE	1
Strain 197	P.aeruginosa	Bal Fluid	RESISTANCE	8	SENSITIVE	2	RESISTANCE	8
Strain 198	P.aeruginosa	Wound Swab	SENSITIVE	1	SENSITIVE	1	SENSITIVE	1
Strain 199	P.aeruginosa	Urine	RESISTANCE	8	SENSITIVE	1	RESISTANCE	4
Strain 200	P.aeruginosa	Urine	SENSITIVE	0.5	SENSITIVE	1	SENSITIVE	2
Strain 201	P.aeruginosa	Urine	SENSITIVE	0.5	SENSITIVE	1	SENSITIVE	0.5
Strain 202	P.aeruginosa	Pus	SENSITIVE	0.5	SENSITIVE	1	SENSITIVE	1
Strain 203	P.aeruginosa	Pus	SENSITIVE	2	SENSITIVE	2	SENSITIVE	1
Strain 204	P.aeruginosa	Blood	SENSITIVE	2	SENSITIVE	2	SENSITIVE	1
Strain 205	P.aeruginosa	Tissue Biopsy	SENSITIVE	2	SENSITIVE	1	SENSITIVE	1
Strain 206	P.aeruginosa	Bal Fluid	SENSITIVE	2	SENSITIVE	1	SENSITIVE	2
Strain 207	P.aeruginosa	Blood	SENSITIVE	0.5	SENSITIVE	1	SENSITIVE	1
Strain 208	P.aeruginosa	Bal Fluid	SENSITIVE	0.5	SENSITIVE	1	SENSITIVE	1
Strain 209	P.aeruginosa	Blood	SENSITIVE	1	SENSITIVE	1	SENSITIVE	1
Strain 210	P.aeruginosa	Wound Swab	SENSITIVE	2	SENSITIVE	2	RESISTANCE	8
Strain 211	P.aeruginosa	Urine	SENSITIVE	1	SENSITIVE	1	SENSITIVE	1
Strain 212	P.aeruginosa	Urine	SENSITIVE	0.5	SENSITIVE	0.5	SENSITIVE	1
Strain 213	P.aeruginosa	Endotracheal aspirates	SENSITIVE	1	SENSITIVE	1	SENSITIVE	1
Strain 214	P.aeruginosa	Urine	SENSITIVE	2	SENSITIVE	1	SENSITIVE	1
Strain 215	P.aeruginosa	Wound Swab	SENSITIVE	2	SENSITIVE	2	SENSITIVE	1
Strain 216	P.aeruginosa	pleural fluid	SENSITIVE	0.5	SENSITIVE	2	SENSITIVE	1
Strain 217	P.aeruginosa	Ascitic fluid	SENSITIVE	1	SENSITIVE	1	SENSITIVE	1
Strain 218	P.aeruginosa	Endotracheal aspirates	SENSITIVE	2	SENSITIVE	2	RESISTANCE	4
Strain 219	P.aeruginosa	Endotracheal aspirates	RESISTANCE	4	SENSITIVE	2	RESISTANCE	16
Strain 220	P.aeruginosa	Endotracheal aspirates	SENSITIVE	0.5	SENSITIVE	0.5	SENSITIVE	0.5
Strain 221	P.aeruginosa	Blood	SENSITIVE	2	SENSITIVE	2	SENSITIVE	1
Strain 222	P.aeruginosa	Blood	SENSITIVE	2	SENSITIVE	2	SENSITIVE	1
Strain 223	P.aeruginosa	Blood	SENSITIVE	0.5	SENSITIVE	1	SENSITIVE	0.5
Strain 224	P.aeruginosa	Pus	SENSITIVE	2	SENSITIVE	2	RESISTANCE	4
Strain 225	P.aeruginosa	Blood	SENSITIVE	2	SENSITIVE	2	SENSITIVE	1
Strain 226	P.aeruginosa	pleural fluid	SENSITIVE	2	SENSITIVE	2	SENSITIVE	1
Strain 227	P.aeruginosa	Ascitic fluid	SENSITIVE	0.5	SENSITIVE	0.5	SENSITIVE	1
Strain 228	P.aeruginosa	pleural fluid	SENSITIVE	0.5	SENSITIVE	1	SENSITIVE	1
Strain 229	P.aeruginosa	Endotracheal aspirates	SENSITIVE	0.5	SENSITIVE	1	SENSITIVE	1
Strain 230	P.aeruginosa	synovial fluid	SENSITIVE	2	SENSITIVE	2	SENSITIVE	1
Strain 231	P.aeruginosa	Blood	SENSITIVE	0.5	SENSITIVE	1	SENSITIVE	1
Strain 232	P.aeruginosa	Bal Fluid	SENSITIVE	2	SENSITIVE	2	RESISTANCE	4
Strain 233	P.aeruginosa	Blood	SENSITIVE	2	SENSITIVE	2	SENSITIVE	2
Strain 234	P.aeruginosa	Blood	SENSITIVE	2	SENSITIVE	2	SENSITIVE	1
Strain 235	P.aeruginosa	Bal Fluid	SENSITIVE	2	SENSITIVE	2	SENSITIVE	1
Strain 236	P.aeruginosa	Blood	SENSITIVE	2	SENSITIVE	2	SENSITIVE	2
Strain 237	P.aeruginosa	Urine	SENSITIVE	2	SENSITIVE	2	RESISTANCE	4
Strain 238	P.aeruginosa	Wound Swab	SENSITIVE	2	SENSITIVE	2	SENSITIVE	1
Strain 239	P.aeruginosa	pleural fluid	SENSITIVE	1	SENSITIVE	1	SENSITIVE	1
Strain 240	P.aeruginosa	Ascitic fluid	SENSITIVE	1	SENSITIVE	1	SENSITIVE	1
Strain 241	P.aeruginosa	Endotracheal aspirates	RESISTANCE	4	SENSITIVE	1	RESISTANCE	8
Strain 242	P.aeruginosa	Knee aspirate	SENSITIVE	0.5	SENSITIVE	0.5	SENSITIVE	1
Strain 243	P.aeruginosa	synovial fluid	SENSITIVE	1	SENSITIVE	1	SENSITIVE	1
Strain 244	P.aeruginosa	Blood	SENSITIVE	0.5	SENSITIVE	0.5	SENSITIVE	2
Strain 245	P.aeruginosa	Blood	SENSITIVE	2	SENSITIVE	2	SENSITIVE	1
Strain 246	P.aeruginosa	Blood	RESISTANCE	4	SENSITIVE	2	RESISTANCE	4
Strain 247	P.aeruginosa	Blood	SENSITIVE	1	SENSITIVE	1	SENSITIVE	1
Strain 248	P.aeruginosa	Blood	SENSITIVE	0.5	SENSITIVE	0.5	SENSITIVE	1
Strain 249	P.aeruginosa	pleural fluid	SENSITIVE	2	SENSITIVE	2	SENSITIVE	1
Strain 250	P.aeruginosa	Ascitic fluid	SENSITIVE	2	SENSITIVE	2	SENSITIVE	1
Strain 251	P.aeruginosa	pleural fluid	RESISTANCE	8	SENSITIVE	1	RESISTANCE	4
Strain 252	P.aeruginosa	Knee aspirate	SENSITIVE	2	SENSITIVE	1	SENSITIVE	1
Strain 253	P.aeruginosa	synovial fluid	SENSITIVE	0.5	SENSITIVE	0.5	SENSITIVE	0.5
Strain 254	P.aeruginosa	Blood	SENSITIVE	2	SENSITIVE	2	SENSITIVE	1
Strain 255	P.aeruginosa	Blood	SENSITIVE	2	SENSITIVE	1	SENSITIVE	1
Strain 256	P.aeruginosa	Bal Fluid	SENSITIVE	2	SENSITIVE	2	SENSITIVE	1
Strain 257	P.aeruginosa	Blood	SENSITIVE	2	SENSITIVE	1	SENSITIVE	1
Strain 258	P.aeruginosa	Pus	SENSITIVE	0.5	SENSITIVE	1	SENSITIVE	1
Strain 259	P.aeruginosa	Pus	SENSITIVE	0.5	SENSITIVE	1	SENSITIVE	0.5
Strain 260	P.aeruginosa	Pus	SENSITIVE	2	SENSITIVE	1	SENSITIVE	1
Strain 261	P.aeruginosa	Pus	SENSITIVE	2	SENSITIVE	2	SENSITIVE	1
Strain 262	P.aeruginosa	Tissue Biopsy	SENSITIVE	0.5	SENSITIVE	0.5	SENSITIVE	2
Strain 263	P.aeruginosa	Pus	SENSITIVE	2	SENSITIVE	2	SENSITIVE	1
Strain 264	P.aeruginosa	Pus	SENSITIVE	1	SENSITIVE	1	SENSITIVE	1
Strain 265	P.aeruginosa	Tissue Biopsy	SENSITIVE	2	SENSITIVE	2	SENSITIVE	1
Strain 266	P.aeruginosa	Pus	SENSITIVE	2	SENSITIVE	1	SENSITIVE	1
Strain 267	P.aeruginosa	Pus	SENSITIVE	2	SENSITIVE	2	SENSITIVE	2
Strain 268	P.aeruginosa	Tissue Biopsy	RESISTANCE	8	SENSITIVE	1	RESISTANCE	4
Strain 269	P.aeruginosa	Knee aspirate	SENSITIVE	2	SENSITIVE	2	SENSITIVE	1
Strain 270	P.aeruginosa	Knee aspirate	SENSITIVE	2	SENSITIVE	2	SENSITIVE	1
Strain 271	P.aeruginosa	Endotracheal aspirates	SENSITIVE	0.5	SENSITIVE	1	SENSITIVE	1
Strain 272	P.aeruginosa	Endotracheal aspirates	SENSITIVE	1	SENSITIVE	1	SENSITIVE	1
Strain 273	P.aeruginosa	Tissue Biopsy	SENSITIVE	2	SENSITIVE	2	SENSITIVE	1
Strain 274	P.aeruginosa	Endotracheal aspirates	SENSITIVE	0.5	SENSITIVE	0.5	SENSITIVE	0.5
Strain 275	P.aeruginosa	Tissue Biopsy	SENSITIVE	2	SENSITIVE	2	SENSITIVE	2
Strain 276	P.aeruginosa	Endotracheal aspirates	SENSITIVE	2	SENSITIVE	2	SENSITIVE	1
Strain 277	P.aeruginosa	Endotracheal aspirates	RESISTANCE	4	SENSITIVE	2	RESISTANCE	4
Strain 278	P.aeruginosa	Endotracheal aspirates	RESISTANCE	8	SENSITIVE	2	RESISTANCE	16
Strain 279	P.aeruginosa	Urine	SENSITIVE	2	SENSITIVE	2	SENSITIVE	1
Strain 280	P.aeruginosa	Urine	SENSITIVE	2	SENSITIVE	2	SENSITIVE	1
Strain 281	P.aeruginosa	Urine	SENSITIVE	2	SENSITIVE	2	SENSITIVE	1
Strain 282	P.aeruginosa	Blood	SENSITIVE	0.5	SENSITIVE	0.5	SENSITIVE	1
Strain 283	P.aeruginosa	Blood	RESISTANCE	8	SENSITIVE	1	RESISTANCE	4
Strain 284	P.aeruginosa	Blood	SENSITIVE	2	SENSITIVE	1	SENSITIVE	1
Strain 285	P.aeruginosa	Blood	SENSITIVE	2	SENSITIVE	1	SENSITIVE	1
Strain 286	P.aeruginosa	Blood	SENSITIVE	2	SENSITIVE	1	SENSITIVE	2
Strain 287	P.aeruginosa	Wound Swab	SENSITIVE	2	SENSITIVE	1	SENSITIVE	1
Strain 288	P.aeruginosa	Urine	SENSITIVE	2	SENSITIVE	1	SENSITIVE	2
Strain 289	P.aeruginosa	Tissue Biopsy	SENSITIVE	2	SENSITIVE	2	SENSITIVE	1
Strain 290	P.aeruginosa	Urine	SENSITIVE	2	SENSITIVE	1	SENSITIVE	1
Strain 291	P.aeruginosa	Pus	SENSITIVE	2	SENSITIVE	1	SENSITIVE	1
Strain 292	P.aeruginosa	Pus	RESISTANCE	4	SENSITIVE	2	RESISTANCE	4
Strain 293	P.aeruginosa	Blood	SENSITIVE	0.5	SENSITIVE	1	SENSITIVE	2
Strain 294	P.aeruginosa	Tissue Biopsy	SENSITIVE	2	SENSITIVE	2	SENSITIVE	1
Strain 295	P.aeruginosa	Bal Fluid	SENSITIVE	2	SENSITIVE	2	SENSITIVE	2
Strain 296	P.aeruginosa	Bal Fluid	SENSITIVE	0.5	SENSITIVE	1	SENSITIVE	1
Strain 297	P.aeruginosa	Blood	SENSITIVE	1	SENSITIVE	1	SENSITIVE	1
Strain 298	P.aeruginosa	Bal Fluid	SENSITIVE	1	SENSITIVE	1	SENSITIVE	1
Strain 299	P.aeruginosa	Wound Swab	SENSITIVE	0.5	SENSITIVE	0.5	SENSITIVE	0.5
Strain 300	P.aeruginosa	Urine	SENSITIVE	1	SENSITIVE	1	SENSITIVE	1
Strain 301	P.aeruginosa	Urine	SENSITIVE	1	SENSITIVE	1	SENSITIVE	1
Strain 302	P.aeruginosa	Endotracheal aspirates	SENSITIVE	2	SENSITIVE	2	SENSITIVE	2
Strain 303	P.aeruginosa	Tissue Biopsy	SENSITIVE	0.5	SENSITIVE	0.5	SENSITIVE	1
Strain 304	P.aeruginosa	pleural fluid	SENSITIVE	2	SENSITIVE	2	SENSITIVE	1
Strain 305	P.aeruginosa	Endotracheal aspirates	SENSITIVE	2	SENSITIVE	2	SENSITIVE	1
Strain 306	P.aeruginosa	Ascitic fluid	SENSITIVE	0.5	SENSITIVE	1	SENSITIVE	0.5
Strain 307	P.aeruginosa	pleural fluid	SENSITIVE	0.5	SENSITIVE	0.5	SENSITIVE	0.5
Strain 308	P.aeruginosa	Knee aspirate	SENSITIVE	0.5	SENSITIVE	1	SENSITIVE	0.5
Strain 309	P.aeruginosa	synovial fluid	RESISTANCE	8	SENSITIVE	2	RESISTANCE	4
Strain 310	P.aeruginosa	Blood	SENSITIVE	0.5	SENSITIVE	0.5	SENSITIVE	0.5
Strain 311	P.aeruginosa	Blood	RESISTANCE	8	SENSITIVE	2	RESISTANCE	16
Strain 312	P.aeruginosa	Blood	SENSITIVE	2	SENSITIVE	2	SENSITIVE	1
Strain 313	P.aeruginosa	Blood	SENSITIVE	2	SENSITIVE	2	SENSITIVE	2
Strain 314	P.aeruginosa	Blood	SENSITIVE	2	SENSITIVE	2	SENSITIVE	2
Strain 315	P.aeruginosa	pleural fluid	RESISTANCE	8	SENSITIVE	2	RESISTANCE	4
Strain 316	P.aeruginosa	Ascitic fluid	SENSITIVE	0.5	SENSITIVE	0.5	SENSITIVE	2
Strain 317	P.aeruginosa	pleural fluid	SENSITIVE	2	SENSITIVE	2	SENSITIVE	1
Strain 318	P.aeruginosa	Knee aspirate	SENSITIVE	2	SENSITIVE	2	SENSITIVE	1
Strain 319	P.aeruginosa	synovial fluid	SENSITIVE	0.5	SENSITIVE	1	SENSITIVE	0.5
Strain 320	P.aeruginosa	Blood	SENSITIVE	2	SENSITIVE	2	SENSITIVE	1
Strain 321	P.aeruginosa	Blood	SENSITIVE	2	SENSITIVE	2	SENSITIVE	2
Strain 322	P.aeruginosa	Blood	SENSITIVE	2	SENSITIVE	2	SENSITIVE	2
Strain 323	P.aeruginosa	Bal Fluid	SENSITIVE	2	SENSITIVE	1	SENSITIVE	1
Strain 324	P.aeruginosa	Blood	SENSITIVE	0.5	SENSITIVE	0.5	SENSITIVE	0.5
Strain 325	P.aeruginosa	Bal Fluid	RESISTANCE	16	SENSITIVE	0.5	RESISTANCE	4
Strain 326	P.aeruginosa	Urine	SENSITIVE	2	SENSITIVE	2	SENSITIVE	1
Strain 327	P.aeruginosa	pleural fluid	SENSITIVE	2	SENSITIVE	2	SENSITIVE	1
Strain 328	P.aeruginosa	Endotracheal aspirates	SENSITIVE	0.5	SENSITIVE	1	SENSITIVE	1
Strain 329	P.aeruginosa	Endotracheal aspirates	SENSITIVE	2	SENSITIVE	2	SENSITIVE	2
Strain 330	P.aeruginosa	pleural fluid	SENSITIVE	0.5	SENSITIVE	0.5	SENSITIVE	0.5
Strain 331	P.aeruginosa	Knee aspirate	SENSITIVE	0.5	SENSITIVE	1	SENSITIVE	1
Strain 332	P.aeruginosa	synovial fluid	SENSITIVE	2	SENSITIVE	2	SENSITIVE	1
Strain 333	P.aeruginosa	Blood	SENSITIVE	0.5	SENSITIVE	0.5	SENSITIVE	0.5
Strain 334	P.aeruginosa	Blood	SENSITIVE	2	SENSITIVE	2	SENSITIVE	2
Strain 335	P.aeruginosa	Blood	SENSITIVE	2	SENSITIVE	2	SENSITIVE	1
Strain 336	P.aeruginosa	Blood	SENSITIVE	2	SENSITIVE	2	SENSITIVE	2
Strain 337	P.aeruginosa	Blood	SENSITIVE	1	SENSITIVE	1	SENSITIVE	1
Strain 338	P.aeruginosa	Wound Swab	SENSITIVE	2	SENSITIVE	2	SENSITIVE	1
Strain 339	P.aeruginosa	Ascitic fluid	SENSITIVE	1	SENSITIVE	1	SENSITIVE	1
Strain 340	P.aeruginosa	pleural fluid	SENSITIVE	0.5	SENSITIVE	1	SENSITIVE	1
Strain 341	P.aeruginosa	Endotracheal aspirates	SENSITIVE	0.5	SENSITIVE	1	SENSITIVE	0.5
Strain 342	P.aeruginosa	Endotracheal aspirates	SENSITIVE	2	SENSITIVE	2	SENSITIVE	1
Strain 343	P.aeruginosa	Blood	SENSITIVE	2	SENSITIVE	2	SENSITIVE	1
Strain 344	P.aeruginosa	Blood	SENSITIVE	2	SENSITIVE	2	SENSITIVE	2
Strain 345	P.aeruginosa	Blood	SENSITIVE	2	SENSITIVE	1	SENSITIVE	1
Strain 346	P.aeruginosa	Blood	SENSITIVE	2	SENSITIVE	1	SENSITIVE	2
Strain 347	P.aeruginosa	Bal Fluid	SENSITIVE	2	SENSITIVE	2	SENSITIVE	1
Strain 348	P.aeruginosa	Bal Fluid	SENSITIVE	2	SENSITIVE	1	SENSITIVE	1
Strain 349	P.aeruginosa	Blood	RESISTANCE	8	SENSITIVE	2	RESISTANCE	8
Strain 350	P.aeruginosa	Bal Fluid	SENSITIVE	0.5	SENSITIVE	0.5	SENSITIVE	0.5
Strain 351	P.aeruginosa	Wound Swab	SENSITIVE	2	SENSITIVE	2	SENSITIVE	2
Strain 352	P.aeruginosa	Urine	SENSITIVE	2	SENSITIVE	2	SENSITIVE	1
Strain 353	P.aeruginosa	Urine	SENSITIVE	1	SENSITIVE	1	SENSITIVE	1
Strain 354	P.aeruginosa	Urine	RESISTANCE	8	SENSITIVE	2	RESISTANCE	16
Strain 355	P.aeruginosa	Pus	SENSITIVE	1	SENSITIVE	1	SENSITIVE	1
Strain 356	P.aeruginosa	Pus	SENSITIVE	1	SENSITIVE	1	SENSITIVE	1
Strain 357	P.aeruginosa	Blood	SENSITIVE	2	SENSITIVE	2	SENSITIVE	2
Strain 358	P.aeruginosa	Tissue Biopsy	SENSITIVE	0.5	SENSITIVE	0.5	SENSITIVE	1
Strain 359	P.aeruginosa	Blood	SENSITIVE	2	SENSITIVE	2	SENSITIVE	1
Strain 360	P.aeruginosa	Blood	SENSITIVE	2	SENSITIVE	2	SENSITIVE	2
Strain 361	P.aeruginosa	Bal Fluid	SENSITIVE	2	SENSITIVE	2	SENSITIVE	1
Strain 362	P.aeruginosa	Blood	RESISTANCE	8	SENSITIVE	1	RESISTANCE	4
Strain 363	P.aeruginosa	Wound Swab	SENSITIVE	0.5	SENSITIVE	1	SENSITIVE	0.5
Strain 364	P.aeruginosa	Urine	RESISTANCE	8	SENSITIVE	2	RESISTANCE	4
Strain 365	P.aeruginosa	Urine	SENSITIVE	0.5	SENSITIVE	1	SENSITIVE	0.5
Strain 366	P.aeruginosa	Endotracheal aspirates	SENSITIVE	0.5	SENSITIVE	0.5	SENSITIVE	1
Strain 367	P.aeruginosa	Endotracheal aspirates	SENSITIVE	2	SENSITIVE	2	SENSITIVE	1
Strain 368	P.aeruginosa	pleural fluid	SENSITIVE	0.5	SENSITIVE	0.5	SENSITIVE	0.5
Strain 369	P.aeruginosa	Blood	SENSITIVE	2	SENSITIVE	2	SENSITIVE	2
Strain 370	P.aeruginosa	Blood	RESISTANCE	4	SENSITIVE	2	RESISTANCE	4
Strain 371	P.aeruginosa	Endotracheal aspirates	SENSITIVE	2	SENSITIVE	2	SENSITIVE	1
Strain 372	P.aeruginosa	Ascitic fluid	SENSITIVE	0.5	SENSITIVE	0.5	SENSITIVE	0.5
Strain 373	P.aeruginosa	Wound Swab	SENSITIVE	2	SENSITIVE	2	SENSITIVE	2
Strain 374	P.aeruginosa	Knee aspirate	SENSITIVE	0.5	SENSITIVE	0.5	SENSITIVE	1
Strain 375	P.aeruginosa	Endotracheal aspirates	RESISTANCE	8	SENSITIVE	2	RESISTANCE	16
Strain 376	P.aeruginosa	Blood	SENSITIVE	0.5	SENSITIVE	0.5	SENSITIVE	0.5
Strain 377	P.aeruginosa	Bal Fluid	SENSITIVE	0.5	SENSITIVE	0.5	SENSITIVE	1
Strain 378	P.aeruginosa	Urine	SENSITIVE	1	SENSITIVE	1	SENSITIVE	1
Strain 379	P.aeruginosa	Pus	RESISTANCE	4	SENSITIVE	1	RESISTANCE	4
Strain 380	P.aeruginosa	Blood	RESISTANCE	8	SENSITIVE	1	RESISTANCE	4
Strain 381	P.aeruginosa	Bal Fluid	SENSITIVE	2	SENSITIVE	2	SENSITIVE	1
Strain 382	P.aeruginosa	Blood	RESISTANCE	8	RESISTANCE	4	RESISTANCE	4
Strain 383	P.aeruginosa	Bal Fluid	SENSITIVE	1	SENSITIVE	1	SENSITIVE	1
Strain 384	P.aeruginosa	Wound Swab	SENSITIVE	2	SENSITIVE	2	SENSITIVE	1
Strain 385	P.aeruginosa	Urine	RESISTANCE	4	SENSITIVE	2	RESISTANCE	16
Strain 386	P.aeruginosa	Urine	SENSITIVE	0.5	SENSITIVE	1	SENSITIVE	0.5
Strain 387	P.aeruginosa	Urine	SENSITIVE	0.5	SENSITIVE	1	SENSITIVE	1
Strain 388	P.aeruginosa	Pus	SENSITIVE	2	SENSITIVE	2	SENSITIVE	1
Strain 389	P.aeruginosa	Pus	SENSITIVE	0.5	SENSITIVE	0.5	SENSITIVE	0.5
Strain 390	P.aeruginosa	Blood	SENSITIVE	2	SENSITIVE	2	SENSITIVE	1
Strain 391	P.aeruginosa	Tissue Biopsy	SENSITIVE	0.5	SENSITIVE	1	SENSITIVE	1
Strain 392	P.aeruginosa	Bal Fluid	SENSITIVE	1	SENSITIVE	1	SENSITIVE	1
Strain 393	P.aeruginosa	Bal Fluid	SENSITIVE	0.5	SENSITIVE	1	SENSITIVE	1
Strain 394	P.aeruginosa	Bal Fluid	SENSITIVE	2	SENSITIVE	2	SENSITIVE	2
Strain 395	P.aeruginosa	Bal Fluid	SENSITIVE	2	SENSITIVE	2	SENSITIVE	1
Strain 396	P.aeruginosa	Wound Swab	SENSITIVE	0.5	SENSITIVE	0.5	SENSITIVE	0.5
Strain 397	P.aeruginosa	Urine	SENSITIVE	1	SENSITIVE	1	SENSITIVE	1
Strain 398	P.aeruginosa	Urine	SENSITIVE	0.5	SENSITIVE	1	SENSITIVE	0.5
Strain 399	P.aeruginosa	Endotracheal aspirates	RESISTANCE	16	SENSITIVE	2	RESISTANCE	4
Strain 400	P.aeruginosa	Urine	SENSITIVE	1	SENSITIVE	1	SENSITIVE	1
Strain 401	P.aeruginosa	pleural fluid	SENSITIVE	1	SENSITIVE	1	SENSITIVE	1
Strain 402	P.aeruginosa	pleural fluid	SENSITIVE	2	SENSITIVE	2	SENSITIVE	2
Strain 403	P.aeruginosa	Endotracheal aspirates	SENSITIVE	1	SENSITIVE	1	SENSITIVE	1
Strain 404	P.aeruginosa	pleural fluid	SENSITIVE	2	SENSITIVE	2	SENSITIVE	1
Strain 405	P.aeruginosa	Knee aspirate	SENSITIVE	2	SENSITIVE	2	SENSITIVE	1
Strain 406	P.aeruginosa	Endotracheal aspirates	SENSITIVE	2	SENSITIVE	2	SENSITIVE	1
Strain 407	P.aeruginosa	Blood	SENSITIVE	0.5	SENSITIVE	0.5	SENSITIVE	0.5
Strain 408	P.aeruginosa	Blood	SENSITIVE	2	SENSITIVE	1	SENSITIVE	1
Strain 409	P.aeruginosa	Blood	SENSITIVE	2	SENSITIVE	1	SENSITIVE	1
Strain 410	P.aeruginosa	Pus	SENSITIVE	1	SENSITIVE	1	SENSITIVE	1
Strain 411	P.aeruginosa	Blood	SENSITIVE	2	SENSITIVE	2	SENSITIVE	2
Strain 412	P.aeruginosa	Endotracheal aspirates	SENSITIVE	0.5	SENSITIVE	0.5	SENSITIVE	1
Strain 413	P.aeruginosa	Ascitic fluid	SENSITIVE	1	SENSITIVE	1	SENSITIVE	1
Strain 414	P.aeruginosa	pleural fluid	SENSITIVE	0.5	SENSITIVE	0.5	SENSITIVE	0.5
Strain 415	P.aeruginosa	Endotracheal aspirates	SENSITIVE	1	SENSITIVE	1	SENSITIVE	1
Strain 416	P.aeruginosa	Endotracheal aspirates	SENSITIVE	1	SENSITIVE	1	SENSITIVE	1
Strain 417	P.aeruginosa	Blood	RESISTANCE	4	SENSITIVE	1	RESISTANCE	8
Strain 418	P.aeruginosa	Bal Fluid	SENSITIVE	1	SENSITIVE	1	SENSITIVE	1
Strain 419	P.aeruginosa	Bal Fluid	SENSITIVE	0.5	SENSITIVE	0.5	SENSITIVE	1
Strain 420	P.aeruginosa	Bal Fluid	SENSITIVE	1	SENSITIVE	1	SENSITIVE	1
Strain 421	P.aeruginosa	Bal Fluid	SENSITIVE	2	SENSITIVE	2	SENSITIVE	1
Strain 422	P.aeruginosa	Bal Fluid	SENSITIVE	1	SENSITIVE	1	SENSITIVE	1
Strain 423	P.aeruginosa	Urine	RESISTANCE	8	SENSITIVE	1	RESISTANCE	16
Strain 424	P.aeruginosa	Endotracheal aspirates	SENSITIVE	2	SENSITIVE	1	SENSITIVE	2
Strain 425	P.aeruginosa	pleural fluid	SENSITIVE	2	SENSITIVE	2	SENSITIVE	2
Strain 426	P.aeruginosa	Ascitic fluid	SENSITIVE	2	SENSITIVE	1	SENSITIVE	1
Strain 427	P.aeruginosa	pleural fluid	SENSITIVE	1	SENSITIVE	1	SENSITIVE	1
Strain 428	P.aeruginosa	Endotracheal aspirates	SENSITIVE	2	SENSITIVE	2	SENSITIVE	1
Strain 429	P.aeruginosa	synovial fluid	SENSITIVE	0.5	SENSITIVE	0.5	SENSITIVE	0.5
Strain 430	P.aeruginosa	Blood	SENSITIVE	2	SENSITIVE	2	SENSITIVE	1
Strain 431	P.aeruginosa	Blood	SENSITIVE	1	SENSITIVE	1	SENSITIVE	1
Strain 432	P.aeruginosa	Blood	SENSITIVE	2	SENSITIVE	2	SENSITIVE	1
Strain 433	P.aeruginosa	Blood	SENSITIVE	1	SENSITIVE	1	SENSITIVE	1
Strain 434	P.aeruginosa	Blood	SENSITIVE	2	SENSITIVE	1	SENSITIVE	2
Strain 435	P.aeruginosa	pleural fluid	SENSITIVE	1	SENSITIVE	1	SENSITIVE	1
Strain 436	P.aeruginosa	Endotracheal aspirates	SENSITIVE	2	SENSITIVE	2	SENSITIVE	2
Strain 437	P.aeruginosa	pleural fluid	SENSITIVE	0.5	SENSITIVE	1	SENSITIVE	0.5
Strain 438	P.aeruginosa	Knee aspirate	RESISTANCE	4	SENSITIVE	1	RESISTANCE	4
Strain 439	P.aeruginosa	synovial fluid	RESISTANCE	16	SENSITIVE	1	RESISTANCE	4
Strain 440	P.aeruginosa	Blood	SENSITIVE	1	SENSITIVE	1	SENSITIVE	1
Strain 441	P.aeruginosa	Bal Fluid	SENSITIVE	1	SENSITIVE	1	SENSITIVE	1
Strain 442	P.aeruginosa	Bal Fluid	SENSITIVE	2	SENSITIVE	2	SENSITIVE	1
Strain 443	P.aeruginosa	Bal Fluid	RESISTANCE	4	SENSITIVE	1	RESISTANCE	4
Strain 444	P.aeruginosa	Pus	SENSITIVE	0.5	SENSITIVE	0.5	SENSITIVE	1
Strain 445	P.aeruginosa	Pus	SENSITIVE	2	SENSITIVE	2	SENSITIVE	1
Strain 446	P.aeruginosa	Pus	SENSITIVE	2	SENSITIVE	2	SENSITIVE	2
Strain 447	P.aeruginosa	Pus	SENSITIVE	1	SENSITIVE	1	SENSITIVE	1
Strain 448	P.aeruginosa	Tissue Biopsy	SENSITIVE	2	SENSITIVE	1	SENSITIVE	2
Strain 449	P.aeruginosa	Pus	SENSITIVE	2	SENSITIVE	2	SENSITIVE	1
Strain 450	P.aeruginosa	Pus	SENSITIVE	0.5	SENSITIVE	1	SENSITIVE	1
Strain 451	P.aeruginosa	Tissue Biopsy	SENSITIVE	2	SENSITIVE	2	SENSITIVE	1
Strain 452	P.aeruginosa	Pus	SENSITIVE	1	SENSITIVE	1	SENSITIVE	1
Strain 453	P.aeruginosa	Pus	SENSITIVE	2	SENSITIVE	1	SENSITIVE	2
Strain 454	P.aeruginosa	Tissue Biopsy	SENSITIVE	2	SENSITIVE	2	SENSITIVE	1
Strain 455	P.aeruginosa	Knee aspirate	SENSITIVE	0.5	SENSITIVE	1	SENSITIVE	0.5
Strain 456	P.aeruginosa	Knee aspirate	RESISTANCE	8	SENSITIVE	1	RESISTANCE	16
Strain 457	P.aeruginosa	Endotracheal aspirates	SENSITIVE	1	SENSITIVE	1	SENSITIVE	1
Strain 458	P.aeruginosa	Endotracheal aspirates	SENSITIVE	0.5	SENSITIVE	0.5	SENSITIVE	0.5
Strain 459	P.aeruginosa	Tissue Biopsy	SENSITIVE	1	SENSITIVE	1	SENSITIVE	1
Strain 460	P.aeruginosa	Endotracheal aspirates	SENSITIVE	2	SENSITIVE	1	SENSITIVE	1
Strain 461	P.aeruginosa	Tissue Biopsy	SENSITIVE	0.5	SENSITIVE	1	SENSITIVE	0.5
Strain 462	P.aeruginosa	Endotracheal aspirates	SENSITIVE	1	SENSITIVE	1	SENSITIVE	1
Strain 463	P.aeruginosa	Endotracheal aspirates	SENSITIVE	2	SENSITIVE	2	SENSITIVE	2
Strain 464	P.aeruginosa	Endotracheal aspirates	SENSITIVE	0.5	SENSITIVE	1	SENSITIVE	0.5
Strain 465	P.aeruginosa	Urine	SENSITIVE	1	SENSITIVE	1	SENSITIVE	1
Strain 466	P.aeruginosa	Urine	SENSITIVE	2	SENSITIVE	2	SENSITIVE	1
Strain 467	P.aeruginosa	Urine	SENSITIVE	1	SENSITIVE	1	SENSITIVE	1
Strain 468	P.aeruginosa	Blood	SENSITIVE	0.5	SENSITIVE	0.5	SENSITIVE	0.5
Strain 469	P.aeruginosa	Blood	SENSITIVE	1	SENSITIVE	1	SENSITIVE	1
Strain 470	P.aeruginosa	Blood	SENSITIVE	1	SENSITIVE	1	SENSITIVE	1
Strain 471	P.aeruginosa	Blood	RESISTANCE	8	SENSITIVE	0.5	RESISTANCE	8
Strain 472	P.aeruginosa	Bal Fluid	SENSITIVE	2	SENSITIVE	2	SENSITIVE	1
Strain 473	P.aeruginosa	Wound Swab	SENSITIVE	1	SENSITIVE	1	SENSITIVE	1
Strain 474	P.aeruginosa	Urine	SENSITIVE	1	SENSITIVE	1	SENSITIVE	1
Strain 475	P.aeruginosa	Tissue Biopsy	SENSITIVE	2	SENSITIVE	1	SENSITIVE	1
Strain 476	P.aeruginosa	Urine	SENSITIVE	2	SENSITIVE	2	SENSITIVE	2
Strain 477	P.aeruginosa	Pus	SENSITIVE	0.5	SENSITIVE	0.5	SENSITIVE	0.5
Strain 478	P.aeruginosa	Pus	SENSITIVE	1	SENSITIVE	1	SENSITIVE	1
Strain 479	P.aeruginosa	Blood	SENSITIVE	1	SENSITIVE	1	SENSITIVE	1
Strain 480	P.aeruginosa	Tissue Biopsy	SENSITIVE	0.5	SENSITIVE	0.5	SENSITIVE	0.5
Strain 481	P.aeruginosa	Bal Fluid	SENSITIVE	2	SENSITIVE	2	SENSITIVE	2
Strain 482	P.aeruginosa	Bal Fluid	SENSITIVE	0.5	SENSITIVE	1	SENSITIVE	1
Strain 483	P.aeruginosa	Bal Fluid	SENSITIVE	2	SENSITIVE	2	SENSITIVE	1
Strain 484	P.aeruginosa	Bal Fluid	RESISTANCE	8	SENSITIVE	1	RESISTANCE	16
Strain 485	P.aeruginosa	Wound Swab	SENSITIVE	1	SENSITIVE	1	SENSITIVE	1
Strain 486	P.aeruginosa	Urine	SENSITIVE	1	SENSITIVE	1	SENSITIVE	1
Strain 487	P.aeruginosa	Urine	SENSITIVE	2	SENSITIVE	1	SENSITIVE	1
Strain 488	P.aeruginosa	Endotracheal aspirates	SENSITIVE	1	SENSITIVE	1	SENSITIVE	1
Strain 489	P.aeruginosa	Tissue Biopsy	SENSITIVE	0.5	SENSITIVE	0.5	SENSITIVE	0.5
Strain 490	P.aeruginosa	Wound Swab	SENSITIVE	2	SENSITIVE	2	SENSITIVE	1
Strain 491	P.aeruginosa	pleural fluid	SENSITIVE	0.5	SENSITIVE	0.5	SENSITIVE	0.5
Strain 492	P.aeruginosa	Ascitic fluid	SENSITIVE	1	SENSITIVE	1	SENSITIVE	1
Strain 493	P.aeruginosa	pleural fluid	SENSITIVE	2	SENSITIVE	2	SENSITIVE	2
Strain 494	P.aeruginosa	Knee aspirate	SENSITIVE	1	SENSITIVE	1	SENSITIVE	1
Strain 495	P.aeruginosa	synovial fluid	RESISTANCE	8	SENSITIVE	1	RESISTANCE	4
Strain 496	P.aeruginosa	Blood	SENSITIVE	0.5	SENSITIVE	0.5	SENSITIVE	1
Strain 497	P.aeruginosa	Urine	SENSITIVE	1	SENSITIVE	1	SENSITIVE	1
Strain 498	P.aeruginosa	Blood	SENSITIVE	1	SENSITIVE	1	SENSITIVE	1
Strain 499	P.aeruginosa	Blood	SENSITIVE	1	SENSITIVE	1	SENSITIVE	1
Strain 500	P.aeruginosa	Blood	SENSITIVE	2	SENSITIVE	2	SENSITIVE	2
Strain 501	P.aeruginosa	Endotracheal aspirates	SENSITIVE	0.5	SENSITIVE	1	SENSITIVE	0.5
Strain 502	P.aeruginosa	Ascitic fluid	SENSITIVE	2	SENSITIVE	2	SENSITIVE	1
Strain 503	P.aeruginosa	pleural fluid	SENSITIVE	2	SENSITIVE	1	SENSITIVE	1
Strain 504	P.aeruginosa	Knee aspirate	SENSITIVE	0.5	SENSITIVE	0.5	SENSITIVE	1
Strain 505	P.aeruginosa	synovial fluid	SENSITIVE	1	SENSITIVE	1	SENSITIVE	1
Strain 506	P.aeruginosa	Blood	SENSITIVE	2	SENSITIVE	1	SENSITIVE	2
Strain 507	P.aeruginosa	Bal Fluid	SENSITIVE	2	SENSITIVE	2	SENSITIVE	1
Strain 508	P.aeruginosa	Bal Fluid	SENSITIVE	2	SENSITIVE	1	SENSITIVE	2
Strain 509	P.aeruginosa	Bal Fluid	SENSITIVE	2	SENSITIVE	1	SENSITIVE	1
Strain 510	P.aeruginosa	Wound Swab	SENSITIVE	1	SENSITIVE	1	SENSITIVE	1
Strain 511	P.aeruginosa	Bal Fluid	SENSITIVE	2	SENSITIVE	2	SENSITIVE	1
Strain 512	P.aeruginosa	Urine	SENSITIVE	1	SENSITIVE	1	SENSITIVE	1
Strain 513	P.aeruginosa	pleural fluid	SENSITIVE	0.5	SENSITIVE	0.5	SENSITIVE	0.5
Strain 514	P.aeruginosa	pleural fluid	SENSITIVE	2	SENSITIVE	2	SENSITIVE	1
Strain 515	P.aeruginosa	Ascitic fluid	SENSITIVE	2	SENSITIVE	2	SENSITIVE	2
Strain 516	P.aeruginosa	pleural fluid	SENSITIVE	1	SENSITIVE	1	SENSITIVE	1
Strain 517	P.aeruginosa	Knee aspirate	SENSITIVE	1	SENSITIVE	1	SENSITIVE	1
Strain 518	P.aeruginosa	Endotracheal aspirates	RESISTANCE	8	RESISTANCE	8	RESISTANCE	8
Strain 519	P.aeruginosa	Blood	RESISTANCE	8	RESISTANCE	8	RESISTANCE	8
Strain 520	P.aeruginosa	Blood	SENSITIVE	1	SENSITIVE	1	SENSITIVE	1
Strain 521	P.aeruginosa	Knee aspirate	SENSITIVE	1	SENSITIVE	1	SENSITIVE	1
Strain 522	P.aeruginosa	Blood	SENSITIVE	2	SENSITIVE	2	SENSITIVE	1
Strain 523	P.aeruginosa	Blood	SENSITIVE	1	SENSITIVE	1	SENSITIVE	1
Strain 524	P.aeruginosa	Pus	RESISTANCE	4	SENSITIVE	2	RESISTANCE	16
Strain 525	P.aeruginosa	Pus	SENSITIVE	2	SENSITIVE	2	SENSITIVE	1
Strain 526	P.aeruginosa	Pus	SENSITIVE	1	SENSITIVE	1	SENSITIVE	1
Strain 527	P.aeruginosa	Pus	SENSITIVE	1	SENSITIVE	1	SENSITIVE	1
Strain 528	P.aeruginosa	Pus	SENSITIVE	1	SENSITIVE	1	SENSITIVE	1
Strain 529	P.aeruginosa	Pus	SENSITIVE	0.5	SENSITIVE	0.5	SENSITIVE	0.5
Strain 530	P.aeruginosa	Pus	SENSITIVE	0.5	SENSITIVE	0.5	SENSITIVE	0.5
Strain 531	P.aeruginosa	Pus	SENSITIVE	1	SENSITIVE	1	SENSITIVE	1
Strain 532	P.aeruginosa	Pus	SENSITIVE	2	SENSITIVE	2	SENSITIVE	1
Strain 533	P.aeruginosa	Pus	SENSITIVE	1	SENSITIVE	1	SENSITIVE	1
Strain 534	P.aeruginosa	Endotracheal aspirates	SENSITIVE	2	SENSITIVE	2	SENSITIVE	1
Strain 535	P.aeruginosa	Knee aspirate	SENSITIVE	2	SENSITIVE	2	SENSITIVE	1
Strain 536	P.aeruginosa	Endotracheal aspirates	SENSITIVE	1	SENSITIVE	1	SENSITIVE	1
Strain 537	P.aeruginosa	Knee aspirate	SENSITIVE	0.5	SENSITIVE	0.5	SENSITIVE	1
Strain 538	P.aeruginosa	Endotracheal aspirates	SENSITIVE	1	SENSITIVE	1	SENSITIVE	1
Strain 539	P.aeruginosa	Knee aspirate	RESISTANCE	8	SENSITIVE	1	RESISTANCE	4
Strain 540	P.aeruginosa	Endotracheal aspirates	SENSITIVE	2	SENSITIVE	2	SENSITIVE	2
Strain 541	P.aeruginosa	Endotracheal aspirates	SENSITIVE	2	SENSITIVE	2	SENSITIVE	2
Strain 542	P.aeruginosa	Endotracheal aspirates	SENSITIVE	2	SENSITIVE	2	SENSITIVE	1
Strain 543	P.aeruginosa	Endotracheal aspirates	SENSITIVE	2	SENSITIVE	2	SENSITIVE	1
Strain 544	P.aeruginosa	Endotracheal aspirates	SENSITIVE	2	SENSITIVE	2	SENSITIVE	1
Strain 545	P.aeruginosa	Endotracheal aspirates	SENSITIVE	1	SENSITIVE	1	SENSITIVE	1
Strain 546	P.aeruginosa	Endotracheal aspirates	SENSITIVE	2	SENSITIVE	2	SENSITIVE	1
Strain 547	P.aeruginosa	Endotracheal aspirates	SENSITIVE	0.5	SENSITIVE	0.5	SENSITIVE	0.5
Strain 548	P.aeruginosa	Endotracheal aspirates	SENSITIVE	2	SENSITIVE	1	SENSITIVE	2
Strain 549	P.aeruginosa	Endotracheal aspirates	RESISTANCE	8	SENSITIVE	2	RESISTANCE	16
Strain 550	P.aeruginosa	Urine	SENSITIVE	1	SENSITIVE	1	SENSITIVE	1
Strain 551	P.aeruginosa	Urine	SENSITIVE	1	SENSITIVE	1	SENSITIVE	1
Strain 552	P.aeruginosa	Urine	SENSITIVE	2	SENSITIVE	2	SENSITIVE	1
Strain 553	P.aeruginosa	Blood	SENSITIVE	0.5	SENSITIVE	0.5	SENSITIVE	0.5
Strain 554	P.aeruginosa	Blood	RESISTANCE	4	SENSITIVE	1	RESISTANCE	8
Strain 555	P.aeruginosa	Blood	SENSITIVE	1	SENSITIVE	1	SENSITIVE	1
Strain 556	P.aeruginosa	Blood	SENSITIVE	0.5	SENSITIVE	0.5	SENSITIVE	1
Strain 557	P.aeruginosa	Bal Fluid	SENSITIVE	1	SENSITIVE	1	SENSITIVE	1
Strain 558	P.aeruginosa	Wound Swab	SENSITIVE	2	SENSITIVE	2	SENSITIVE	2
Strain 559	P.aeruginosa	Urine	SENSITIVE	0.5	SENSITIVE	0.5	SENSITIVE	0.5
Strain 560	P.aeruginosa	Urine	SENSITIVE	1	SENSITIVE	1	SENSITIVE	1
Strain 561	P.aeruginosa	Urine	SENSITIVE	2	SENSITIVE	2	SENSITIVE	1
Strain 562	P.aeruginosa	Pus	SENSITIVE	1	SENSITIVE	1	SENSITIVE	1
Strain 563	P.aeruginosa	Pus	SENSITIVE	0.5	SENSITIVE	0.5	SENSITIVE	0.5
Strain 564	P.aeruginosa	Blood	SENSITIVE	1	SENSITIVE	1	SENSITIVE	1
Strain 565	P.aeruginosa	Tissue Biopsy	SENSITIVE	0.5	SENSITIVE	0.5	SENSITIVE	1
Strain 566	P.aeruginosa	Bal Fluid	SENSITIVE	1	SENSITIVE	1	SENSITIVE	1
Strain 567	P.aeruginosa	Bal Fluid	SENSITIVE	2	SENSITIVE	1	SENSITIVE	1
Strain 568	P.aeruginosa	Bal Fluid	SENSITIVE	1	SENSITIVE	1	SENSITIVE	1
Strain 569	P.aeruginosa	Bal Fluid	RESISTANCE	16	SENSITIVE	0.5	RESISTANCE	8
Strain 570	P.aeruginosa	Wound Swab	SENSITIVE	2	SENSITIVE	1	SENSITIVE	1
Strain 571	P.aeruginosa	Urine	SENSITIVE	1	SENSITIVE	1	SENSITIVE	1
Strain 572	P.aeruginosa	Urine	SENSITIVE	2	SENSITIVE	2	SENSITIVE	2
Strain 573	P.aeruginosa	Endotracheal aspirates	SENSITIVE	1	SENSITIVE	1	SENSITIVE	1
Strain 574	P.aeruginosa	Endotracheal aspirates	SENSITIVE	0.5	SENSITIVE	0.5	SENSITIVE	1
Strain 575	P.aeruginosa	Endotracheal aspirates	SENSITIVE	2	SENSITIVE	1	SENSITIVE	1
Strain 576	P.aeruginosa	pleural fluid	RESISTANCE	16	SENSITIVE	1	RESISTANCE	16
Strain 577	P.aeruginosa	Endotracheal aspirates	SENSITIVE	0.5	SENSITIVE	0.5	SENSITIVE	0.5
Strain 578	P.aeruginosa	pleural fluid	SENSITIVE	0.5	SENSITIVE	0.5	SENSITIVE	0.5
Strain 579	P.aeruginosa	Knee aspirate	SENSITIVE	2	SENSITIVE	2	SENSITIVE	2
Strain 580	P.aeruginosa	synovial fluid	SENSITIVE	1	SENSITIVE	1	SENSITIVE	1
Strain 581	P.aeruginosa	Blood	SENSITIVE	0.5	SENSITIVE	0.5	SENSITIVE	0.5
Strain 582	P.aeruginosa	Blood	SENSITIVE	1	SENSITIVE	1	SENSITIVE	1
Strain 583	P.aeruginosa	Blood	RESISTANCE	16	SENSITIVE	2	RESISTANCE	16
Strain 584	P.aeruginosa	Blood	SENSITIVE	1	SENSITIVE	1	SENSITIVE	1
Strain 585	P.aeruginosa	Blood	SENSITIVE	2	SENSITIVE	2	SENSITIVE	1
Strain 586	P.aeruginosa	pleural fluid	SENSITIVE	1	SENSITIVE	1	SENSITIVE	1
Strain 587	P.aeruginosa	Ascitic fluid	SENSITIVE	0.5	SENSITIVE	0.5	SENSITIVE	1
Strain 588	P.aeruginosa	Endotracheal aspirates	SENSITIVE	1	SENSITIVE	1	SENSITIVE	1
Strain 589	P.aeruginosa	Knee aspirate	SENSITIVE	1	SENSITIVE	1	SENSITIVE	1
Strain 590	P.aeruginosa	synovial fluid	SENSITIVE	2	SENSITIVE	2	SENSITIVE	2
Strain 591	P.aeruginosa	Blood	SENSITIVE	1	SENSITIVE	1	SENSITIVE	1
Strain 592	P.aeruginosa	Bal Fluid	SENSITIVE	1	SENSITIVE	1	SENSITIVE	1
Strain 593	P.aeruginosa	Bal Fluid	SENSITIVE	2	SENSITIVE	2	SENSITIVE	1
Strain 594	P.aeruginosa	Bal Fluid	SENSITIVE	0.5	SENSITIVE	0.5	SENSITIVE	0.5
Strain 595	P.aeruginosa	Bal Fluid	SENSITIVE	0.5	SENSITIVE	0.5	SENSITIVE	0.5
Strain 596	P.aeruginosa	Bal Fluid	SENSITIVE	2	SENSITIVE	2	SENSITIVE	1
Strain 597	P.aeruginosa	Urine	SENSITIVE	1	SENSITIVE	1	SENSITIVE	1
Strain 598	P.aeruginosa	pleural fluid	SENSITIVE	0.5	SENSITIVE	0.5	SENSITIVE	1
Strain 599	P.aeruginosa	Wound Swab	SENSITIVE	2	SENSITIVE	2	SENSITIVE	1
Strain 600	P.aeruginosa	Ascitic fluid	SENSITIVE	1	SENSITIVE	1	SENSITIVE	1
Strain 601	P.aeruginosa	Bal Fluid	SENSITIVE	2	SENSITIVE	2	SENSITIVE	2
Strain 602	P.aeruginosa	Knee aspirate	SENSITIVE	2	SENSITIVE	2	SENSITIVE	1
Strain 603	P.aeruginosa	synovial fluid	SENSITIVE	1	SENSITIVE	1	SENSITIVE	1
Strain 604	P.aeruginosa	Blood	SENSITIVE	0.5	SENSITIVE	0.5	SENSITIVE	0.5
Strain 605	P.aeruginosa	Blood	SENSITIVE	2	SENSITIVE	2	SENSITIVE	1
Strain 606	P.aeruginosa	Blood	SENSITIVE	1	SENSITIVE	1	SENSITIVE	1
Strain 607	P.aeruginosa	Blood	SENSITIVE	1	SENSITIVE	1	SENSITIVE	1
Strain 608	P.aeruginosa	Blood	SENSITIVE	0.5	SENSITIVE	0.5	SENSITIVE	0.5
Strain 609	P.aeruginosa	Endotracheal aspirates	RESISTANCE	16	SENSITIVE	0.5	RESISTANCE	16
Strain 610	P.aeruginosa	Ascitic fluid	SENSITIVE	1	SENSITIVE	1	SENSITIVE	1
Strain 611	P.aeruginosa	Endotracheal aspirates	SENSITIVE	0.5	SENSITIVE	0.5	SENSITIVE	0.5
Strain 612	P.aeruginosa	Knee aspirate	SENSITIVE	1	SENSITIVE	1	SENSITIVE	1
Strain 613	P.aeruginosa	synovial fluid	SENSITIVE	1	SENSITIVE	1	SENSITIVE	1
Strain 614	P.aeruginosa	Blood	RESISTANCE	16	SENSITIVE	2	RESISTANCE	16
Strain 615	P.aeruginosa	Bal Fluid	SENSITIVE	1	SENSITIVE	1	SENSITIVE	1
Strain 616	P.aeruginosa	Bal Fluid	SENSITIVE	2	SENSITIVE	2	SENSITIVE	2
Strain 617	P.aeruginosa	Bal Fluid	SENSITIVE	2	SENSITIVE	2	SENSITIVE	2
Strain 618	P.aeruginosa	Bal Fluid	SENSITIVE	2	SENSITIVE	2	SENSITIVE	1
Strain 619	P.aeruginosa	Bal Fluid	SENSITIVE	1	SENSITIVE	1	SENSITIVE	1
Strain 620	P.aeruginosa	Blood	SENSITIVE	2	SENSITIVE	2	SENSITIVE	1
Strain 621	P.aeruginosa	Bal Fluid	SENSITIVE	1	SENSITIVE	1	SENSITIVE	1
Strain 622	P.aeruginosa	Wound Swab	SENSITIVE	1	SENSITIVE	1	SENSITIVE	1
Strain 623	P.aeruginosa	Urine	SENSITIVE	2	SENSITIVE	2	SENSITIVE	1
Strain 624	P.aeruginosa	Urine	SENSITIVE	1	SENSITIVE	1	SENSITIVE	1
Strain 625	P.aeruginosa	Urine	SENSITIVE	0.5	SENSITIVE	0.5	SENSITIVE	0.5
Strain 626	P.aeruginosa	Pus	SENSITIVE	2	SENSITIVE	2	SENSITIVE	1
Strain 627	P.aeruginosa	Pus	SENSITIVE	1	SENSITIVE	1	SENSITIVE	1
Strain 628	P.aeruginosa	Blood	SENSITIVE	0.5	SENSITIVE	0.5	SENSITIVE	1
Strain 629	P.aeruginosa	Tissue Biopsy	SENSITIVE	2	SENSITIVE	2	SENSITIVE	2
Strain 630	P.aeruginosa	Bal Fluid	SENSITIVE	1	SENSITIVE	1	SENSITIVE	1
Strain 631	P.aeruginosa	Bal Fluid	SENSITIVE	0.5	SENSITIVE	0.5	SENSITIVE	0.5
Strain 632	P.aeruginosa	Bal Fluid	SENSITIVE	1	SENSITIVE	1	SENSITIVE	1
Strain 633	P.aeruginosa	Bal Fluid	RESISTANCE	16	SENSITIVE	1	RESISTANCE	16
Strain 634	P.aeruginosa	Wound Swab	SENSITIVE	0.5	SENSITIVE	0.5	SENSITIVE	0.5
Strain 635	P.aeruginosa	Urine	SENSITIVE	1	SENSITIVE	1	SENSITIVE	1
Strain 636	P.aeruginosa	Urine	SENSITIVE	1	SENSITIVE	1	SENSITIVE	1
Strain 637	P.aeruginosa	Endotracheal aspirates	SENSITIVE	1	SENSITIVE	1	SENSITIVE	1
Strain 638	P.aeruginosa	Endotracheal aspirates	SENSITIVE	1	SENSITIVE	1	SENSITIVE	1
Strain 639	P.aeruginosa	Bal Fluid	SENSITIVE	0.5	SENSITIVE	0.5	SENSITIVE	0.5
Strain 640	P.aeruginosa	Wound Swab	SENSITIVE	0.5	SENSITIVE	0.5	SENSITIVE	1
Strain 641	P.aeruginosa	Ascitic fluid	SENSITIVE	1	SENSITIVE	1	SENSITIVE	1
Strain 642	P.aeruginosa	Bal Fluid	SENSITIVE	0.5	SENSITIVE	0.5	SENSITIVE	0.5
Strain 643	P.aeruginosa	Knee aspirate	SENSITIVE	0.5	SENSITIVE	0.5	SENSITIVE	0.5
Strain 644	P.aeruginosa	synovial fluid	SENSITIVE	1	SENSITIVE	1	SENSITIVE	1
Strain 645	P.aeruginosa	Blood	SENSITIVE	0.5	SENSITIVE	0.5	SENSITIVE	1
Strain 646	P.aeruginosa	Blood	SENSITIVE	0.5	SENSITIVE	0.5	SENSITIVE	0.5
Strain 647	P.aeruginosa	Blood	RESISTANCE	8	SENSITIVE	0.5	RESISTANCE	16
Strain 648	P.aeruginosa	Blood	SENSITIVE	1	SENSITIVE	1	SENSITIVE	1
Strain 649	P.aeruginosa	Blood	SENSITIVE	0.5	SENSITIVE	0.5	SENSITIVE	1
Strain 650	P.aeruginosa	Bal Fluid	SENSITIVE	1	SENSITIVE	1	SENSITIVE	1
Strain 651	P.aeruginosa	Ascitic fluid	SENSITIVE	0.5	SENSITIVE	0.5	SENSITIVE	0.5
Strain 652	P.aeruginosa	pleural fluid	SENSITIVE	1	SENSITIVE	1	SENSITIVE	1
Strain 653	P.aeruginosa	Knee aspirate	SENSITIVE	1	SENSITIVE	1	SENSITIVE	1
Strain 654	P.aeruginosa	synovial fluid	SENSITIVE	0.5	SENSITIVE	0.5	SENSITIVE	0.5
Strain 655	P.aeruginosa	Blood	SENSITIVE	0.5	SENSITIVE	0.5	SENSITIVE	1
Strain 656	P.aeruginosa	Bal Fluid	SENSITIVE	1	SENSITIVE	1	SENSITIVE	1
Strain 657	P.aeruginosa	Bal Fluid	SENSITIVE	2	SENSITIVE	2	SENSITIVE	2
Strain 658	P.aeruginosa	Bal Fluid	SENSITIVE	0.5	SENSITIVE	0.5	SENSITIVE	0.5
Strain 659	P.aeruginosa	Blood	SENSITIVE	2	SENSITIVE	1	SENSITIVE	1
Strain 660	P.aeruginosa	Bal Fluid	SENSITIVE	1	SENSITIVE	1	SENSITIVE	1
Strain 661	P.aeruginosa	Urine	SENSITIVE	1	SENSITIVE	1	SENSITIVE	1
Strain 662	P.aeruginosa	Bal Fluid	SENSITIVE	1	SENSITIVE	1	SENSITIVE	1
Strain 663	P.aeruginosa	pleural fluid	SENSITIVE	1	SENSITIVE	1	SENSITIVE	1
Strain 664	P.aeruginosa	Ascitic fluid	SENSITIVE	0.5	SENSITIVE	0.5	SENSITIVE	1
Strain 665	P.aeruginosa	Urine	SENSITIVE	1	SENSITIVE	1	SENSITIVE	1
Strain 666	P.aeruginosa	Knee aspirate	SENSITIVE	1	SENSITIVE	1	SENSITIVE	1
Strain 667	P.aeruginosa	synovial fluid	SENSITIVE	2	SENSITIVE	1	SENSITIVE	1
Strain 668	P.aeruginosa	Blood	SENSITIVE	1	SENSITIVE	1	SENSITIVE	1
Strain 669	P.aeruginosa	Blood	SENSITIVE	2	SENSITIVE	2	SENSITIVE	1
Strain 670	P.aeruginosa	Blood	SENSITIVE	2	SENSITIVE	2	SENSITIVE	2
Strain 671	P.aeruginosa	Blood	SENSITIVE	0.5	SENSITIVE	0.5	SENSITIVE	0.5
Strain 672	P.aeruginosa	Blood	SENSITIVE	2	SENSITIVE	1	SENSITIVE	1
Strain 673	P.aeruginosa	pleural fluid	SENSITIVE	2	SENSITIVE	2	SENSITIVE	1
Strain 674	P.aeruginosa	Ascitic fluid	SENSITIVE	1	SENSITIVE	1	SENSITIVE	1
Strain 675	P.aeruginosa	Urine	SENSITIVE	2	SENSITIVE	1	SENSITIVE	1
Strain 676	P.aeruginosa	Knee aspirate	SENSITIVE	1	SENSITIVE	1	SENSITIVE	1
Strain 677	P.aeruginosa	synovial fluid	SENSITIVE	2	SENSITIVE	2	SENSITIVE	1
Strain 678	P.aeruginosa	Blood	SENSITIVE	2	SENSITIVE	2	SENSITIVE	2
Strain 679	P.aeruginosa	Bal Fluid	SENSITIVE	1	SENSITIVE	1	SENSITIVE	1
Strain 680	P.aeruginosa	Bal Fluid	SENSITIVE	1	SENSITIVE	1	SENSITIVE	1
Strain 681	P.aeruginosa	Blood	SENSITIVE	2	SENSITIVE	2	SENSITIVE	2
Strain 682	P.aeruginosa	Pus	SENSITIVE	1	SENSITIVE	1	SENSITIVE	1
Strain 683	P.aeruginosa	Pus	SENSITIVE	1	SENSITIVE	1	SENSITIVE	1
Strain 684	P.aeruginosa	Pus	SENSITIVE	1	SENSITIVE	1	SENSITIVE	1
Strain 685	P.aeruginosa	Pus	SENSITIVE	2	SENSITIVE	1	SENSITIVE	1
Strain 686	P.aeruginosa	Pus	SENSITIVE	1	SENSITIVE	1	SENSITIVE	1
Strain 687	P.aeruginosa	Pus	SENSITIVE	1	SENSITIVE	1	SENSITIVE	1
Strain 688	P.aeruginosa	Pus	SENSITIVE	0.5	SENSITIVE	0.5	SENSITIVE	0.5
Strain 689	P.aeruginosa	Pus	SENSITIVE	2	SENSITIVE	2	SENSITIVE	1
Strain 690	P.aeruginosa	Pus	SENSITIVE	1	SENSITIVE	1	SENSITIVE	1
Strain 691	P.aeruginosa	Pus	SENSITIVE	2	SENSITIVE	2	SENSITIVE	2
Strain 692	P.aeruginosa	Knee aspirate	SENSITIVE	0.5	SENSITIVE	0.5	SENSITIVE	1
Strain 693	P.aeruginosa	Knee aspirate	SENSITIVE	1	SENSITIVE	1	SENSITIVE	1
Strain 694	P.aeruginosa	Knee aspirate	SENSITIVE	1	SENSITIVE	1	SENSITIVE	1
Strain 695	P.aeruginosa	Endotracheal aspirates	SENSITIVE	0.5	SENSITIVE	0.5	SENSITIVE	0.5
Strain 696	P.aeruginosa	Endotracheal aspirates	SENSITIVE	2	SENSITIVE	1	SENSITIVE	2
Strain 697	P.aeruginosa	Endotracheal aspirates	SENSITIVE	1	SENSITIVE	1	SENSITIVE	1
Strain 698	P.aeruginosa	Endotracheal aspirates	SENSITIVE	2	SENSITIVE	2	SENSITIVE	1
Strain 699	P.aeruginosa	Endotracheal aspirates	SENSITIVE	0.5	SENSITIVE	0.5	SENSITIVE	1
Strain 700	P.aeruginosa	Endotracheal aspirates	SENSITIVE	2	SENSITIVE	2	SENSITIVE	2
Strain 701	P.aeruginosa	Endotracheal aspirates	SENSITIVE	2	SENSITIVE	1	SENSITIVE	1
Strain 702	P.aeruginosa	Endotracheal aspirates	SENSITIVE	2	SENSITIVE	2	SENSITIVE	1
Strain 703	P.aeruginosa	Urine	SENSITIVE	1	SENSITIVE	1	SENSITIVE	1
Strain 704	P.aeruginosa	Urine	SENSITIVE	2	SENSITIVE	1	SENSITIVE	2
Strain 705	P.aeruginosa	Urine	SENSITIVE	2	SENSITIVE	1	SENSITIVE	1
Strain 706	P.aeruginosa	Blood	SENSITIVE	2	SENSITIVE	2	SENSITIVE	2
Strain 707	P.aeruginosa	Blood	SENSITIVE	2	SENSITIVE	2	SENSITIVE	1
Strain 708	P.aeruginosa	Blood	SENSITIVE	1	SENSITIVE	1	SENSITIVE	1
Strain 709	P.aeruginosa	Blood	SENSITIVE	0.5	SENSITIVE	0.5	SENSITIVE	0.5
Strain 710	P.aeruginosa	Bal Fluid	SENSITIVE	1	SENSITIVE	1	SENSITIVE	1
Strain 711	P.aeruginosa	Wound Swab	SENSITIVE	2	SENSITIVE	2	SENSITIVE	1
Strain 712	P.aeruginosa	Urine	SENSITIVE	1	SENSITIVE	1	SENSITIVE	1
Strain 713	P.aeruginosa	Urine	SENSITIVE	1	SENSITIVE	1	SENSITIVE	1
Strain 714	P.aeruginosa	Urine	SENSITIVE	0.5	SENSITIVE	0.5	SENSITIVE	0.5
Strain 715	P.aeruginosa	Pus	SENSITIVE	1	SENSITIVE	1	SENSITIVE	1
Strain 716	P.aeruginosa	Pus	SENSITIVE	1	SENSITIVE	1	SENSITIVE	1
Strain 717	P.aeruginosa	Blood	SENSITIVE	0.5	SENSITIVE	0.5	SENSITIVE	0.5
Strain 718	P.aeruginosa	Tissue Biopsy	SENSITIVE	0.5	SENSITIVE	0.5	SENSITIVE	1
Strain 719	P.aeruginosa	Bal Fluid	SENSITIVE	2	SENSITIVE	2	SENSITIVE	2
Strain 720	P.aeruginosa	Blood	SENSITIVE	2	SENSITIVE	2	SENSITIVE	2
Strain 721	P.aeruginosa	Bal Fluid	SENSITIVE	2	SENSITIVE	2	SENSITIVE	1
Strain 722	P.aeruginosa	Bal Fluid	SENSITIVE	2	SENSITIVE	2	SENSITIVE	1
Strain 723	P.aeruginosa	Wound Swab	SENSITIVE	1	SENSITIVE	1	SENSITIVE	1
Strain 724	P.aeruginosa	Urine	SENSITIVE	2	SENSITIVE	2	SENSITIVE	2
Strain 725	P.aeruginosa	Urine	SENSITIVE	1	SENSITIVE	1	SENSITIVE	1
Strain 726	P.aeruginosa	Endotracheal aspirates	SENSITIVE	2	SENSITIVE	2	SENSITIVE	1
Strain 727	P.aeruginosa	Endotracheal aspirates	SENSITIVE	0.5	SENSITIVE	1	SENSITIVE	1
Strain 728	P.aeruginosa	pleural fluid	SENSITIVE	2	SENSITIVE	2	SENSITIVE	2
Strain 729	P.aeruginosa	pleural fluid	SENSITIVE	1	SENSITIVE	1	SENSITIVE	1
Strain 730	P.aeruginosa	Ascitic fluid	SENSITIVE	1	SENSITIVE	1	SENSITIVE	1
Strain 731	P.aeruginosa	pleural fluid	SENSITIVE	1	SENSITIVE	1	SENSITIVE	1

## Sheet: Sheet5
Lab ID	Bacteria	Sample	BMD	MIC	VITEK	MIC	CBDE	MIC
Strain 1	E. cloacae	Tissue Biopsy	SENSITIVE	0.5	SENSITIVE	0.5	SENSITIVE	0.5
Strain 2	E. cloacae	Bal Fluid	SENSITIVE	0.5	SENSITIVE	0.5	SENSITIVE	0.5
Strain 3	E. cloacae	Endotracheal aspirates	SENSITIVE	0.5	SENSITIVE	0.5	SENSITIVE	0.5
Strain 4	E. cloacae	Bal Fluid	SENSITIVE	0.5	SENSITIVE	0.5	SENSITIVE	0.5
Strain 5	E. cloacae	Bal Fluid	RESISTANCE	8	RESISTANCE	8	RESISTANCE	8
Strain 6	E. cloacae	Wound Swab	SENSITIVE	1	SENSITIVE	1	SENSITIVE	1
Strain 7	E. cloacae	Urine	SENSITIVE	1	SENSITIVE	1	SENSITIVE	1
Strain 8	E. cloacae	Urine	RESISTANCE	8	RESISTANCE	8	RESISTANCE	8
Strain 9	E. cloacae	Endotracheal aspirates	SENSITIVE	1	SENSITIVE	1	SENSITIVE	1
Strain 10	E. cloacae	Urine	SENSITIVE	0.5	SENSITIVE	0.5	SENSITIVE	0.5
Strain 11	E. cloacae	Tissue Biopsy	SENSITIVE	1	SENSITIVE	1	SENSITIVE	1
Strain 12	E. cloacae	Blood	RESISTANCE	8	RESISTANCE	8	RESISTANCE	8
Strain 13	E. cloacae	Pus	SENSITIVE	0.5	SENSITIVE	0.5	SENSITIVE	0.5
Strain 14	E. cloacae	pleural fluid	SENSITIVE	1	SENSITIVE	1	SENSITIVE	1
Strain 15	E. cloacae	Pus	SENSITIVE	0.5	SENSITIVE	1	SENSITIVE	1
Strain 16	E. cloacae	Wound Swab	RESISTANCE	4	RESISTANCE	4	RESISTANCE	4
Strain 17	E. cloacae	Blood	SENSITIVE	1	SENSITIVE	1	SENSITIVE	1
Strain 18	E. cloacae	Blood	SENSITIVE	0.5	SENSITIVE	0.5	SENSITIVE	0.5
Strain 19	E. cloacae	Blood	SENSITIVE	1	SENSITIVE	1	SENSITIVE	1
Strain 20	E. cloacae	Pus	SENSITIVE	1	SENSITIVE	1	SENSITIVE	1
Strain 21	E. cloacae	Blood	RESISTANCE	8	RESISTANCE	8	RESISTANCE	8
Strain 22	E. cloacae	pleural fluid	SENSITIVE	1	SENSITIVE	1	SENSITIVE	1
Strain 23	E. cloacae	Pus	SENSITIVE	1	SENSITIVE	2	SENSITIVE	0.5
Strain 24	E. cloacae	Pus	SENSITIVE	1	SENSITIVE	1	SENSITIVE	1
Strain 25	E. cloacae	Pus	RESISTANCE	16	RESISTANCE	16	RESISTANCE	16
Strain 26	E. cloacae	Urine	SENSITIVE	0.5	SENSITIVE	0.5	SENSITIVE	0.5
Strain 27	E. cloacae	Blood	RESISTANCE	4	RESISTANCE	4	RESISTANCE	4
Strain 28	E. cloacae	Bal Fluid	SENSITIVE	1	SENSITIVE	1	SENSITIVE	1
Strain 29	E. cloacae	Bal Fluid	RESISTANCE	8	RESISTANCE	8	RESISTANCE	8
Strain 30	E. cloacae	Bal Fluid	SENSITIVE	1	SENSITIVE	1	SENSITIVE	0.5
Strain 31	E. cloacae	Wound Swab	SENSITIVE	1	SENSITIVE	1	SENSITIVE	1
Strain 32	E. cloacae	Bal Fluid	SENSITIVE	2	SENSITIVE	2	RESISTANCE	4
Strain 33	E. cloacae	Urine	SENSITIVE	0.5	SENSITIVE	0.5	SENSITIVE	0.5
Strain 34	E. cloacae	pleural fluid	SENSITIVE	1	SENSITIVE	2	SENSITIVE	1
Strain 35	E. cloacae	pleural fluid	RESISTANCE	8	RESISTANCE	8	RESISTANCE	8
Strain 36	E. cloacae	Endotracheal aspirates	SENSITIVE	0.5	SENSITIVE	0.5	SENSITIVE	0.5
Strain 37	E. cloacae	Blood	SENSITIVE	2	SENSITIVE	2	SENSITIVE	2
Strain 38	E. cloacae	Pus	SENSITIVE	1	SENSITIVE	1	SENSITIVE	1
Strain 39	E. cloacae	Wound Swab	RESISTANCE	16	RESISTANCE	16	RESISTANCE	16
Strain 40	E. cloacae	Blood	SENSITIVE	1	SENSITIVE	1	SENSITIVE	1
Strain 41	E. cloacae	Blood	SENSITIVE	0.5	SENSITIVE	0.5	SENSITIVE	1
Strain 42	E. cloacae	Blood	SENSITIVE	0.5	SENSITIVE	0.5	SENSITIVE	0.5
Strain 43	E. cloacae	Blood	RESISTANCE	4	RESISTANCE	4	RESISTANCE	4
Strain 44	E. cloacae	Blood	SENSITIVE	2	SENSITIVE	2	RESISTANCE	4
Strain 45	E. cloacae	Tissue Biopsy	SENSITIVE	0.5	SENSITIVE	1	SENSITIVE	0.5
Strain 46	E. cloacae	Urine	SENSITIVE	1	SENSITIVE	1	SENSITIVE	1
Strain 47	E. cloacae	Pus	RESISTANCE	16	RESISTANCE	16	RESISTANCE	16
Strain 48	E. cloacae	PLeural fluid	SENSITIVE	1	SENSITIVE	1	SENSITIVE	1
Strain 49	E. cloacae	Pus	SENSITIVE	0.5	SENSITIVE	0.5	SENSITIVE	1
Strain 50	E. cloacae	Endotracheal aspirates	RESISTANCE	8	RESISTANCE	8	RESISTANCE	8
Strain 51	E. cloacae	Bal Fluid	SENSITIVE	1	SENSITIVE	1	SENSITIVE	1
Strain 52	E. cloacae	Endotracheal aspirates	SENSITIVE	1	SENSITIVE	1	SENSITIVE	1
Strain 53	E. cloacae	Endotracheal aspirates	SENSITIVE	1	SENSITIVE	1	SENSITIVE	1
Strain 54	E. cloacae	Pus	RESISTANCE	16	RESISTANCE	16	RESISTANCE	16
Strain 55	E. cloacae	Pus	SENSITIVE	0.5	SENSITIVE	0.5	SENSITIVE	0.5
Strain 56	E. cloacae	Pus	SENSITIVE	0.5	SENSITIVE	1	SENSITIVE	0.5
Strain 57	E. cloacae	Pus	RESISTANCE	4	RESISTANCE	4	RESISTANCE	4
Strain 58	E. cloacae	synovial fluid	SENSITIVE	1	SENSITIVE	1	SENSITIVE	1
Strain 59	E. cloacae	Pus	RESISTANCE	8	RESISTANCE	8	RESISTANCE	8
Strain 60	E. cloacae	Pus	SENSITIVE	2	SENSITIVE	2	RESISTANCE	4
Strain 61	E. cloacae	Tissue Biopsy	SENSITIVE	0.5	SENSITIVE	0.5	SENSITIVE	0.5
Strain 62	E. cloacae	pleural fluid	SENSITIVE	0.5	SENSITIVE	0.5	SENSITIVE	1
Strain 63	E. cloacae	Pus	SENSITIVE	1	SENSITIVE	1	SENSITIVE	1
Strain 64	E. cloacae	Tissue Biopsy	SENSITIVE	1	SENSITIVE	1	SENSITIVE	1
Strain 65	E. cloacae	Blood	RESISTANCE	4	RESISTANCE	4	RESISTANCE	4
Strain 66	E. cloacae	Wound Swab	SENSITIVE	1	SENSITIVE	1	RESISTANCE	4
Strain 67	E. cloacae	Endotracheal aspirates	RESISTANCE	16	RESISTANCE	16	RESISTANCE	16
Strain 68	E. cloacae	Endotracheal aspirates	RESISTANCE	16	RESISTANCE	16	RESISTANCE	16
Strain 69	E. cloacae	synovial fluid	SENSITIVE	1	SENSITIVE	1	SENSITIVE	1
Strain 70	E. cloacae	Endotracheal aspirates	RESISTANCE	8	RESISTANCE	8	RESISTANCE	8
Strain 71	E. cloacae	Tissue Biopsy	SENSITIVE	0.5	SENSITIVE	1	SENSITIVE	0.5
Strain 72	E. cloacae	Endotracheal aspirates	SENSITIVE	0.5	SENSITIVE	0.5	SENSITIVE	0.5
Strain 73	E. cloacae	Blood	SENSITIVE	2	SENSITIVE	2	RESISTANCE	4
Strain 74	E. cloacae	Endotracheal aspirates	RESISTANCE	4	RESISTANCE	4	RESISTANCE	4
Strain 75	E. cloacae	Urine	SENSITIVE	0.5	SENSITIVE	0.5	SENSITIVE	0.5
Strain 76	E. cloacae	Blood	SENSITIVE	1	SENSITIVE	1	SENSITIVE	1
Strain 77	E. cloacae	Urine	SENSITIVE	1	SENSITIVE	1	SENSITIVE	1
Strain 78	E. cloacae	Endotracheal aspirates	SENSITIVE	2	SENSITIVE	2	RESISTANCE	4
Strain 79	E. cloacae	Blood	RESISTANCE	16	RESISTANCE	16	RESISTANCE	16
Strain 80	E. cloacae	Blood	SENSITIVE	0.5	SENSITIVE	1	SENSITIVE	0.5
Strain 81	E. cloacae	Endotracheal aspirates	SENSITIVE	0.5	SENSITIVE	0.5	SENSITIVE	1
Strain 82	E. cloacae	Bal Fluid	SENSITIVE	1	SENSITIVE	1	SENSITIVE	1
Strain 83	E. cloacae	Wound Swab	SENSITIVE	1	SENSITIVE	1	SENSITIVE	1
Strain 84	E. cloacae	Blood	SENSITIVE	2	SENSITIVE	2	SENSITIVE	2
Strain 85	E. cloacae	Tissue Biopsy	SENSITIVE	1	SENSITIVE	1	SENSITIVE	1
Strain 86	E. cloacae	Blood	SENSITIVE	0.5	SENSITIVE	0.5	SENSITIVE	0.5
Strain 87	E. cloacae	Pus	RESISTANCE	4	RESISTANCE	4	RESISTANCE	4
Strain 88	E. cloacae	Pus	SENSITIVE	1	SENSITIVE	1	SENSITIVE	1
Strain 89	E. cloacae	Endotracheal aspirates	SENSITIVE	1	SENSITIVE	1	SENSITIVE	1
Strain 90	E. cloacae	Tissue Biopsy	RESISTANCE	8	RESISTANCE	8	RESISTANCE	4
Strain 91	E. cloacae	Endotracheal aspirates	RESISTANCE	4	RESISTANCE	4	RESISTANCE	4
Strain 92	E. cloacae	Blood	RESISTANCE	16	RESISTANCE	16	RESISTANCE	16
Strain 93	E. cloacae	Wound Swab	SENSITIVE	1	SENSITIVE	1	SENSITIVE	1
Strain 94	E. cloacae	Endotracheal aspirates	RESISTANCE	16	RESISTANCE	16	RESISTANCE	16
Strain 95	E. cloacae	Wound Swab	SENSITIVE	1	SENSITIVE	1	SENSITIVE	1
Strain 96	E. cloacae	Blood	SENSITIVE	0.5	SENSITIVE	1	SENSITIVE	0.5
Strain 97	E. cloacae	Blood	SENSITIVE	1	SENSITIVE	1	SENSITIVE	1
Strain 98	E. cloacae	Endotracheal aspirates	SENSITIVE	1	SENSITIVE	1	SENSITIVE	1
Strain 99	E. cloacae	synovial fluid	SENSITIVE	1	SENSITIVE	1	SENSITIVE	1
Strain 100	E. cloacae	pleural fluid	SENSITIVE	2	SENSITIVE	2	SENSITIVE	2
Strain 101	E. cloacae	synovial fluid	SENSITIVE	1	SENSITIVE	1	SENSITIVE	1
Strain 102	E. cloacae	Ascitic fluid	SENSITIVE	0.5	SENSITIVE	0.5	SENSITIVE	1
Strain 103	E. cloacae	pleural fluid	SENSITIVE	1	SENSITIVE	1	SENSITIVE	1
Strain 104	E. cloacae	Pus	SENSITIVE	1	SENSITIVE	1	SENSITIVE	1
Strain 105	E. cloacae	Urine	SENSITIVE	1	SENSITIVE	1	SENSITIVE	1
Strain 106	E. cloacae	Blood	SENSITIVE	2	SENSITIVE	1	SENSITIVE	2
Strain 107	E. cloacae	Endotracheal aspirates	SENSITIVE	1	SENSITIVE	1	RESISTANCE	4
Strain 108	E. cloacae	Blood	SENSITIVE	0.5	SENSITIVE	0.5	SENSITIVE	0.5
Strain 109	E. cloacae	Endotracheal aspirates	SENSITIVE	1	SENSITIVE	1	SENSITIVE	1
Strain 110	E. cloacae	Endotracheal aspirates	SENSITIVE	0.5	SENSITIVE	1	SENSITIVE	0.5
Strain 111	E. cloacae	pleural fluid	SENSITIVE	1	SENSITIVE	1	SENSITIVE	1
Strain 112	E. cloacae	Wound Swab	SENSITIVE	2	SENSITIVE	2	SENSITIVE	2
Strain 113	E. cloacae	pleural fluid	SENSITIVE	1	SENSITIVE	1	SENSITIVE	1
Strain 114	E. cloacae	Pus	RESISTANCE	8	RESISTANCE	8	RESISTANCE	8
Strain 115	E. cloacae	PLeural fluid	SENSITIVE	0.5	SENSITIVE	0.5	SENSITIVE	0.5
Strain 116	E. cloacae	Endotracheal aspirates	SENSITIVE	1	SENSITIVE	1	SENSITIVE	1
Strain 117	E. cloacae	Endotracheal aspirates	SENSITIVE	2	SENSITIVE	1	SENSITIVE	2
Strain 118	E. cloacae	Endotracheal aspirates	SENSITIVE	1	SENSITIVE	1	SENSITIVE	1
Strain 119	E. cloacae	Blood	SENSITIVE	1	SENSITIVE	1	SENSITIVE	1
Strain 120	E. cloacae	Endotracheal aspirates	RESISTANCE	16	RESISTANCE	16	RESISTANCE	16
Strain 121	E. cloacae	Bal Fluid	SENSITIVE	0.5	SENSITIVE	0.5	SENSITIVE	1
Strain 122	E. cloacae	Urine	SENSITIVE	1	SENSITIVE	1	SENSITIVE	1
Strain 123	E. cloacae	Tissue Biopsy	SENSITIVE	1	SENSITIVE	1	RESISTANCE	4
Strain 124	E. cloacae	pleural fluid	SENSITIVE	1	SENSITIVE	1	SENSITIVE	1
Strain 125	E. cloacae	Pus	SENSITIVE	0.5	SENSITIVE	1	SENSITIVE	0.5
Strain 126	E. cloacae	pleural fluid	SENSITIVE	1	SENSITIVE	1	SENSITIVE	1
Strain 127	E. cloacae	Endotracheal aspirates	RESISTANCE	16	RESISTANCE	16	RESISTANCE	16
Strain 128	E. cloacae	Urine	SENSITIVE	2	RESISTANCE	4	SENSITIVE	2
Strain 129	E. cloacae	Endotracheal aspirates	SENSITIVE	2	SENSITIVE	2	SENSITIVE	2
Strain 130	E. cloacae	Blood	SENSITIVE	1	SENSITIVE	1	SENSITIVE	1
Strain 131	E. cloacae	Pus	SENSITIVE	0.5	SENSITIVE	0.5	SENSITIVE	0.5
Strain 132	E. cloacae	Endotracheal aspirates	SENSITIVE	1	SENSITIVE	1	SENSITIVE	1
Strain 133	E. cloacae	Blood	SENSITIVE	1	SENSITIVE	1	SENSITIVE	1
Strain 134	E. cloacae	Pus	SENSITIVE	1	SENSITIVE	1	SENSITIVE	1
Strain 135	E. cloacae	pleural fluid	SENSITIVE	0.5	SENSITIVE	0.5	SENSITIVE	1
Strain 136	E. cloacae	Wound Swab	RESISTANCE	4	RESISTANCE	4	RESISTANCE	4
Strain 137	E. cloacae	Pus	SENSITIVE	2	SENSITIVE	2	SENSITIVE	2
Strain 138	E. cloacae	synovial fluid	SENSITIVE	2	RESISTANCE	4	RESISTANCE	4
Strain 139	E. cloacae	Endotracheal aspirates	SENSITIVE	1	SENSITIVE	1	SENSITIVE	1
Strain 140	E. cloacae	Endotracheal aspirates	SENSITIVE	0.5	SENSITIVE	1	SENSITIVE	0.5
Strain 141	E. cloacae	Blood	SENSITIVE	1	SENSITIVE	1	SENSITIVE	1
Strain 142	E. cloacae	Bal Fluid	SENSITIVE	0.5	SENSITIVE	0.5	SENSITIVE	0.5
Strain 143	E. cloacae	Endotracheal aspirates	SENSITIVE	1	SENSITIVE	1	SENSITIVE	1
Strain 144	E. cloacae	Endotracheal aspirates	SENSITIVE	2	SENSITIVE	1	SENSITIVE	2
Strain 145	E. cloacae	Endotracheal aspirates	SENSITIVE	0.5	SENSITIVE	1	SENSITIVE	1
Strain 146	E. cloacae	Bal Fluid	RESISTANCE	8	RESISTANCE	8	RESISTANCE	8
Strain 147	E. cloacae	Wound Swab	SENSITIVE	1	SENSITIVE	1	SENSITIVE	1
Strain 148	E. cloacae	Urine	SENSITIVE	1	SENSITIVE	1	SENSITIVE	1
Strain 149	E. cloacae	Urine	SENSITIVE	1	SENSITIVE	1	RESISTANCE	4
Strain 150	E. cloacae	Urine	SENSITIVE	2	SENSITIVE	2	SENSITIVE	2
Strain 151	E. cloacae	Pus	SENSITIVE	1	SENSITIVE	1	SENSITIVE	1
Strain 152	E. cloacae	Pus	SENSITIVE	1	SENSITIVE	1	SENSITIVE	1
Strain 153	E. cloacae	Blood	SENSITIVE	1	SENSITIVE	1	SENSITIVE	1
Strain 154	E. cloacae	synovial fluid	SENSITIVE	0.5	SENSITIVE	0.5	SENSITIVE	0.5
Strain 155	E. cloacae	Endotracheal aspirates	SENSITIVE	1	SENSITIVE	1	SENSITIVE	1
Strain 156	E. cloacae	Blood	RESISTANCE	4	RESISTANCE	4	RESISTANCE	4
Strain 157	E. cloacae	Wound Swab	SENSITIVE	1	SENSITIVE	1	SENSITIVE	1
Strain 158	E. cloacae	Endotracheal aspirates	SENSITIVE	0.5	SENSITIVE	0.5	SENSITIVE	0.5
Strain 159	E. cloacae	Wound Swab	SENSITIVE	1	SENSITIVE	1	SENSITIVE	1
Strain 160	E. cloacae	Urine	SENSITIVE	1	SENSITIVE	1	SENSITIVE	1
Strain 161	E. cloacae	Urine	SENSITIVE	1	SENSITIVE	1	SENSITIVE	1
Strain 162	E. cloacae	Endotracheal aspirates	SENSITIVE	1	SENSITIVE	1	SENSITIVE	1
Strain 163	E. cloacae	synovial fluid	SENSITIVE	2	SENSITIVE	2	SENSITIVE	2
Strain 164	E. cloacae	pleural fluid	SENSITIVE	0.5	SENSITIVE	1	SENSITIVE	1
Strain 165	E. cloacae	Urine	RESISTANCE	8	RESISTANCE	8	RESISTANCE	8
Strain 166	E. cloacae	Urine	SENSITIVE	1	SENSITIVE	1	SENSITIVE	1
Strain 167	E. cloacae	pleural fluid	SENSITIVE	0.5	SENSITIVE	0.5	SENSITIVE	0.5
Strain 168	E. cloacae	Pus	SENSITIVE	1	SENSITIVE	1	SENSITIVE	1
Strain 169	E. cloacae	Endotracheal aspirates	SENSITIVE	0.5	SENSITIVE	0.5	SENSITIVE	0.5
Strain 170	E. cloacae	Tissue Biopsy	SENSITIVE	1	SENSITIVE	1	SENSITIVE	1
Strain 171	E. cloacae	Endotracheal aspirates	SENSITIVE	0.5	SENSITIVE	1	SENSITIVE	1
Strain 172	E. cloacae	Endotracheal aspirates	SENSITIVE	1	SENSITIVE	1	SENSITIVE	1
Strain 173	E. cloacae	Endotracheal aspirates	RESISTANCE	4	RESISTANCE	4	RESISTANCE	4
Strain 174	E. cloacae	Endotracheal aspirates	SENSITIVE	1	SENSITIVE	1	SENSITIVE	1
Strain 175	E. cloacae	Wound Swab	SENSITIVE	1	SENSITIVE	1	SENSITIVE	1
Strain 176	E. cloacae	Urine	SENSITIVE	1	SENSITIVE	1	SENSITIVE	1
Strain 177	E. cloacae	Endotracheal aspirates	SENSITIVE	1	SENSITIVE	1	SENSITIVE	1
Strain 178	E. cloacae	Blood	RESISTANCE	16	RESISTANCE	16	RESISTANCE	16
Strain 179	E. cloacae	Endotracheal aspirates	SENSITIVE	1	SENSITIVE	1	SENSITIVE	1
Strain 180	E. cloacae	pleural fluid	SENSITIVE	1	SENSITIVE	1	SENSITIVE	1
Strain 181	E. cloacae	Pus	SENSITIVE	0.5	SENSITIVE	0.5	SENSITIVE	0.5
Strain 182	E. cloacae	Endotracheal aspirates	SENSITIVE	2	RESISTANCE	4	RESISTANCE	4
Strain 183	E. cloacae	synovial fluid	SENSITIVE	1	SENSITIVE	1	SENSITIVE	1
Strain 184	E. cloacae	Endotracheal aspirates	SENSITIVE	0.5	SENSITIVE	0.5	SENSITIVE	1
Strain 185	E. cloacae	Endotracheal aspirates	SENSITIVE	1	SENSITIVE	1	SENSITIVE	1
Strain 186	E. cloacae	Endotracheal aspirates	SENSITIVE	1	SENSITIVE	1	SENSITIVE	1
Strain 187	E. cloacae	Blood	SENSITIVE	1	SENSITIVE	1	SENSITIVE	1
Strain 188	E. cloacae	Wound Swab	SENSITIVE	0.5	SENSITIVE	0.5	SENSITIVE	0.5
Strain 189	E. cloacae	Urine	SENSITIVE	1	SENSITIVE	1	SENSITIVE	1
Strain 190	E. cloacae	Urine	SENSITIVE	1	SENSITIVE	1	SENSITIVE	1
Strain 191	E. cloacae	Endotracheal aspirates	SENSITIVE	0.5	SENSITIVE	0.5	SENSITIVE	0.5
Strain 192	E. cloacae	pleural fluid	SENSITIVE	1	SENSITIVE	1	SENSITIVE	1
Strain 193	E. cloacae	Endotracheal aspirates	SENSITIVE	2	SENSITIVE	1	SENSITIVE	2
Strain 194	E. cloacae	Urine	SENSITIVE	1	SENSITIVE	1	SENSITIVE	1
Strain 195	E. cloacae	Urine	SENSITIVE	1	SENSITIVE	1	SENSITIVE	1
Strain 196	E. cloacae	pleural fluid	SENSITIVE	0.5	SENSITIVE	0.5	SENSITIVE	1
Strain 197	E. cloacae	Pus	SENSITIVE	1	SENSITIVE	1	SENSITIVE	1
Strain 198	E. cloacae	Endotracheal aspirates	SENSITIVE	0.5	SENSITIVE	0.5	SENSITIVE	0.5
Strain 199	E. cloacae	Tissue Biopsy	SENSITIVE	1	SENSITIVE	1	SENSITIVE	1
Strain 200	E. cloacae	Endotracheal aspirates	RESISTANCE	8	RESISTANCE	4	RESISTANCE	4
Strain 201	E. cloacae	Bal Fluid	SENSITIVE	1	SENSITIVE	1	SENSITIVE	1
Strain 202	E. cloacae	Endotracheal aspirates	SENSITIVE	0.5	SENSITIVE	0.5	SENSITIVE	1
Strain 203	E. cloacae	Wound Swab	SENSITIVE	1	SENSITIVE	1	SENSITIVE	1
Strain 204	E. cloacae	Wound Swab	SENSITIVE	1	SENSITIVE	1	SENSITIVE	1
Strain 205	E. cloacae	Tissue Biopsy	SENSITIVE	1	SENSITIVE	1	SENSITIVE	1
Strain 206	E. cloacae	knee Aspiration	SENSITIVE	1	SENSITIVE	1	SENSITIVE	1
Strain 207	E. cloacae	Endotracheal aspirates	SENSITIVE	0.5	SENSITIVE	0.5	SENSITIVE	0.5
Strain 208	E. cloacae	Endotracheal aspirates	SENSITIVE	1	SENSITIVE	1	SENSITIVE	1
Strain 209	E. cloacae	Wound Swab	SENSITIVE	1	SENSITIVE	1	SENSITIVE	1
Strain 210	E. cloacae	Endotracheal aspirates	SENSITIVE	2	SENSITIVE	2	SENSITIVE	2
Strain 211	E. cloacae	Blood	SENSITIVE	1	SENSITIVE	1	SENSITIVE	1
Strain 212	E. cloacae	pleural fluid	SENSITIVE	1	SENSITIVE	1	SENSITIVE	1
Strain 213	E. cloacae	Pus	SENSITIVE	1	SENSITIVE	1	SENSITIVE	1
Strain 214	E. cloacae	Endotracheal aspirates	SENSITIVE	0.5	SENSITIVE	0.5	SENSITIVE	1
Strain 215	E. cloacae	Pus	SENSITIVE	2	SENSITIVE	2	SENSITIVE	2
Strain 216	E. cloacae	Pus	SENSITIVE	1	SENSITIVE	1	SENSITIVE	1
Strain 217	E. cloacae	Blood	SENSITIVE	2	RESISTANCE	4	SENSITIVE	1
Strain 218	E. cloacae	Endotracheal aspirates	RESISTANCE	16	RESISTANCE	4	RESISTANCE	16
Strain 219	E. cloacae	Urine	SENSITIVE	0.5	SENSITIVE	0.5	SENSITIVE	1
Strain 220	E. cloacae	Pus	SENSITIVE	2	SENSITIVE	1	RESISTANCE	4
Strain 221	E. cloacae	Wound Swab	SENSITIVE	2	SENSITIVE	2	SENSITIVE	2
Strain 222	E. cloacae	Bal Fluid	SENSITIVE	2	SENSITIVE	2	SENSITIVE	2
Strain 223	E. cloacae	Blood	SENSITIVE	2	SENSITIVE	1	SENSITIVE	2
Strain 224	E. cloacae	Endotracheal aspirates	SENSITIVE	0.5	SENSITIVE	0.5	RESISTANCE	4
Strain 225	E. cloacae	Wound Swab	SENSITIVE	2	SENSITIVE	2	SENSITIVE	1
Strain 226	E. cloacae	Wound Swab	SENSITIVE	2	RESISTANCE	4	SENSITIVE	2
Strain 227	E. cloacae	Tissue Biopsy	SENSITIVE	2	SENSITIVE	2	SENSITIVE	2
Strain 228	E. cloacae	knee Aspiration	SENSITIVE	2	SENSITIVE	2	RESISTANCE	4
Strain 229	E. cloacae	Pus	SENSITIVE	0.5	SENSITIVE	0.5	SENSITIVE	0.5
Strain 230	E. cloacae	Pus	SENSITIVE	2	SENSITIVE	2	SENSITIVE	2
Strain 231	E. cloacae	Blood	SENSITIVE	0.5	SENSITIVE	0.5	SENSITIVE	1
Strain 232	E. cloacae	Tissue Biopsy	SENSITIVE	2	RESISTANCE	4	RESISTANCE	4
Strain 233	E. cloacae	Wound Swab	RESISTANCE	8	RESISTANCE	8	RESISTANCE	8
Strain 234	E. cloacae	Blood	SENSITIVE	1	SENSITIVE	1	SENSITIVE	1
Strain 235	E. cloacae	Endotracheal aspirates	SENSITIVE	2	SENSITIVE	1	RESISTANCE	4
Strain 236	E. cloacae	Wound Swab	SENSITIVE	0.5	SENSITIVE	0.5	SENSITIVE	0.5
Strain 237	E. cloacae	Wound Swab	SENSITIVE	2	SENSITIVE	2	SENSITIVE	1
Strain 238	E. cloacae	Tissue Biopsy	SENSITIVE	2	SENSITIVE	2	SENSITIVE	2
Strain 239	E. cloacae	Urine	SENSITIVE	0.5	SENSITIVE	0.5	SENSITIVE	1
Strain 240	E. cloacae	Endotracheal aspirates	SENSITIVE	2	RESISTANCE	4	SENSITIVE	2
Strain 241	E. cloacae	knee Aspiration	SENSITIVE	1	SENSITIVE	1	SENSITIVE	1
Strain 242	E. cloacae	Wound Swab	SENSITIVE	0.5	SENSITIVE	0.5	SENSITIVE	0.5
Strain 243	E. cloacae	pleural fluid	SENSITIVE	0.5	SENSITIVE	0.5	SENSITIVE	1
Strain 244	E. cloacae	Wound Swab	SENSITIVE	1	SENSITIVE	1	SENSITIVE	1
Strain 245	E. cloacae	Wound Swab	SENSITIVE	0.5	SENSITIVE	0.5	SENSITIVE	1
Strain 246	E. cloacae	Urine	RESISTANCE	4	RESISTANCE	4	RESISTANCE	4
Strain 247	E. cloacae	PLeural fluid	SENSITIVE	2	SENSITIVE	2	SENSITIVE	2
Strain 248	E. cloacae	Blood	SENSITIVE	0.5	SENSITIVE	0.5	RESISTANCE	4
Strain 249	E. cloacae	Blood	SENSITIVE	2	SENSITIVE	1	SENSITIVE	1
Strain 250	E. cloacae	Blood	SENSITIVE	2	RESISTANCE	4	SENSITIVE	2
Strain 251	E. cloacae	Pus	SENSITIVE	2	SENSITIVE	2	SENSITIVE	2
Strain 252	E. cloacae	Blood	SENSITIVE	0.5	SENSITIVE	0.5	RESISTANCE	4
Strain 253	E. cloacae	Pus	SENSITIVE	2	SENSITIVE	2	SENSITIVE	2
Strain 254	E. cloacae	Endotracheal aspirates	SENSITIVE	2	SENSITIVE	2	SENSITIVE	1
Strain 255	E. cloacae	Tissue Biopsy	SENSITIVE	2	SENSITIVE	1	RESISTANCE	4
Strain 256	E. cloacae	Wound Swab	SENSITIVE	0.5	SENSITIVE	0.5	RESISTANCE	4
Strain 257	E. cloacae	knee Aspiration	SENSITIVE	0.5	SENSITIVE	0.5	SENSITIVE	1
Strain 258	E. cloacae	Blood	SENSITIVE	0.5	SENSITIVE	0.5	RESISTANCE	4
Strain 259	E. cloacae	Blood	SENSITIVE	0.5	SENSITIVE	0.5	SENSITIVE	0.5
Strain 260	E. cloacae	Bal Fluid	SENSITIVE	2	SENSITIVE	2	SENSITIVE	2
Strain 261	E. cloacae	Blood	RESISTANCE	8	RESISTANCE	8	RESISTANCE	8
Strain 262	E. cloacae	Wound Swab	SENSITIVE	0.5	SENSITIVE	0.5	RESISTANCE	4
Strain 263	E. cloacae	Endotracheal aspirates	SENSITIVE	2	RESISTANCE	4	SENSITIVE	2
Strain 264	E. cloacae	Urine	SENSITIVE	2	RESISTANCE	4	SENSITIVE	1
Strain 265	E. cloacae	Wound Swab	SENSITIVE	1	SENSITIVE	1	RESISTANCE	4
Strain 266	E. cloacae	Blood	SENSITIVE	2	SENSITIVE	2	SENSITIVE	2
Strain 267	E. cloacae	Pus	SENSITIVE	0.5	SENSITIVE	0.5	SENSITIVE	0.5
Strain 268	E. cloacae	pleural fluid	SENSITIVE	2	SENSITIVE	2	SENSITIVE	2
Strain 269	E. cloacae	Endotracheal aspirates	SENSITIVE	2	SENSITIVE	2	SENSITIVE	1
Strain 270	E. cloacae	Tissue Biopsy	SENSITIVE	2	SENSITIVE	1	SENSITIVE	2
Strain 271	E. cloacae	Blood	SENSITIVE	0.5	SENSITIVE	0.5	SENSITIVE	0.5
Strain 272	E. cloacae	Blood	SENSITIVE	2	RESISTANCE	4	SENSITIVE	2
Strain 273	E. cloacae	Blood	SENSITIVE	2	SENSITIVE	2	SENSITIVE	1
Strain 274	E. cloacae	Blood	SENSITIVE	0.5	SENSITIVE	0.5	SENSITIVE	0.5
Strain 275	E. cloacae	Blood	SENSITIVE	1	SENSITIVE	1	SENSITIVE	1
Strain 276	E. cloacae	knee Aspiration	SENSITIVE	2	SENSITIVE	2	SENSITIVE	2
Strain 277	E. cloacae	Blood	RESISTANCE	4	RESISTANCE	4	RESISTANCE	4
Strain 278	E. cloacae	Endotracheal aspirates	SENSITIVE	2	RESISTANCE	4	SENSITIVE	2
Strain 279	E. cloacae	Wound Swab	SENSITIVE	2	SENSITIVE	2	SENSITIVE	1
Strain 280	E. cloacae	PLeural fluid	SENSITIVE	0.5	SENSITIVE	0.5	SENSITIVE	0.5
Strain 281	E. cloacae	Blood	SENSITIVE	2	SENSITIVE	1	SENSITIVE	2
Strain 282	E. cloacae	Wound Swab	SENSITIVE	1	SENSITIVE	1	SENSITIVE	1
Strain 283	E. cloacae	Endotracheal aspirates	SENSITIVE	2	SENSITIVE	2	SENSITIVE	2
Strain 284	E. cloacae	Wound Swab	SENSITIVE	2	RESISTANCE	4	SENSITIVE	1
Strain 285	E. cloacae	Pus	SENSITIVE	0.5	SENSITIVE	0.5	SENSITIVE	0.5
Strain 286	E. cloacae	Pus	SENSITIVE	1	SENSITIVE	1	SENSITIVE	1
Strain 287	E. cloacae	Pus	SENSITIVE	0.5	SENSITIVE	0.5	SENSITIVE	0.5
Strain 288	E. cloacae	Pus	SENSITIVE	1	SENSITIVE	1	SENSITIVE	1
Strain 289	E. cloacae	knee Aspiration	SENSITIVE	2	SENSITIVE	2	SENSITIVE	2
Strain 290	E. cloacae	Pus	SENSITIVE	2	SENSITIVE	1	SENSITIVE	2
Strain 291	E. cloacae	Pus	SENSITIVE	2	SENSITIVE	2	SENSITIVE	1
Strain 292	E. cloacae	Tissue Biopsy	SENSITIVE	1	SENSITIVE	1	SENSITIVE	1
Strain 293	E. cloacae	Pus	RESISTANCE	16	RESISTANCE	16	RESISTANCE	16
Strain 294	E. cloacae	Pus	SENSITIVE	2	SENSITIVE	2	SENSITIVE	2
Strain 295	E. cloacae	knee Aspiration	SENSITIVE	0.5	SENSITIVE	0.5	SENSITIVE	0.5
Strain 296	E. cloacae	Wound Swab	SENSITIVE	1	SENSITIVE	1	SENSITIVE	1
Strain 297	E. cloacae	Wound Swab	SENSITIVE	2	RESISTANCE	4	SENSITIVE	2
Strain 298	E. cloacae	Endotracheal aspirates	SENSITIVE	2	SENSITIVE	2	SENSITIVE	1
Strain 299	E. cloacae	Endotracheal aspirates	SENSITIVE	1	SENSITIVE	1	SENSITIVE	1
Strain 300	E. cloacae	knee Aspiration	SENSITIVE	2	SENSITIVE	1	SENSITIVE	2
Strain 301	E. cloacae	Blood	SENSITIVE	0.5	SENSITIVE	0.5	SENSITIVE	0.5
Strain 302	E. cloacae	knee Aspiration	SENSITIVE	2	SENSITIVE	2	SENSITIVE	1
Strain 303	E. cloacae	Endotracheal aspirates	SENSITIVE	1	SENSITIVE	1	SENSITIVE	1
Strain 304	E. cloacae	Endotracheal aspirates	SENSITIVE	0.5	SENSITIVE	0.5	SENSITIVE	0.5
Strain 305	E. cloacae	Blood	SENSITIVE	2	RESISTANCE	4	SENSITIVE	1
Strain 306	E. cloacae	Urine	SENSITIVE	1	SENSITIVE	1	SENSITIVE	1
Strain 307	E. cloacae	Blood	SENSITIVE	0.5	SENSITIVE	0.5	SENSITIVE	0.5
Strain 308	E. cloacae	Urine	SENSITIVE	2	SENSITIVE	2	SENSITIVE	2
Strain 309	E. cloacae	Blood	SENSITIVE	2	RESISTANCE	4	SENSITIVE	2
Strain 310	E. cloacae	Blood	SENSITIVE	0.5	SENSITIVE	0.5	SENSITIVE	0.5
Strain 311	E. cloacae	Blood	SENSITIVE	1	SENSITIVE	1	SENSITIVE	1
Strain 312	E. cloacae	Blood	SENSITIVE	1	SENSITIVE	1	SENSITIVE	1
Strain 313	E. cloacae	Bal Fluid	SENSITIVE	1	SENSITIVE	1	SENSITIVE	1
Strain 314	E. cloacae	Wound Swab	SENSITIVE	0.5	SENSITIVE	0.5	SENSITIVE	0.5
Strain 315	E. cloacae	Blood	SENSITIVE	1	SENSITIVE	1	SENSITIVE	1
Strain 316	E. cloacae	knee Aspiration	SENSITIVE	2	SENSITIVE	1	SENSITIVE	2
Strain 317	E. cloacae	Urine	RESISTANCE	8	RESISTANCE	4	RESISTANCE	4
Strain 318	E. cloacae	Pus	SENSITIVE	1	SENSITIVE	1	SENSITIVE	1
Strain 319	E. cloacae	Pus	SENSITIVE	1	SENSITIVE	1	SENSITIVE	1
Strain 320	E. cloacae	Blood	SENSITIVE	0.5	SENSITIVE	0.5	SENSITIVE	0.5
Strain 321	E. cloacae	knee Aspiration	SENSITIVE	0.5	SENSITIVE	0.5	SENSITIVE	0.5
Strain 322	E. cloacae	Wound Swab	SENSITIVE	0.5	SENSITIVE	0.5	SENSITIVE	0.5
Strain 323	E. cloacae	Bal Fluid	SENSITIVE	2	SENSITIVE	1	SENSITIVE	1
Strain 324	E. cloacae	Blood	SENSITIVE	2	RESISTANCE	4	SENSITIVE	2
Strain 325	E. cloacae	Bal Fluid	SENSITIVE	1	SENSITIVE	1	SENSITIVE	1
Strain 326	E. cloacae	Wound Swab	SENSITIVE	0.5	SENSITIVE	0.5	SENSITIVE	0.5
Strain 327	E. cloacae	Blood	SENSITIVE	0.5	SENSITIVE	0.5	SENSITIVE	0.5
Strain 328	E. cloacae	Blood	SENSITIVE	2	SENSITIVE	2	SENSITIVE	2
Strain 329	E. cloacae	Endotracheal aspirates	SENSITIVE	0.5	SENSITIVE	0.5	SENSITIVE	0.5
Strain 330	E. cloacae	Tissue Biopsy	SENSITIVE	2	RESISTANCE	4	SENSITIVE	1
Strain 331	E. cloacae	pleural fluid	SENSITIVE	2	SENSITIVE	2	SENSITIVE	2
Strain 332	E. cloacae	Pus	RESISTANCE	16	RESISTANCE	16	RESISTANCE	16
Strain 333	E. cloacae	Pus	SENSITIVE	0.5	SENSITIVE	0.5	SENSITIVE	0.5
Strain 334	E. cloacae	Blood	SENSITIVE	2	RESISTANCE	4	SENSITIVE	2
Strain 335	E. cloacae	Bal Fluid	SENSITIVE	2	RESISTANCE	4	SENSITIVE	1
Strain 336	E. cloacae	Blood	SENSITIVE	2	SENSITIVE	2	SENSITIVE	2
Strain 337	E. cloacae	Blood	SENSITIVE	0.5	SENSITIVE	0.5	SENSITIVE	0.5
Strain 338	E. cloacae	Urine	SENSITIVE	2	SENSITIVE	1	SENSITIVE	1
Strain 339	E. cloacae	Blood	SENSITIVE	1	SENSITIVE	1	SENSITIVE	1
Strain 340	E. cloacae	Blood	SENSITIVE	1	SENSITIVE	1	SENSITIVE	1
Strain 341	E. cloacae	Blood	SENSITIVE	2	SENSITIVE	2	SENSITIVE	1
Strain 342	E. cloacae	Endotracheal aspirates	RESISTANCE	8	RESISTANCE	8	RESISTANCE	8
Strain 343	E. cloacae	Wound Swab	SENSITIVE	2	RESISTANCE	4	SENSITIVE	2
Strain 344	E. cloacae	Tissue Biopsy	SENSITIVE	2	SENSITIVE	2	SENSITIVE	2
Strain 345	E. cloacae	Pus	SENSITIVE	0.5	SENSITIVE	0.5	SENSITIVE	0.5
Strain 346	E. cloacae	Pus	SENSITIVE	2	RESISTANCE	4	SENSITIVE	1
Strain 347	E. cloacae	Blood	SENSITIVE	1	SENSITIVE	1	SENSITIVE	1
Strain 348	E. cloacae	Bal Fluid	SENSITIVE	2	SENSITIVE	1	SENSITIVE	2
Strain 349	E. cloacae	Blood	SENSITIVE	2	SENSITIVE	2	SENSITIVE	1
Strain 350	E. cloacae	Bal Fluid	SENSITIVE	2	SENSITIVE	2	SENSITIVE	2
Strain 351	E. cloacae	pleural fluid	SENSITIVE	2	SENSITIVE	1	SENSITIVE	2
Strain 352	E. cloacae	Bal Fluid	SENSITIVE	1	SENSITIVE	1	SENSITIVE	1
Strain 353	E. cloacae	Urine	SENSITIVE	2	RESISTANCE	4	SENSITIVE	2
Strain 354	E. cloacae	Tissue Biopsy	SENSITIVE	1	SENSITIVE	1	SENSITIVE	1
Strain 355	E. cloacae	Tissue Biopsy	SENSITIVE	0.5	SENSITIVE	0.5	SENSITIVE	0.5
Strain 356	E. cloacae	Tissue Biopsy	SENSITIVE	1	SENSITIVE	1	SENSITIVE	1
Strain 357	E. cloacae	Endotracheal aspirates	SENSITIVE	2	SENSITIVE	2	SENSITIVE	2
Strain 358	E. cloacae	Endotracheal aspirates	SENSITIVE	1	SENSITIVE	1	SENSITIVE	1
Strain 359	E. cloacae	Pus	SENSITIVE	2	SENSITIVE	2	SENSITIVE	2
Strain 360	E. cloacae	Blood	SENSITIVE	0.5	SENSITIVE	0.5	SENSITIVE	0.5
Strain 361	E. cloacae	Blood	SENSITIVE	2	SENSITIVE	1	SENSITIVE	2
Strain 362	E. cloacae	Urine	SENSITIVE	1	SENSITIVE	1	SENSITIVE	1
Strain 363	E. cloacae	Blood	SENSITIVE	1	SENSITIVE	1	SENSITIVE	1
Strain 364	E. cloacae	Blood	SENSITIVE	2	SENSITIVE	2	SENSITIVE	2
Strain 365	E. cloacae	Wound Swab	SENSITIVE	1	SENSITIVE	1	SENSITIVE	1
Strain 366	E. cloacae	Pus	SENSITIVE	0.5	SENSITIVE	0.5	SENSITIVE	0.5
Strain 367	E. cloacae	Pus	SENSITIVE	2	RESISTANCE	4	SENSITIVE	2
Strain 368	E. cloacae	Tissue Biopsy	SENSITIVE	2	SENSITIVE	2	SENSITIVE	2
Strain 369	E. cloacae	Tissue Biopsy	RESISTANCE	4	RESISTANCE	4	RESISTANCE	4
Strain 370	E. cloacae	Blood	SENSITIVE	1	SENSITIVE	1	SENSITIVE	1
Strain 371	E. cloacae	Bal Fluid	SENSITIVE	1	SENSITIVE	1	SENSITIVE	1
Strain 372	E. cloacae	Bal Fluid	SENSITIVE	1	SENSITIVE	1	SENSITIVE	1
Strain 373	E. cloacae	Blood	SENSITIVE	0.5	SENSITIVE	0.5	SENSITIVE	0.5
Strain 374	E. cloacae	Bal Fluid	SENSITIVE	1	SENSITIVE	1	SENSITIVE	1
Strain 375	E. cloacae	Bal Fluid	SENSITIVE	1	SENSITIVE	1	SENSITIVE	1
Strain 376	E. cloacae	Blood	SENSITIVE	2	SENSITIVE	1	SENSITIVE	2
Strain 377	E. cloacae	Bal Fluid	SENSITIVE	2	SENSITIVE	2	SENSITIVE	2
Strain 378	E. cloacae	Wound Swab	SENSITIVE	0.5	SENSITIVE	0.5	SENSITIVE	0.5
Strain 379	E. cloacae	Blood	SENSITIVE	2	RESISTANCE	4	SENSITIVE	2
Strain 380	E. cloacae	Urine	SENSITIVE	2	SENSITIVE	2	SENSITIVE	2
Strain 381	E. cloacae	Blood	SENSITIVE	0.5	SENSITIVE	0.5	SENSITIVE	0.5
Strain 382	E. cloacae	Pus	SENSITIVE	1	SENSITIVE	1	SENSITIVE	1
Strain 383	E. cloacae	Pus	SENSITIVE	0.5	SENSITIVE	0.5	SENSITIVE	0.5
Strain 384	E. cloacae	pleural fluid	RESISTANCE	8	RESISTANCE	8	RESISTANCE	8
Strain 385	E. cloacae	Wound Swab	SENSITIVE	1	SENSITIVE	1	SENSITIVE	1
Strain 386	E. cloacae	Tissue Biopsy	SENSITIVE	2	SENSITIVE	2	SENSITIVE	2
Strain 387	E. cloacae	Blood	SENSITIVE	2	SENSITIVE	2	SENSITIVE	2
Strain 388	E. cloacae	Blood	SENSITIVE	1	SENSITIVE	1	SENSITIVE	1
Strain 389	E. cloacae	Blood	SENSITIVE	2	RESISTANCE	4	SENSITIVE	2
Strain 390	E. cloacae	Blood	RESISTANCE	8	RESISTANCE	8	RESISTANCE	4
Strain 391	E. cloacae	Blood	SENSITIVE	2	SENSITIVE	2	SENSITIVE	2
Strain 392	E. cloacae	Wound Swab	SENSITIVE	0.5	SENSITIVE	0.5	SENSITIVE	0.5
Strain 393	E. cloacae	Wound Swab	SENSITIVE	1	SENSITIVE	1	SENSITIVE	1
Strain 394	E. cloacae	Tissue Biopsy	SENSITIVE	2	SENSITIVE	2	SENSITIVE	2
Strain 395	E. cloacae	Bal Fluid	SENSITIVE	0.5	SENSITIVE	0.5	SENSITIVE	0.5
Strain 396	E. cloacae	Blood	SENSITIVE	2	RESISTANCE	8	SENSITIVE	2
Strain 397	E. cloacae	Blood	SENSITIVE	1	SENSITIVE	1	SENSITIVE	1
Strain 398	E. cloacae	Blood	SENSITIVE	1	SENSITIVE	1	SENSITIVE	1
Strain 399	E. cloacae	Bal Fluid	SENSITIVE	2	SENSITIVE	2	SENSITIVE	2
Strain 400	E. cloacae	Bal Fluid	SENSITIVE	1	SENSITIVE	1	SENSITIVE	1
Strain 401	E. cloacae	Pus	SENSITIVE	2	SENSITIVE	2	SENSITIVE	2
Strain 402	E. cloacae	Pus	SENSITIVE	1	SENSITIVE	1	SENSITIVE	1
Strain 403	E. cloacae	Pus	SENSITIVE	0.5	SENSITIVE	0.5	SENSITIVE	0.5
Strain 404	E. cloacae	Pus	SENSITIVE	2	RESISTANCE	4	SENSITIVE	2
Strain 405	E. cloacae	Tissue Biopsy	SENSITIVE	0.5	SENSITIVE	0.5	SENSITIVE	0.5
Strain 406	E. cloacae	Pus	SENSITIVE	0.5	SENSITIVE	0.5	SENSITIVE	0.5
Strain 407	E. cloacae	Pus	SENSITIVE	2	SENSITIVE	2	SENSITIVE	2
Strain 408	E. cloacae	Tissue Biopsy	SENSITIVE	1	SENSITIVE	1	SENSITIVE	1
Strain 409	E. cloacae	Pus	SENSITIVE	2	RESISTANCE	8	SENSITIVE	2
Strain 410	E. cloacae	Pus	SENSITIVE	2	SENSITIVE	2	SENSITIVE	2
Strain 411	E. cloacae	Tissue Biopsy	SENSITIVE	0.5	SENSITIVE	0.5	SENSITIVE	0.5
Strain 412	E. cloacae	Endotracheal aspirates	RESISTANCE	4	RESISTANCE	4	RESISTANCE	4
Strain 413	E. cloacae	Tissue Biopsy	SENSITIVE	2	SENSITIVE	2	SENSITIVE	2
Strain 414	E. cloacae	Endotracheal aspirates	SENSITIVE	2	RESISTANCE	8	SENSITIVE	2
Strain 415	E. cloacae	Endotracheal aspirates	SENSITIVE	2	RESISTANCE	8	SENSITIVE	2
Strain 416	E. cloacae	Wound Swab	SENSITIVE	0.5	SENSITIVE	0.5	SENSITIVE	0.5
Strain 417	E. cloacae	Endotracheal aspirates	SENSITIVE	1	SENSITIVE	1	SENSITIVE	1
Strain 418	E. cloacae	Tissue Biopsy	SENSITIVE	2	RESISTANCE	8	SENSITIVE	2
Strain 419	E. cloacae	Endotracheal aspirates	SENSITIVE	0.5	SENSITIVE	0.5	SENSITIVE	0.5
Strain 420	E. cloacae	Endotracheal aspirates	SENSITIVE	2	SENSITIVE	2	SENSITIVE	2
Strain 421	E. cloacae	Endotracheal aspirates	SENSITIVE	2	SENSITIVE	2	SENSITIVE	2
Strain 422	E. cloacae	Urine	SENSITIVE	1	SENSITIVE	1	SENSITIVE	1
Strain 423	E. cloacae	Tissue Biopsy	SENSITIVE	0.5	SENSITIVE	0.5	SENSITIVE	0.5
Strain 424	E. cloacae	Urine	SENSITIVE	2	SENSITIVE	2	SENSITIVE	2
Strain 425	E. cloacae	Blood	SENSITIVE	2	SENSITIVE	2	SENSITIVE	2
Strain 426	E. cloacae	Blood	SENSITIVE	2	SENSITIVE	2	SENSITIVE	2
Strain 427	E. cloacae	Blood	SENSITIVE	2	SENSITIVE	2	SENSITIVE	2
Strain 428	E. cloacae	Blood	SENSITIVE	1	SENSITIVE	1	SENSITIVE	1
Strain 429	E. cloacae	Blood	SENSITIVE	0.5	SENSITIVE	0.5	SENSITIVE	0.5
Strain 430	E. cloacae	Wound Swab	SENSITIVE	2	SENSITIVE	2	SENSITIVE	2
Strain 431	E. cloacae	Urine	SENSITIVE	2	SENSITIVE	2	SENSITIVE	2
Strain 432	E. cloacae	Wound Swab	SENSITIVE	0.5	SENSITIVE	0.5	SENSITIVE	0.5
Strain 433	E. cloacae	Urine	RESISTANCE	16	RESISTANCE	16	RESISTANCE	16
Strain 434	E. cloacae	Pus	SENSITIVE	0.5	SENSITIVE	0.5	SENSITIVE	0.5
Strain 435	E. cloacae	Pus	SENSITIVE	2	SENSITIVE	2	SENSITIVE	2
Strain 436	E. cloacae	Blood	SENSITIVE	1	SENSITIVE	1	SENSITIVE	1
Strain 437	E. cloacae	Tissue Biopsy	SENSITIVE	1	SENSITIVE	1	SENSITIVE	1
Strain 438	E. cloacae	Bal Fluid	SENSITIVE	2	SENSITIVE	2	SENSITIVE	2
Strain 439	E. cloacae	Bal Fluid	SENSITIVE	0.5	SENSITIVE	0.5	SENSITIVE	0.5
Strain 440	E. cloacae	Blood	SENSITIVE	0.5	SENSITIVE	0.5	SENSITIVE	0.5
Strain 441	E. cloacae	Bal Fluid	SENSITIVE	0.5	SENSITIVE	0.5	SENSITIVE	0.5
Strain 442	E. cloacae	Wound Swab	SENSITIVE	2	SENSITIVE	2	SENSITIVE	2
Strain 443	E. cloacae	Wound Swab	SENSITIVE	1	SENSITIVE	1	SENSITIVE	1
Strain 444	E. cloacae	Wound Swab	SENSITIVE	1	SENSITIVE	1	SENSITIVE	1
Strain 445	E. cloacae	Endotracheal aspirates	SENSITIVE	2	SENSITIVE	2	SENSITIVE	2
Strain 446	E. cloacae	Wound Swab	SENSITIVE	0.5	SENSITIVE	0.5	SENSITIVE	0.5
Strain 447	E. cloacae	Wound Swab	SENSITIVE	0.5	SENSITIVE	0.5	SENSITIVE	0.5
Strain 448	E. cloacae	Blood	RESISTANCE	8	RESISTANCE	8	RESISTANCE	4
Strain 449	E. cloacae	Wound Swab	SENSITIVE	0.5	SENSITIVE	0.5	SENSITIVE	0.5
Strain 450	E. cloacae	Wound Swab	SENSITIVE	1	SENSITIVE	1	SENSITIVE	1
Strain 451	E. cloacae	Pus	SENSITIVE	1	SENSITIVE	1	SENSITIVE	1
Strain 452	E. cloacae	Urine	SENSITIVE	2	SENSITIVE	2	SENSITIVE	2
Strain 453	E. cloacae	Blood	SENSITIVE	0.5	SENSITIVE	0.5	SENSITIVE	0.5
Strain 454	E. cloacae	Wound Swab	SENSITIVE	0.5	SENSITIVE	0.5	SENSITIVE	0.5
Strain 455	E. cloacae	Blood	SENSITIVE	0.5	SENSITIVE	0.5	SENSITIVE	0.5
Strain 456	E. cloacae	Blood	SENSITIVE	2	SENSITIVE	2	SENSITIVE	2
Strain 457	E. cloacae	Blood	SENSITIVE	1	SENSITIVE	1	SENSITIVE	1
Strain 458	E. cloacae	Tissue Biopsy	SENSITIVE	1	SENSITIVE	1	SENSITIVE	1
Strain 459	E. cloacae	Wound Swab	SENSITIVE	2	SENSITIVE	2	SENSITIVE	2
Strain 460	E. cloacae	pleural fluid	SENSITIVE	0.5	SENSITIVE	0.5	SENSITIVE	0.5
Strain 461	E. cloacae	Pus	SENSITIVE	0.5	SENSITIVE	0.5	SENSITIVE	0.5
Strain 462	E. cloacae	Pus	SENSITIVE	2	SENSITIVE	2	SENSITIVE	2
Strain 463	E. cloacae	Blood	SENSITIVE	2	SENSITIVE	2	SENSITIVE	2
Strain 464	E. cloacae	Bal Fluid	SENSITIVE	1	SENSITIVE	1	SENSITIVE	1
Strain 465	E. cloacae	Blood	SENSITIVE	1	SENSITIVE	1	SENSITIVE	1
Strain 466	E. cloacae	Bal Fluid	SENSITIVE	0.5	SENSITIVE	0.5	SENSITIVE	0.5
Strain 467	E. cloacae	Wound Swab	SENSITIVE	0.5	SENSITIVE	0.5	SENSITIVE	0.5
Strain 468	E. cloacae	Bal Fluid	SENSITIVE	1	SENSITIVE	1	SENSITIVE	1
Strain 469	E. cloacae	Tissue Biopsy	SENSITIVE	0.5	SENSITIVE	0.5	SENSITIVE	0.5
Strain 470	E. cloacae	pleural fluid	SENSITIVE	0.5	SENSITIVE	0.5	SENSITIVE	0.5
Strain 471	E. cloacae	Pus	SENSITIVE	1	SENSITIVE	1	SENSITIVE	1
Strain 472	E. cloacae	Bal Fluid	SENSITIVE	1	SENSITIVE	1	SENSITIVE	1
Strain 473	E. cloacae	Wound Swab	SENSITIVE	0.5	SENSITIVE	0.5	SENSITIVE	0.5
Strain 474	E. cloacae	Wound Swab	RESISTANCE	16	RESISTANCE	16	RESISTANCE	16
Strain 475	E. cloacae	Wound Swab	SENSITIVE	2	SENSITIVE	2	SENSITIVE	2
Strain 476	E. cloacae	Blood	SENSITIVE	2	SENSITIVE	2	SENSITIVE	2
Strain 477	E. cloacae	Blood	SENSITIVE	0.5	SENSITIVE	0.5	SENSITIVE	0.5
Strain 478	E. cloacae	Pus	SENSITIVE	1	SENSITIVE	1	SENSITIVE	1
Strain 479	E. cloacae	Blood	SENSITIVE	2	SENSITIVE	2	SENSITIVE	2
Strain 480	E. cloacae	Blood	SENSITIVE	1	SENSITIVE	1	SENSITIVE	1
Strain 481	E. cloacae	Wound Swab	SENSITIVE	0.5	SENSITIVE	0.5	SENSITIVE	0.5
Strain 482	E. cloacae	Pus	SENSITIVE	2	SENSITIVE	2	SENSITIVE	2
Strain 483	E. cloacae	Wound Swab	SENSITIVE	2	SENSITIVE	2	SENSITIVE	2
Strain 484	E. cloacae	Tissue Biopsy	SENSITIVE	2	SENSITIVE	2	SENSITIVE	2
Strain 485	E. cloacae	Pus	SENSITIVE	0.5	SENSITIVE	0.5	SENSITIVE	0.5
Strain 486	E. cloacae	Blood	SENSITIVE	1	SENSITIVE	1	SENSITIVE	1
Strain 487	E. cloacae	Blood	SENSITIVE	0.5	SENSITIVE	0.5	SENSITIVE	0.5
Strain 488	E. cloacae	Bal Fluid	SENSITIVE	2	SENSITIVE	2	SENSITIVE	2
Strain 489	E. cloacae	Bal Fluid	SENSITIVE	1	SENSITIVE	1	SENSITIVE	1
Strain 490	E. cloacae	Bal Fluid	SENSITIVE	2	SENSITIVE	2	SENSITIVE	2
Strain 491	E. cloacae	Bal Fluid	SENSITIVE	0.5	SENSITIVE	0.5	SENSITIVE	0.5
Strain 492	E. cloacae	Blood	SENSITIVE	2	SENSITIVE	2	SENSITIVE	2
Strain 493	E. cloacae	Bal Fluid	SENSITIVE	1	SENSITIVE	1	SENSITIVE	1
Strain 494	E. cloacae	Wound Swab	RESISTANCE	4	RESISTANCE	4	RESISTANCE	4
Strain 495	E. cloacae	Wound Swab	SENSITIVE	2	SENSITIVE	2	SENSITIVE	2
Strain 496	E. cloacae	Urine	SENSITIVE	0.5	SENSITIVE	0.5	SENSITIVE	0.5
Strain 497	E. cloacae	Wound Swab	SENSITIVE	1	SENSITIVE	1	SENSITIVE	1
Strain 498	E. cloacae	Pus	SENSITIVE	0.5	SENSITIVE	0.5	SENSITIVE	0.5
Strain 499	E. cloacae	Pus	SENSITIVE	0.5	SENSITIVE	0.5	SENSITIVE	0.5
Strain 500	E. cloacae	Urine	SENSITIVE	1	SENSITIVE	1	SENSITIVE	1
Strain 501	E. cloacae	Wound Swab	SENSITIVE	1	SENSITIVE	1	SENSITIVE	1
Strain 502	E. cloacae	Pus	SENSITIVE	0.5	SENSITIVE	0.5	SENSITIVE	0.5
Strain 503	E. cloacae	Pus	SENSITIVE	0.5	SENSITIVE	0.5	SENSITIVE	0.5
Strain 504	E. cloacae	Blood	SENSITIVE	1	SENSITIVE	1	SENSITIVE	1
Strain 505	E. cloacae	Tissue Biopsy	SENSITIVE	1	SENSITIVE	1	SENSITIVE	1
Strain 506	E. cloacae	Blood	SENSITIVE	2	SENSITIVE	2	SENSITIVE	2
Strain 507	E. cloacae	Bal Fluid	SENSITIVE	0.5	SENSITIVE	0.5	SENSITIVE	0.5
Strain 508	E. cloacae	Blood	SENSITIVE	2	SENSITIVE	2	SENSITIVE	2
Strain 509	E. cloacae	Bal Fluid	SENSITIVE	0.5	SENSITIVE	0.5	SENSITIVE	0.5
Strain 510	E. cloacae	Wound Swab	SENSITIVE	2	SENSITIVE	2	SENSITIVE	2
Strain 511	E. cloacae	Urine	RESISTANCE	8	RESISTANCE	8	RESISTANCE	8
Strain 512	E. cloacae	Endotracheal aspirates	SENSITIVE	1	SENSITIVE	1	SENSITIVE	1
Strain 513	E. cloacae	Blood	SENSITIVE	2	SENSITIVE	2	SENSITIVE	2
Strain 514	E. cloacae	Endotracheal aspirates	SENSITIVE	2	SENSITIVE	2	SENSITIVE	2
Strain 515	E. cloacae	Blood	SENSITIVE	1	SENSITIVE	1	SENSITIVE	1
Strain 516	E. cloacae	Pus	SENSITIVE	2	SENSITIVE	2	SENSITIVE	2
Strain 517	E. cloacae	Blood	SENSITIVE	0.5	SENSITIVE	0.5	SENSITIVE	0.5
Strain 518	E. cloacae	Wound Swab	SENSITIVE	0.5	SENSITIVE	0.5	SENSITIVE	0.5
Strain 519	E. cloacae	Bal Fluid	SENSITIVE	2	SENSITIVE	2	SENSITIVE	2
Strain 520	E. cloacae	Bal Fluid	SENSITIVE	1	SENSITIVE	1	SENSITIVE	1
Strain 521	E. cloacae	Bal Fluid	SENSITIVE	2	SENSITIVE	2	SENSITIVE	2
Strain 522	E. cloacae	Bal Fluid	SENSITIVE	1	SENSITIVE	1	SENSITIVE	1
Strain 523	E. cloacae	Wound Swab	SENSITIVE	0.5	SENSITIVE	0.5	SENSITIVE	0.5
Strain 524	E. cloacae	Urine	SENSITIVE	0.5	SENSITIVE	0.5	SENSITIVE	0.5
Strain 525	E. cloacae	Urine	SENSITIVE	2	SENSITIVE	2	SENSITIVE	2
[truncated: 110 more rows]
